# Supplementary material for: Seroprevalence and molecular characterization of viral hepatitis and HIV co-infection in the Central African Republic
Source: PLoS One. 2024 May 9;19(5):e0291155. doi: 10.1371/journal.pone.0291155 (PMC11081248; doi:10.1371/journal.pone.0291155)
Supplement: S1 File — (ZIP) [file pone.0291155.s001.zip]

Archive with 2 entries (2 files):
- 24 01 30 DataMICS4.xls
- __MACOSX/._24 01 30 DataMICS4.xls
