# Supplementary material for: Seroprevalence and molecular characterization of viral hepatitis and HIV co-infection in the Central African Republic
Source: PLoS One. 2024 May 9;19(5):e0291155. doi: 10.1371/journal.pone.0291155 (PMC11081248; doi:10.1371/journal.pone.0291155)
Supplement: S1 File — (ZIP) [file pone.0291155.s001.zip › 24 01 30 DataMICS4.xls]

## Sheet: Data_all
num_grap	num_menag	num_ligne	lien_parent	sexe	naiss_mois	naiss_annee	age	id_ligne_h15_49ans	id_ligne_f15_49ans	scolar	niveau_scolar	class_scolar	scolar_ann_actuel	niveau_scolar_actuel	class_scolar_actuel	scolar_preced	niveau_scolar_preced	class_scolar_preced	date_enqu_Jr	date_enqu_mois	date_enqu_ann	milieu_resid	prefect	scolar_chef_menag	religion	ethnie	scolar_mere	scolar_pere	w_ponderation	indice_econom	quintile_econom	code		num_labo	sero_vih	sample_weight	AgHBs	AntiHBc	AntiHCV	AntiHDV
1	1	1	Chef de	Feminin	7	1976	34	1		Oui	Secondai	Terminal							13	9	null	Urbain	Ombella	Secondai	Catholiq	Banda			1.2403369	2.8318621	Plus ric	X0O3P	MP001	881	HIV nega	1165231	Neg	Neg	Neg
1	1	2	Fils ou	Masculin	11	2009	0				Aucun								13	9	null	Urbain	Ombella	Secondai	Catholiq	Banda	Secondai	Père pas	1.2403369	2.8318621	Plus ric	X7O4X	MP002	882	HIV nega	1325780	Neg	Neg	Neg
1	1	5									Aucun																					M1C1Q	MP003	883	HIV nega	1165231
1	1	6									Aucun																					P0D6Y	MP004	884	HIV nega	1325780	Neg	Neg	Neg
1	2	2	Fils ou	Feminin	6	2006	4				Aucun								12	9	null	Urbain	Ombella	Primaire	Protesta	Ngbaka-B	Primaire	Père pas	1.2403369	.06206972	Moyen	V6H4N	MP005	885	HIV nega	1165231	Neg	Neg	Neg
1	3	1	Chef de	Masculin	5	1979	31		1	Oui	Secondai	3ème							12	9	null	Urbain	Ombella	Secondai	Catholiq	Yakoma-S			1.2403369	1.2142246	Quatriem	J9A5X	MP006	886	HIV nega	1165231	Neg	Neg	Neg
1	3	2	Epouse /	Feminin	5	1987	23	2		Oui	Primaire	CE2	Non			Non			12	9	null	Urbain	Ombella	Secondai	Catholiq	Yakoma-S			1.2403369	1.2142246	Quatriem	P7P7T	MP007	887	HIV nega	1325780	Neg	Neg	Neg
1	5	1	Chef de	Feminin	3	1977	33	1		Oui	Primaire	CE2							12	9	null	Urbain	Ombella	Primaire	Protesta	Ngbaka-B			1.2403369	1.5209046	Plus ric	T3D5F	MP008	888	HIV nega	1165231	Neg	Neg	Neg
1	5	4									Aucun																					W8X7K	MP009	889	HIV nega	1165231	Neg	Neg	Neg
1	11	1	Chef de	Feminin	1	1958	52			Oui	Primaire	CM2							13	9	null	Urbain	Ombella	Primaire	Catholiq	Gbaya			1.2403369	2.2717255	Plus ric	H0K1S	MP010	890	HIV nega	0	Neg	Neg	Neg
1	11	6	Petit-fi	Feminin	3	2001	9			Oui	Primaire	CE1	Oui	Primaire	CE1	Oui	Primaire	CP2	13	9	null	Urbain	Ombella	Primaire	Catholiq	Gbaya	Primaire	Père pas	1.2403369	2.2717255	Plus ric	N6L3I	MP011	891	HIV nega	1165231	Neg	Neg	Neg
1	11	9									Aucun																					S2U7W	MP012	892	HIV nega	1165231
1	12	2	Epouse /	Feminin	2	1971	39	2		Non	Aucun								12	9	null	Urbain	Ombella	Secondai	Protesta	Ngbaka-B			1.2403369	2.1421198	Plus ric	G5M3B	MP013	893	HIV nega	1165231
1	15	1	Chef de	Feminin	8	1952	58			Non	Aucun								12	9	null	Urbain	Ombella	Aucun	Catholiq	Banda			1.2403369	.2793979	Quatriem	N1Q3I	MP014	894	HIV nega	1325780	Neg	Neg	Neg
1	16	1	Chef de	Masculin	1	1940	70			Non	Aucun								12	9	null	Urbain	Ombella	Aucun	Catholiq	Ngbaka-B			1.2403369	.50280745	Quatriem	Z9Y9R	MP015	895	HIV nega	1325780	Neg	Neg	Neg
1	16	2	Epouse /	Feminin	3	1962	48	2		Non	Aucun								12	9	null	Urbain	Ombella	Aucun	Catholiq	Ngbaka-B			1.2403369	.50280745	Quatriem	V5E3I	MP016	896	HIV nega	1325780	Neg	Neg	Neg
1	18	1	Chef de	Masculin	1	1936	74			Oui	Primaire	CM1							12	9	null	Urbain	Ombella	Primaire	Catholiq	Ethnies			1.2403369	.76694131	Quatriem	S8W0X	MP017	897	HIV nega	1165231
1	18	4	Enfant a	Feminin	1	1963	47	4		Oui	Primaire	CP2							12	9	null	Urbain	Ombella	Primaire	Catholiq	Ethnies			1.2403369	.76694131	Quatriem	Q3Y6Y	MP018	898	HIV nega	1165231	Neg	Neg	Neg
1	18	5	Petit-fi	Masculin	9	2003	7			Oui	Primaire	CP1	Oui	Primaire	CP1	Non			12	9	null	Urbain	Ombella	Primaire	Catholiq	Ethnies	Primaire	Père pas	1.2403369	.76694131	Quatriem	Y1O1P	MP019	899	HIV nega	1325780	Neg	Neg	Neg
1	22	2	Epouse /	Feminin	1	1958	52			Oui	Primaire	CP2							13	9	null	Urbain	Ombella	Primaire	Protesta	Ngbaka-B			1.2403369	2.0970501	Plus ric	W3O4S	MP020	900	HIV nega	1165231	Neg	Neg	Neg
1	24	1	Chef de	Masculin	11	1978	31			Oui	Superieu	Universi							13	9	null	Urbain	Ombella	Secondai	Catholiq	Ngbaka-B			1.2403369	2.6164723	Plus ric	N1J1Y	MP021	901	HIV nega	1325780	Neg	Neg	Neg
1	24	2	Fils ou	Feminin	12	1999	10			Oui	Primaire	CP2	Oui	Primaire	CP2	Oui	Primaire	CP1	13	9	null	Urbain	Ombella	Secondai	Catholiq	Ngbaka-B	Secondai	Secondai	1.2403369	2.6164723	Plus ric	H3C9V	MP022	902	HIV nega	1165231	Neg	Neg	Neg
1	25	1	Chef de	Masculin	7	1981	29		1	Oui	Superieu	BTS 3e A							13	9	null	Urbain	Ombella	Secondai	Protesta	Yakoma-S			1.2403369	2.2177062	Plus ric	P1T3N	MP023	903	HIV nega	1165231
1	25	2	Epouse /	Feminin	3	1985	25	2		Oui	Secondai	Terminal							13	9	null	Urbain	Ombella	Secondai	Protesta	Yakoma-S			1.2403369	2.2177062	Plus ric	Q3W1R	MP024	904	HIV nega	1165231
1	27	1	Chef de	Masculin	7	1975	35		1	Oui	Secondai	4ème							13	9	null	Urbain	Ombella	Secondai	Catholiq	Ngbaka-B			1.2403369	.65062696	Quatriem	M9W4W	MP025	905	HIV nega	1325780
2	1	1	Chef de	Masculin	3	1963	47			Non	Aucun								8	9	null	Urbain	Ombella	Aucun	Musulman	Haoussa			1.6289902	1.6216922	Plus ric	S2E0Y	MP033	913	HIV pos	1530350	Neg	Neg	Neg
2	1	4									Aucun																					J8J6H	MP034	914	HIV pos	1530350	Neg	Neg	Neg
2	2	1	Chef de	Feminin	1	1953	57			Non	Aucun								8	9	null	Urbain	Ombella	Aucun	Catholiq	Ngbaka-B			1.6289902	3.2828811	Plus ric	H7B8X	MP035	915	HIV nega	1530350
2	2	2	Fils ou	Masculin	7	1991	19		2	Oui	Secondai	Terminal	Oui	Secondai	Terminal	Oui	Secondai	Terminal	8	9	null	Urbain	Ombella	Aucun	Catholiq	Ngbaka-B			1.6289902	3.2828811	Plus ric	F6C9W	MP036	916	HIV nega	1741206
2	5	1	Chef de	Feminin	6	1966	44	1		Oui	Primaire	CM2							8	9	null	Urbain	Ombella	Primaire	Catholiq	Gbaya			1.6289902	1.6407518	Plus ric	L6A0R	MP037	917	HIV nega	1530350	Neg	Neg	Neg
2	5	2	Fils ou	Feminin	11	1993	16	2		Oui	Secondai	6ème	Oui	Secondai	6ème	Oui	Primaire	CM2	8	9	null	Urbain	Ombella	Primaire	Catholiq	Gbaya	Primaire	Père pas	1.6289902	1.6407518	Plus ric	G9B1R	MP038	918	HIV nega	1530350	Neg	Neg	Neg
2	5	3	Fils ou	Masculin	8	1988	22			Oui	Secondai	6ème	Non			Non			8	9	null	Urbain	Ombella	Primaire	Catholiq	Gbaya			1.6289902	1.6407518	Plus ric	H6Y2O	MP039	919	HIV nega	1530350	Neg	Neg	Neg
2	7	1	Chef de	Masculin	2	1991	19			Oui	Primaire	CP2	Non			Non			8	9	null	Urbain	Ombella	Primaire	Protesta	Ethnies			1.6289902	.99069338	Quatriem	T2R6T	MP040	920	HIV nega	1741206
2	7	2	Frere ou	Masculin	6	1992	18			Oui	Primaire	CE2	Non			Non			8	9	null	Urbain	Ombella	Primaire	Protesta	Ethnies			1.6289902	.99069338	Quatriem	L5L8K	MP041	921	HIV nega	1741206	Neg	Neg	Neg
2	8	2	Epouse /	Feminin	3	1971	39	2		Oui	Primaire	CM2							8	9	null	Urbain	Ombella	Secondai	Catholiq	Mandja			1.6289902	1.8021383	Plus ric	Y7G5R	MP042	922	HIV nega	1530350
2	8	6	Fils ou	Masculin	6	1997	13			Oui	Primaire	CM1	Oui	Primaire	CM1	Oui	Primaire	CE2	8	9	null	Urbain	Ombella	Secondai	Catholiq	Mandja	Primaire	Secondai	1.6289902	1.8021383	Plus ric	M6Q5O	MP043	923	HIV nega	1741206
2	15	3	Fils ou	Feminin	7	1997	13			Oui	Primaire	CM2	Oui	Primaire	CM2	Oui	Primaire	CM1	9	9	null	Urbain	Ombella	Secondai	Protesta	Ngbaka-B	Secondai	Père pas	1.6289902	2.6751217	Plus ric	D6L2W	MP044	924	HIV nega	1741206	Neg	Neg	Neg
2	16	1	Chef de	Feminin	1	1970	40	1		Non	Aucun								9	9	null	Urbain	Ombella	Aucun	Protesta	Mandja			1.6289902	.0866181	Moyen	S2L8O	MP045	925	HIV nega	1530350
2	16	2	Fils ou	Feminin	3	1990	20	2		Non	Aucun								9	9	null	Urbain	Ombella	Aucun	Protesta	Mandja			1.6289902	.0866181	Moyen	Q0J8I	MP046	926	HIV nega	1530350
2	17	1	Chef de	Feminin	11	1964	45	1		Oui	Primaire	CE1							8	9	null	Urbain	Ombella	Primaire	Protesta	Ngbaka-B			1.6289902	1.6482724	Plus ric	X6I5R	MP047	927	HIV nega	1530350	Neg	Neg	Neg
2	17	3									Aucun																					M4L9L	MP048	928	HIV nega	1530350	Neg	Neg	Neg
2	19	1	Chef de	Masculin	1	1963	47			Oui	Superieu	Universi							9	9	null	Urbain	Ombella	Secondai	Catholiq	Banda			1.6289902	2.543038	Plus ric	E0S2Y	MP049	929	HIV nega	1530350
2	22	1	Chef de	Masculin	3	1972	38		1	Oui	Secondai	6ème							8	9	null	Urbain	Ombella	Secondai	Catholiq	Ngbaka-B			1.6289902	1.3413165	Quatriem	L2T5M	MP050	930	HIV nega	1741206
2	22	4	Fils ou	Masculin	4	2010	0				Aucun								8	9	null	Urbain	Ombella	Secondai	Catholiq	Ngbaka-B	Primaire	Secondai	1.6289902	1.3413165	Quatriem	D9O0B	MP051	931	HIV nega	1530350	Pos	Pos	Neg	Neg
2	23	1	Chef de	Feminin	5	1972	38	1		Oui	Superieu	Terminal							8	9	null	Urbain	Ombella	Secondai	Catholiq	Ngbaka-B			1.6289902	2.6615076	Plus ric	F4Q9J	MP052	932	HIV nega	1741206
2	26	1	Chef de	Masculin	1	1974	36		1	Oui	Primaire	CM1							9	9	null	Urbain	Ombella	Primaire	Catholiq	Banda			1.6289902	1.6450094	Plus ric	R1U7U	MP053	933	HIV nega	1530350
2	26	2	Fils ou	Feminin	6	2003	7			Oui	Primaire	CP1	Oui	Primaire	CP1	Non			9	9	null	Urbain	Ombella	Primaire	Catholiq	Banda	Primaire	Primaire	1.6289902	1.6450094	Plus ric	A6Y6L	MP054	934	HIV nega	1741206
2	28	2	Epouse /	Feminin	10	1987	22	2		Oui	Secondai	3ème	Non			Non			9	9	null	Urbain	Ombella	Primaire	Catholiq	Ngbaka-B			1.6289902	.92684982	Quatriem	J2H7Z	MP056	936	HIV nega	1530350
2	28	3	Fils ou	Masculin	5	2009	1				Aucun								9	9	null	Urbain	Ombella	Primaire	Catholiq	Ngbaka-B	Secondai	Primaire	1.6289902	.92684982	Quatriem	F3Z9R	MP057	937	HIV nega	1530350
4	7	1	Chef de	Masculin	4	1968	42		1	Oui	Secondai	Seconde							12	9	null	Urbain	Ombella	Secondai	Protesta	Yakoma-S			1.2279204	1.2356562	Quatriem	M8B2X		1933	HIV nega	809642
4	7	2	Epouse /	Feminin	1	1978	32	2		Oui	Primaire	CP1							12	9	null	Urbain	Ombella	Secondai	Protesta	Yakoma-S			1.2279204	1.2356562	Quatriem	V5N7V		1934	HIV nega	851275	Neg	Neg	Neg
4	7	4	Fils ou	Feminin	12	1994	15	4		Oui	Secondai	6ème	Oui	Secondai	6ème	Oui	Primaire	CM2	12	9	null	Urbain	Ombella	Secondai	Protesta	Yakoma-S	Primaire	Secondai	1.2279204	1.2356562	Quatriem	X2H9Q		1935	HIV nega	809642
4	8	1	Chef de	Feminin	2	1982	28	1		Oui	Secondai	3ème							13	9	null	Urbain	Ombella	Secondai	Catholiq	Gbaya			1.2279204	.22908255	Quatriem	B6B3L		1941	HIV nega	809642	Neg	Neg	Neg
4	8	2	Fils ou	Feminin	6	2004	6			Oui	Primaire	CP1	Oui	Primaire	CP1	Oui	Ecole ma		13	9	null	Urbain	Ombella	Secondai	Catholiq	Gbaya	Secondai	Père pas	1.2279204	.22908255	Quatriem	Y4A7K		1943	HIV nega	851275
4	8	6									Aucun																					Y8Y8O		1942	HIV nega	851275	Neg	Neg	Neg
4	11	1	Chef de	Masculin	8	1974	36		1	Oui	Superieu	Universi							12	9	null	Urbain	Ombella	Secondai	Protesta	Sara			1.2279204	.96078486	Quatriem	I6N2E		1932	HIV nega	809642	Pos	Pos	Neg	Pos
4	14	1	Chef de	Masculin	7	1957	53			Oui	Primaire	CE2							12	9	null	Urbain	Ombella	Primaire	Protesta	Gbaya			1.2279204	.19339229	Quatriem	Y3D7M		1949	HIV nega	809642
4	14	2	Epouse /	Feminin	6	1964	46	2		Oui	Primaire	CM2							12	9	null	Urbain	Ombella	Primaire	Protesta	Gbaya			1.2279204	.19339229	Quatriem	M8N8Q		1950	HIV nega	851275	Neg	Neg	Neg
4	16	1	Chef de	Masculin	1	1945	65			Non	Aucun								12	9	null	Urbain	Ombella	Aucun	Protesta	Mboum			1.2279204	-.14143195	Moyen	R0Z1S		1926	HIV nega	809642
4	16	3									Aucun																					V5E2H		1927	HIV nega	851275
4	17	1	Chef de	Masculin	9	1965	45		1	Oui	Primaire	CM1							12	9	null	Urbain	Ombella	Primaire	Protesta	Gbaya			1.2279204	.24585275	Quatriem	Y3O7X		1936	HIV nega	809642	Pos	Pos	Neg	Pos
4	17	4	Fils ou	Masculin	6	2005	5			Non	Aucun								12	9	null	Urbain	Ombella	Primaire	Protesta	Gbaya	Primaire	Primaire	1.2279204	.24585275	Quatriem	N7W2T		1937	HIV nega	851275
4	20	1	Chef de	Masculin	4	1981	29			Oui	Secondai	4ème							12	9	null	Urbain	Ombella	Secondai	Protesta	Gbaya			1.2279204	.33352649	Quatriem	J1P1B		1928	HIV nega	809642	Pos	Pos	Neg	Neg
4	20	2	Epouse /	Feminin	12	1981	28	2		Oui	Primaire	CP2							12	9	null	Urbain	Ombella	Secondai	Protesta	Gbaya			1.2279204	.33352649	Quatriem	R1J2E		1929	HIV nega	851275	Neg	Neg	Neg
4	22	1	Chef de	Masculin	nsp	1938	72			Oui	Primaire	CM1							12	9	null	Urbain	Ombella	Primaire	Protesta	Gbaya			1.2279204	.23546007	Quatriem	I3U4K		1924	HIV nega	809642
4	22	2	Epouse /	Feminin	12	1940	69			Non	Aucun								12	9	null	Urbain	Ombella	Primaire	Protesta	Gbaya			1.2279204	.23546007	Quatriem	U4O5S		1925	HIV nega	851275	Neg	Neg	Neg
4	23	1	Chef de	Feminin	1	1953	57			Oui	Primaire	CM2							12	9	null	Urbain	Ombella	Primaire	Protesta	Gbaya			1.2279204	.62498971	Quatriem	R6B2B		1944	HIV nega	809642	Neg	Neg	Neg
4	23	2	Fils ou	Masculin	8	1988	22		2	Oui	Secondai	5ème	Non			Non			12	9	null	Urbain	Ombella	Primaire	Protesta	Gbaya			1.2279204	.62498971	Quatriem	E4M7C		1948	HIV nega	851275
4	23	3	Fils ou	Feminin	8	1976	34	3		Oui	Primaire	CE2							12	9	null	Urbain	Ombella	Primaire	Protesta	Gbaya			1.2279204	.62498971	Quatriem	O6Z3X		1945	HIV nega	851275
4	23	6	Petit-fi	Feminin	3	2006	4				Aucun								12	9	null	Urbain	Ombella	Primaire	Protesta	Gbaya	Primaire	Père pas	1.2279204	.62498971	Quatriem	U8P7Z		1947	HIV nega	851275	Neg	Neg	Neg
4	23	7	Petit-fi	Masculin	12	2002	7			Oui	Primaire	CP1	Oui	Primaire	CP1	Non			12	9	null	Urbain	Ombella	Primaire	Protesta	Gbaya	Primaire	Père pas	1.2279204	.62498971	Quatriem	B9H4V		1946	HIV nega	851275	Neg	Neg	Neg
4	24	1	Chef de	Masculin	4	1977	33			Oui	Secondai	Terminal							12	9	null	Urbain	Ombella	Secondai	Catholiq	Gbaya			1.2279204	1.7925484	Plus ric	G1L9C		1938	HIV nega	851275	Neg	Neg	Neg
4	26	1	Chef de	Masculin	4	1973	37			Oui	Secondai	3ème							12	9	null	Urbain	Ombella	Secondai	Catholiq	Gbaya			1.2279204	.96000053	Quatriem	W1Y9G		1930	HIV nega	809642	Neg	Neg	Neg
4	26	2	Fils ou	Masculin	7	1990	20			Oui	Primaire	CM1	Oui	Primaire	CM1	Oui	Primaire	CE2	12	9	null	Urbain	Ombella	Secondai	Catholiq	Gbaya			1.2279204	.96000053	Quatriem	X6R5B		1931	HIV nega	851275
4	27	1	Chef de	Feminin	9	1957	53			Oui	Primaire	CE2							12	9	null	Urbain	Ombella	Primaire	Catholiq	Yakoma-S			1.2279204	.33394619	Quatriem	T4J9Q		1939	HIV nega	809642
4	27	2	Fils ou	Feminin	11	1992	17	2		Oui	Secondai	6ème	Non			Non			12	9	null	Urbain	Ombella	Primaire	Catholiq	Yakoma-S	Primaire	Père pas	1.2279204	.33394619	Quatriem	F8M2C		1940	HIV nega	851275
5	1	1	Chef de	Feminin	5	1970	40	1		Oui	Primaire	CM1							16	9	null	Urbain	Ombella	Primaire	Catholiq	Ngbaka-B			1.5925945	.75063793	Quatriem	C4Q5C		8121	HIV nega	500206
5	1	2	Frere ou	Feminin	11	1986	23	2		Oui	Secondai	6ème	Manquant			Manquant			16	9	null	Urbain	Ombella	Primaire	Catholiq	Ngbaka-B			1.5925945	.75063793	Quatriem	Z8A8Q		8126	HIV nega	497613
5	1	3	Frere ou	Feminin	5	1981	29	3		Oui	Primaire	CE2							16	9	null	Urbain	Ombella	Primaire	Catholiq	Ngbaka-B			1.5925945	.75063793	Quatriem	X5V6F		8127	HIV nega	500206
5	1	4	Niece ou	Feminin	8	2008	2				Aucun								16	9	null	Urbain	Ombella	Primaire	Catholiq	Ngbaka-B	Primaire	Père pas	1.5925945	.75063793	Quatriem	C4Y6L		8120	HIV nega	497613
5	3	2	Autre pa	Feminin	8	1992	18	2		Oui	Secondai	4ème	Oui	Secondai	4ème	Oui	Secondai	5ème	16	9	null	Urbain	Ombella	Secondai	Protesta	Ngbaka-B			1.5925945	4.6738057	Plus ric	C8S5I		8101	HIV nega	500206
5	6	1	Chef de	Masculin	9	1969	41			Oui	Secondai	Seconde							16	9	null	Urbain	Ombella	Secondai	Catholiq	Ngbaka-B			1.5925945	2.9161113	Plus ric	O5L4J		8113	HIV nega	500206
5	6	2	Epouse /	Feminin	3	1978	32	2		Oui	Secondai	CAP 3e A							16	9	null	Urbain	Ombella	Secondai	Catholiq	Ngbaka-B			1.5925945	2.9161113	Plus ric	K3R2H		8114	HIV nega	497613
5	7	1	Chef de	Masculin	2	1976	34		1	Oui	Secondai	Première							17	9	null	Urbain	Ombella	Secondai	Catholiq	Yakoma-S			1.5925945	2.9889504	Plus ric	F0Z7M		8106	HIV nega	500206
5	7	2									Aucun																					F6J6B		8122	HIV nega	497613
5	8	1	Chef de	Feminin	10	1959	50			Oui	Primaire	CM2							17	9	null	Urbain	Ombella	Primaire	Catholiq	Ngbaka-B			1.5925945	2.6133951	Plus ric	L7Y8Z		8103	HIV nega	500206
5	8	2									Aucun																					N0L7G		8102	HIV nega	497613
5	10	1	Chef de	Feminin	10	1976	33	1		Oui	Secondai	Première							18	9	null	Urbain	Ombella	Secondai	Protesta	Ngbaka-B			1.5925945	2.1226422	Plus ric	H5I9E		8105	HIV nega	500206
5	10	2	Fils ou	Masculin	6	2004	6			Non	Aucun								18	9	null	Urbain	Ombella	Secondai	Protesta	Ngbaka-B	Secondai	Père pas	1.5925945	2.1226422	Plus ric	B3B0F		8104	HIV nega	497613
5	10	9									Aucun																					T2Y8D		8128	HIV nega	500206
5	12	1	Chef de	Feminin	12	1956	53			Oui	Secondai	4ème							16	9	null	Urbain	Ombella	Secondai	Protesta	Ngbaka-B			1.5925945	2.799955	Plus ric	X2E9N		8123	HIV nega	500206
5	12	2	Fils ou	Feminin	6	1985	25	2		Oui	Primaire	CM2							16	9	null	Urbain	Ombella	Secondai	Protesta	Ngbaka-B			1.5925945	2.799955	Plus ric	A2K2O		8124	HIV nega	497613
5	14	1	Chef de	Masculin	nsp	1959	51			Oui	Secondai	Terminal							16	9	null	Urbain	Ombella	Secondai	Catholiq	Yakoma-S			1.5925945	2.4080612	Plus ric	R8C3F		8125	HIV nega	497613
5	16	1	Chef de	Masculin	6	1968	42			Oui	Secondai	3ème							16	9	null	Urbain	Ombella	Secondai	Catholiq	Ngbaka-B			1.5925945	.94677101	Quatriem	T4S5V		8119	HIV nega	500206
5	16	2	Epouse /	Feminin	3	1974	36	2		Oui	Primaire	CM2							16	9	null	Urbain	Ombella	Secondai	Catholiq	Ngbaka-B			1.5925945	.94677101	Quatriem	T0F6F		8118	HIV nega	497613
5	21	1	Chef de	Feminin	nsp	1949	61			Oui	Secondai	Seconde							17	9	null	Urbain	Ombella	Secondai	Catholiq	Yakoma-S			1.5925945	1.6699833	Plus ric	P8E5H		8116	HIV nega	500206
5	21	2	Petit-fi	Feminin	12	2000	9			Oui	Primaire	CE1	Oui	Primaire	CE1	Oui	Primaire	CP2	17	9	null	Urbain	Ombella	Secondai	Catholiq	Yakoma-S	Secondai	Père pas	1.5925945	1.6699833	Plus ric	A6A5L		8117	HIV nega	497613
5	23	1	Chef de	Feminin	12	1967	42	1		Oui	Secondai	4ème							17	9	null	Urbain	Ombella	Secondai	Protesta	Ngbaka-B			1.5925945	2.338015	Plus ric	P8L5O		8111	HIV nega	500206
5	23	2									Aucun																					D2U7H		8112	HIV nega	497613
5	25	1	Chef de	Feminin	nsp	1968	42	1		Oui	Primaire	CM1							17	9	null	Urbain	Ombella	Primaire	Catholiq	Sara			1.5925945	-.41424611	Second	N7H7J		8115	HIV nega	497613
5	26	1	Chef de	Masculin	7	1987	23			Oui	Secondai	Terminal	Manquant			Manquant			17	9	null	Urbain	Ombella	Secondai	Protesta	Ngbaka-B			1.5925945	1.0001717	Quatriem	O3C3W		8109	HIV nega	500206
5	26	2	Fils ou	Feminin	6	2004	6			Oui	Ecole ma		Manquant			Manquant			17	9	null	Urbain	Ombella	Secondai	Protesta	Ngbaka-B	Secondai	Secondai	1.5925945	1.0001717	Quatriem	C8Q2D		8110	HIV nega	497613
5	27	1	Chef de	Masculin	7	1957	53		1	Oui	Superieu	Universi							16	9	null	Urbain	Ombella	Secondai	Catholiq	Ngbaka-B			1.5925945	2.9759124	Plus ric	G3O2Z		8107	HIV nega	500206
5	27	2	Epouse /	Feminin	11	1964	45	2		Oui	Secondai	5ème							16	9	null	Urbain	Ombella	Secondai	Catholiq	Ngbaka-B			1.5925945	2.9759124	Plus ric	Z8E9V		8108	HIV nega	497613
6	2	1	Chef de	Masculin	3	1959	51		1	Oui	Secondai	Première							18	9	null	Urbain	Ombella	Secondai	Protesta	Gbaya			2.0436978	.62883659	Quatriem	L2L9I		5876	HIV nega	966365
6	2	2	Epouse /	Feminin	10	1967	42	2		Oui	Secondai	4ème							18	9	null	Urbain	Ombella	Secondai	Protesta	Gbaya			2.0436978	.62883659	Quatriem	H2K4X		5877	HIV nega	992204
6	4	1									Aucun																					E9U1J		5871	HIV nega	966365
6	4	2									Aucun																					W8Z4J		5872	HIV nega	992204
6	5	1	Chef de	Masculin	3	1979	31			Oui	Secondai	6ème							18	9	null	Urbain	Ombella	Secondai	Protesta	Gbaya			2.0436978	.77108652	Quatriem	W7H1M		5874	HIV nega	966365
6	5	4	Fils ou	Masculin	12	2003	6			Oui	Primaire	CP1	Oui	Primaire	CP1	Non			18	9	null	Urbain	Ombella	Secondai	Protesta	Gbaya	Primaire	Secondai	2.0436978	.77108652	Quatriem	J8E3Y		5875	HIV nega	992204
6	9	1	Chef de	Masculin	8	1987	23			Oui	Primaire	CM2	Non			Non			19	9	null	Urbain	Ombella	Primaire	Protesta	Banda			2.0436978	1.1466095	Quatriem	D1D5M		5885	HIV nega	966365
6	9	2	Epouse /	Feminin	3	1990	20	2		Oui	Primaire	CM1	Non			Non			19	9	null	Urbain	Ombella	Primaire	Protesta	Banda			2.0436978	1.1466095	Quatriem	D5Y3K		5884	HIV nega	992204
6	10	1	Chef de	Masculin	10	1978	31		1	Oui	Secondai	4ème							19	9	null	Urbain	Ombella	Secondai	Protesta	Banda			2.0436978	2.811455	Plus ric	V2P5S		5878	HIV nega	966365
6	11	2	Petit-fi	Masculin	6	1998	12			Oui	Primaire	CE2	Oui	Primaire	CE2	Oui	Primaire	CP2	19	9	null	Urbain	Ombella	Secondai	Catholiq	Banda	Secondai	Père pas	2.0436978	-.00225309	Moyen	Q8L6Q		5881	HIV nega	992204
6	12	1	Chef de	Masculin	12	1982	27		1	Oui	Primaire	CE1							18	9	null	Urbain	Ombella	Primaire	Protesta	Gbaya			2.0436978	.89795743	Quatriem	Z8R7H		5869	HIV nega	966365
6	12	2	Epouse /	Feminin	5	1985	25	2		Oui	Primaire	CM2							18	9	null	Urbain	Ombella	Primaire	Protesta	Gbaya			2.0436978	.89795743	Quatriem	B9F3S		5870	HIV nega	992204
6	20	1	Chef de	Masculin	3	1983	27		1	Oui	Secondai	Terminal							19	9	null	Urbain	Ombella	Secondai	Catholiq	Banda			2.0436978	.33321697	Quatriem	K5I1Y		5880	HIV nega	966365
6	20	2	Epouse /	Feminin	11	1984	25	2		Oui	Primaire	CE1							19	9	null	Urbain	Ombella	Secondai	Catholiq	Banda			2.0436978	.33321697	Quatriem	E3Y8O		5879	HIV nega	992204
6	22	1	Chef de	Masculin	8	1964	46		1	Oui	Primaire	CM2							18	9	null	Urbain	Ombella	Primaire	Protesta	Gbaya			2.0436978	1.0480107	Quatriem	X7K9Y		5882	HIV nega	966365
6	22	2	Epouse /	Feminin	12	1973	36	2		Oui	Primaire	CE1							18	9	null	Urbain	Ombella	Primaire	Protesta	Gbaya			2.0436978	1.0480107	Quatriem	I1H8Y		5883	HIV nega	992204
6	24	1	Chef de	Masculin	7	1971	39		1		Aucun								18	9	null	Urbain	Ombella	Aucun	Pas de r	Banda			2.0436978	1.3310495	Quatriem	M9H4H		5873	HIV nega	966365
6	26	1	Chef de	Masculin	3	1981	29		1	Oui	Primaire	CM2							19	9	null	Urbain	Ombella	Primaire	Protesta	Banda			2.0436978	.37329975	Quatriem	F1J7W		5867	HIV nega	992204
6	26	2	Epouse /	Feminin	6	1990	20	2		Non	Aucun								19	9	null	Urbain	Ombella	Primaire	Protesta	Banda			2.0436978	.37329975	Quatriem	B9R4G		5868	HIV nega	966365
7	3	1	Chef de	Feminin	7	1980	30	1		Oui	Primaire	CE2							15	9	null	Urbain	Ombella	Primaire	Protesta	Mandja			1.0252188	1.4210931	Plus ric	B2P8B		9336	HIV nega	1751166
7	6	1	Chef de	Feminin	nsp	1970	40	1		Non	Aucun								15	9	null	Urbain	Ombella	Aucun	Catholiq	Mandja			1.0252188	.55468715	Quatriem	I6L0Z		9319	HIV nega	1792748
7	6	2	Fils ou	Feminin	8	2005	5			Non	Aucun								15	9	null	Urbain	Ombella	Aucun	Catholiq	Mandja	Aucun	Père pas	1.0252188	.55468715	Quatriem	S0K4H		9320	HIV nega	1751166
7	8	1	Chef de	Masculin	5	1985	25			Oui	Superieu	Universi							15	9	null	Urbain	Ombella	Secondai	Protesta	Mboum			1.0252188	1.5292606	Plus ric	V3V9E		9345	HIV nega	1751166
7	8	2	Epouse /	Feminin	8	1986	24	2		Oui	Secondai	5ème	Non			Non			15	9	null	Urbain	Ombella	Secondai	Protesta	Mboum			1.0252188	1.5292606	Plus ric	O5Q3N		9344	HIV nega	1792748
7	9	1	Chef de	Masculin	nsp	1981	29		1	Oui	Secondai	6ème							15	9	null	Urbain	Ombella	Secondai	Protesta	Mboum			1.0252188	.4850771	Quatriem	I0W6L		9335	HIV nega	1751166
7	9	2	Frere ou	Masculin	3	1988	22		2	Oui	Primaire	CE1	Non			Non			15	9	null	Urbain	Ombella	Secondai	Protesta	Mboum			1.0252188	.4850771	Quatriem	G2N1W		9334	HIV nega	1792748
7	9	8									Aucun																					Z9M1W		9333	HIV nega	1751166
7	13	1	Chef de	Masculin	10	1982	27		1	Oui	Secondai	3ème							15	9	null	Urbain	Ombella	Secondai	Protesta	Mboum			1.0252188	2.0835093	Plus ric	Z1R8B		9321	HIV nega	1751166
7	13	2	Epouse /	Feminin	10	1988	21	2		Oui	Secondai	3ème	Non			Non			15	9	null	Urbain	Ombella	Secondai	Protesta	Mboum			1.0252188	2.0835093	Plus ric	Y6Q8E		9322	HIV nega	1792748
7	15	1	Chef de	Masculin	4	1961	49		1	Oui	Secondai	6ème							15	9	null	Urbain	Ombella	Secondai	Protesta	Banda			1.0252188	.72090997	Quatriem	W5E0G		9331	HIV nega	1751166
7	15	2	Fils ou	Masculin	6	1992	18		2	Oui	Primaire	CM2	Non			Non			15	9	null	Urbain	Ombella	Secondai	Protesta	Banda			1.0252188	.72090997	Quatriem	S3V7Y		9332	HIV nega	1792748
7	17	1	Chef de	Masculin	9	1960	50		1	Oui	Secondai	Terminal							16	9	null	Urbain	Ombella	Secondai	Protesta	Gbaya			1.0252188	2.7039814	Plus ric	V2E2E		9329	HIV nega	1751166
7	17	2	Epouse /	Feminin	nsp	1976	34	2		Oui	Primaire	CE1							16	9	null	Urbain	Ombella	Secondai	Protesta	Gbaya			1.0252188	2.7039814	Plus ric	J7A0Q		9330	HIV nega	1792748
7	18	1	Chef de	Masculin	11	1977	32			Oui	Secondai	4ème							15	9	null	Urbain	Ombella	Secondai	Catholiq	Gbaya			1.0252188	1.2602018	Quatriem	O5K5J		9323	HIV nega	1792748
7	18	2	Epouse /	Feminin	1	1987	23	2		Oui	Secondai	6ème	Non			Non			15	9	null	Urbain	Ombella	Secondai	Catholiq	Gbaya			1.0252188	1.2602018	Quatriem	J2X6P		9326	HIV nega	1751166
7	18	4	Fils ou	Masculin	1	2007	3				Aucun								15	9	null	Urbain	Ombella	Secondai	Catholiq	Gbaya	Secondai	Secondai	1.0252188	1.2602018	Quatriem	X8H0N		9325	HIV nega	1792748
7	18	6									Aucun																					R9G6N		9324	HIV nega	1792748
7	18	11									Aucun																					D8I0T		9327	HIV nega	1751166
7	18	12									Aucun																					A5I7U		9328	HIV nega	1751166
7	19	1	Chef de	Masculin	7	1962	48		1	Oui	Primaire	CM2							15	9	null	Urbain	Ombella	Primaire	Protesta	Gbaya			1.0252188	2.0753912	Plus ric	Q8L8S		9347	HIV nega	1751166
7	19	2	Epouse /	Feminin	nsp	1971	39	2		Oui	Primaire	CM1							15	9	null	Urbain	Ombella	Primaire	Protesta	Gbaya			1.0252188	2.0753912	Plus ric	G2O2Y		9346	HIV nega	1792748
7	20	1	Chef de	Masculin	5	1976	34			Oui	Primaire	CM2							15	9	null	Urbain	Ombella	Primaire	Protesta	Banda			1.0252188	.60837909	Quatriem	Q3T7U		9337	HIV nega	1751166
7	20	2									Aucun																					E2G7T		9338	HIV nega	1792748
7	22	1	Chef de	Masculin	nsp	1964	46			Oui	Secondai	3ème							15	9	null	Urbain	Ombella	Secondai	Protesta	Gbaya			1.0252188	.99622538	Quatriem	O4C2W		9341	HIV nega	1751166
7	26	1	Chef de	Masculin	nsp	1977	33			Oui	Secondai	4ème							15	9	null	Urbain	Ombella	Secondai	Catholiq	Mandja			1.0252188	1.399918	Plus ric	Z2Z5H		9340	HIV nega	1751166
7	26	2	Epouse /	Feminin	6	1983	27	2		Oui	Secondai	6ème							15	9	null	Urbain	Ombella	Secondai	Catholiq	Mandja			1.0252188	1.399918	Plus ric	O6B7D		9339	HIV nega	1792748
7	27	1	Chef de	Feminin	nsp	1984	26	1		Oui	Secondai	CM2							15	9	null	Urbain	Ombella	Secondai	Protesta	Gbaya			1.0252188	.58139366	Quatriem	A2D5K		9343	HIV nega	1751166
7	27	2	Fils ou	Masculin	12	2009	0				Aucun								15	9	null	Urbain	Ombella	Secondai	Protesta	Gbaya	Secondai	Père pas	1.0252188	.58139366	Quatriem	F4H4U		9342	HIV nega	1792748
7	28	1	Chef de	Masculin	nsp	1951	59			Oui	Secondai	3ème							15	9	null	Urbain	Ombella	Secondai	Protesta	Banda			1.0252188	.83015245	Quatriem	D9K5C		9348	HIV nega	1792748
8	2	2	Fils ou	Feminin	nsp	1988	22	2		Oui	Primaire	CM2	Non			Non			9	9	null	Urbain	Ombella	Primaire	Catholiq	Banda			2.6954284	-.08638944	Moyen	F9K3C		658	HIV nega	2779934
8	4	2	Frere ou	Masculin	nsp	1991	19			Oui	Secondai	5ème	Oui	Secondai	5ème	Oui	Secondai	6ème	9	9	null	Urbain	Ombella	Primaire	Catholiq	Banda			2.6954284	1.2113442	Quatriem	U4J0I		665	HIV nega	2779934
8	7	1	Chef de	Masculin	10	1982	27		1	Oui	Secondai	Seconde							8	9	null	Urbain	Ombella	Secondai	Protesta	Sara			2.6954284	1.3460869	Quatriem	H9H9H		655	HIV nega	2917710
8	7	2	Epouse /	Feminin	9	1985	25	2		Oui	Primaire	CE1							8	9	null	Urbain	Ombella	Secondai	Protesta	Sara			2.6954284	1.3460869	Quatriem	Z0R1S		656	HIV nega	2779934
8	10	2	Epouse /	Feminin	7	1990	20	2		Oui	Primaire	CM2	Non			Non			9	9	null	Urbain	Ombella	Secondai	Protesta	Gbaya			2.6954284	1.0088093	Quatriem	Z0Z5F		670	HIV nega	2779934
8	12	1	Chef de	Masculin	nsp	1956	54			Non	Aucun								9	9	null	Urbain	Ombella	Aucun	Musulman	Haoussa			2.6954284	1.6929203	Plus ric	U0P8S		666	HIV nega	2917710
8	12	2	Epouse /	Feminin	nsp	1966	44	2		Non	Aucun								9	9	null	Urbain	Ombella	Aucun	Musulman	Haoussa			2.6954284	1.6929203	Plus ric	G2C3N		649	HIV nega	2779934
8	14	1	Chef de	Masculin	nsp	1970	40			Non	Aucun								9	9	null	Urbain	Ombella	Aucun	Musulman	Haoussa			2.6954284	.15822193	Moyen	P5W6X		671	HIV pos	2917710	Neg	Neg	Neg
8	16	3	Fils ou	Masculin	11	2003	6			Oui	Primaire	CP1	Oui	Primaire	CP1	Non			8	9	null	Urbain	Ombella	Secondai	Catholiq	Zande/Nz	Secondai	Secondai	2.6954284	1.5315091	Plus ric	L6K4G		653	HIV nega	0
8	16	6	Fils ou	Feminin	8	1986	24	6		Oui	Primaire	CM2	Non			Non			8	9	null	Urbain	Ombella	Secondai	Catholiq	Zande/Nz			2.6954284	1.5315091	Plus ric	C8W3K		654	HIV nega	2779934
8	16	10									Aucun																					Q2K6J		669	HIV nega	2917710
8	19	1	Chef de	Feminin	nsp	1960	50			Oui	Primaire	CM1							9	9	null	Urbain	Ombella	Primaire	Protesta	Banda			2.6954284	.50085174	Quatriem	J7A6W		662	HIV nega	2917710
8	21	2	Frere ou	Feminin	nsp	1987	23	2		Oui	Primaire	CM2	Non			Non			8	9	null	Urbain	Ombella	Primaire	Protesta	Mandja			2.6954284	.77639738	Quatriem	I8B4V		659	HIV nega	2917710	Pos	Neg	Neg	Neg
8	21	3	Frere ou	Feminin	nsp	1984	26	3		Non	Aucun								8	9	null	Urbain	Ombella	Primaire	Protesta	Mandja			2.6954284	.77639738	Quatriem	I8I9I		651	HIV nega	2917710	Pos	Pos	Neg	Neg
8	21	4	Niece ou	Feminin	7	2009	1				Aucun								8	9	null	Urbain	Ombella	Primaire	Protesta	Mandja	Primaire	Père pas	2.6954284	.77639738	Quatriem	Z2D8N		650	HIV nega	2917710
8	21	6									Aucun																					B7X9P		652	HIV nega	2779934
8	22	4	Enfant a	Feminin	7	1992	18	4		Oui	Primaire	CE1	Non			Non			9	9	null	Urbain	Ombella	Secondai	Protesta	Banda			2.6954284	-.15807638	Moyen	K9R8T		660	HIV nega	2779934
8	25	2	Epouse /	Feminin	6	1982	28	2		Oui	Primaire	CM1							9	9	null	Urbain	Ombella	Primaire	Pas de r	Gbaya			2.6954284	.79889848	Quatriem	E6H2T		668	HIV nega	2779934
8	25	6	Niece ou	Masculin	9	1999	11			Oui	Primaire	CP1	Oui	Primaire	CP1	Non			9	9	null	Urbain	Ombella	Primaire	Pas de r	Gbaya	Primaire	Père pas	2.6954284	.79889848	Quatriem	T6J6P		667	HIV nega	2917710	Pos	Neg	Neg	Neg
8	27	1	Chef de	Masculin	2	1976	34		1	Oui	Primaire	CM2							8	9	null	Urbain	Ombella	Primaire	Protesta	Mandja			2.6954284	.6105843	Quatriem	J4R8N		661	HIV nega	2779934	Neg	Neg	Neg
8	27	2	Epouse /	Feminin	8	1982	28	2		Oui	Primaire	CE1							8	9	null	Urbain	Ombella	Primaire	Protesta	Mandja			2.6954284	.6105843	Quatriem	S8K2N		664	HIV nega	2779934
8	27	3	Enfant a	Masculin	5	2007	3				Aucun								8	9	null	Urbain	Ombella	Primaire	Protesta	Mandja	Primaire	Père pas	2.6954284	.6105843	Quatriem	M1H2W		663	HIV nega	2779934	Neg	Neg	Neg
8	28	1	Chef de	Masculin	5	1980	30			Oui	Secondai	3ème							8	9	null	Urbain	Ombella	Secondai	Catholiq	Banda			2.6954284	1.9079715	Plus ric	T7U6C		657	HIV nega	2779934
9	1	1	Chef de	Feminin	11	1982	27	1		Oui	Secondai	4ème							12	9	null	Urbain	Ombella	Secondai	Musulman	Haoussa			1.2374328	1.9395945	Plus ric	P0M7J		6302	HIV nega	746927
9	1	2									Aucun																					B9L0V		6303	HIV nega	772743
9	2	1	Chef de	Feminin	4	1986	24	1		Oui	Primaire	CM1	Manquant			Manquant			11	9	null	Urbain	Ombella	Primaire	Catholiq	Banda			1.2374328	1.0330282	Quatriem	N7W0R		6296	HIV nega	746927
9	2	2									Aucun																					K1D6U		6297	HIV nega	772743
9	3	1	Chef de	Masculin	nsp	1970	40			Oui	Secondai	5ème							11	9	null	Urbain	Ombella	Secondai	Protesta	Mandja			1.2374328	.43967999	Quatriem	A0C2E		6299	HIV nega	746927
9	3	2	Epouse /	Feminin	5	1980	30	2		Oui	Secondai	5ème							11	9	null	Urbain	Ombella	Secondai	Protesta	Mandja			1.2374328	.43967999	Quatriem	J9X6W		6300	HIV nega	772743
9	5	1	Chef de	Masculin	3	1977	33			Oui	Secondai	3ème							12	9	null	Urbain	Ombella	Secondai	Catholiq	Banda			1.2374328	.54423202	Quatriem	Q3O9R		6292	HIV nega	746927
9	5	2	Epouse /	Feminin	9	1984	26	2		Oui	Primaire	CM2							12	9	null	Urbain	Ombella	Secondai	Catholiq	Banda			1.2374328	.54423202	Quatriem	K1X9S		6293	HIV nega	772743
9	6	1	Chef de	Feminin	5	1969	41	1		Oui	Primaire	CP2							12	9	null	Urbain	Ombella	Primaire	Protesta	Ngbaka-B			1.2374328	.50692409	Quatriem	L3E1T		6295	HIV nega	772743
9	8	1	Chef de	Masculin	nsp	1942	68			Oui	Secondai	6ème							11	9	null	Urbain	Ombella	Secondai	Protesta	Gbaya			1.2374328	1.906961	Plus ric	R7A1Z		6294	HIV nega	772743
9	11	2	Epouse /	Feminin	1	1977	33	2		Oui	Secondai	Terminal							13	9	null	Urbain	Ombella	Secondai	Protesta	Gbaya			1.2374328	3.4799154	Plus ric	I0P1Y		6298	HIV nega	746927
9	13	1	Chef de	Masculin	3	1982	28			Oui	Secondai	Seconde							12	9	null	Urbain	Ombella	Secondai	Protesta	Gbaya			1.2374328	3.6988571	Plus ric	B2B3H		6304	HIV nega	746927
9	18	2	Epouse /	Feminin	1	1979	31	2		Oui	Primaire	CM2							11	9	null	Urbain	Ombella	Secondai	Catholiq	Banda			1.2374328	3.7120831	Plus ric	M3M2E		6284	HIV nega	772743
9	18	7	Autre pa	Feminin	3	1993	17	7		Oui	Primaire	CM2	Non			Non			11	9	null	Urbain	Ombella	Secondai	Catholiq	Banda	Mère pas	Père pas	1.2374328	3.7120831	Plus ric	M0U0H		6285	HIV nega	772743
9	18	8	Autre pa	Feminin	1	2010	0				Aucun								11	9	null	Urbain	Ombella	Secondai	Catholiq	Banda	Primaire	Père pas	1.2374328	3.7120831	Plus ric	D8U5L		6286	HIV nega	772743
9	20	1	Chef de	Masculin	8	1982	28		1	Oui	Secondai	Terminal							12	9	null	Urbain	Ombella	Secondai	Catholiq	Banda			1.2374328	1.1064202	Quatriem	K3Y4Q		6287	HIV nega	746927
9	20	2	Epouse /	Feminin	6	1987	23	2		Oui	Secondai	Seconde	Oui	Secondai	Seconde	Oui	Secondai	3ème	12	9	null	Urbain	Ombella	Secondai	Catholiq	Banda			1.2374328	1.1064202	Quatriem	Z8R4E		6288	HIV nega	772743
9	22	1	Chef de	Feminin	6	1958	52			Oui	Secondai	Première							11	9	null	Urbain	Ombella	Secondai	Catholiq	Ngbaka-B			1.2374328	1.6258462	Plus ric	R1N4K		6282	HIV nega	746927
9	22	2	Fils ou	Masculin	4	1991	19		2	Oui	Secondai	4ème	Oui	Secondai	4ème	Oui	Secondai	5ème	11	9	null	Urbain	Ombella	Secondai	Catholiq	Ngbaka-B			1.2374328	1.6258462	Plus ric	I4E4U		6280	HIV nega	772743
9	22	4	Fils ou	Masculin	7	1977	33		4	Oui	Superieu	Universi							11	9	null	Urbain	Ombella	Secondai	Catholiq	Ngbaka-B			1.2374328	1.6258462	Plus ric	W5S9E		6281	HIV nega	772743
9	22	5	Niece ou	Masculin	7	1991	19		5	Oui	Secondai	5ème	Oui	Secondai	5ème	Oui	Secondai	6ème	11	9	null	Urbain	Ombella	Secondai	Catholiq	Ngbaka-B			1.2374328	1.6258462	Plus ric	X0S1R		6283	HIV nega	746927
9	24	1	Chef de	Feminin	5	1958	52			Oui	Superieu	BTS 3e A							12	9	null	Urbain	Ombella	Secondai	Protesta	Ngbaka-B			1.2374328	3.8712692	Plus ric	C6R2C		6301	HIV nega	772743
9	25	1	Chef de	Masculin	nsp	1947	63			Oui	Secondai	3ème							12	9	null	Urbain	Ombella	Secondai	Catholiq	Mandja			1.2374328	2.9927702	Plus ric	I4G2U		6290	HIV nega	746927
9	25	2	Epouse /	Feminin	9	1957	53			Oui	Secondai	5ème							12	9	null	Urbain	Ombella	Secondai	Catholiq	Mandja			1.2374328	2.9927702	Plus ric	O1E6Z		6289	HIV nega	772743
9	28	1	Chef de	Masculin	3	1967	43		1	Oui	Secondai	4ème							11	9	null	Urbain	Ombella	Secondai	Protesta	Banda			1.2374328	2.5315545	Plus ric	J0O2Z		6291	HIV nega	772743
10	5	1	Chef de	Masculin	11	1955	54		1	Oui	Secondai	5ème							28	8	null	Urbain	Ombella	Secondai	Protesta	Manquant			.9305501	-.6953253	Plus pau	T4D8J		2039	HIV nega	1064344	Neg	Neg	Neg
10	5	2	Epouse /	Feminin	nsp	1953	57			Non	Aucun								28	8	null	Urbain	Ombella	Secondai	Protesta	Manquant			.9305501	-.6953253	Plus pau	S4C8H		2040	HIV nega	1119075
10	6	1	Chef de	Masculin	10	1940	69			Non	Aucun								28	8	null	Urbain	Ombella	Aucun	Protesta	Mandja			.9305501	-.73703053	Plus pau	H2L1V		2042	HIV nega	1064344
10	10	2	Epouse /	Feminin	7	1994	16	2		Oui	Primaire	CM1	Non			Non			27	8	null	Urbain	Ombella	Primaire	Catholiq	Mandja	Mère pas	Père pas	.9305501	-.77787606	Plus pau	Y0L6Q		2043	HIV pos	1119075	Neg	Neg	Neg
10	11	1	Chef de	Masculin	8	1986	24		1	Oui	Superieu	Universi	Non			Non			28	8	null	Urbain	Ombella	Secondai	Catholiq	Mandja			.9305501	-.46987744	Second	O9A2Z		2041	HIV nega	1119075	Neg	Neg	Neg
10	12	1	Chef de	Masculin	8	1975	35			Oui	Secondai	6ème							27	8	null	Urbain	Ombella	Secondai	Protesta	Mandja			.9305501	-.63694453	Plus pau	T1O6P		2034	HIV nega	1064344	Neg	Neg	Neg
10	12	4	Epouse /	Feminin	6	1981	29	4		Oui	Secondai	5ème							27	8	null	Urbain	Ombella	Secondai	Protesta	Mandja			.9305501	-.63694453	Plus pau	R8Y3C		2037	HIV nega	1119075
10	12	5	Fils ou	Masculin	6	2009	1				Aucun								27	8	null	Urbain	Ombella	Secondai	Protesta	Mandja	Secondai	Secondai	.9305501	-.63694453	Plus pau	T5L9T		2035	HIV nega	1064344	Neg	Neg	Neg
10	12	6	Fils ou	Feminin	3	2007	3				Aucun								27	8	null	Urbain	Ombella	Secondai	Protesta	Mandja	Secondai	Secondai	.9305501	-.63694453	Plus pau	D4D6Q		2036	HIV nega	1064344
10	12	7									Aucun																					N2B4U		2038	HIV nega	1119075
10	19	2	Epouse /	Feminin	10	1976	33	2		Oui	Primaire	CE1							27	8	null	Urbain	Ombella	Secondai	Protesta	Mandja			.9305501	-.38696564	Second	P3H1B		2044	HIV nega	1119075
10	19	4	Fils ou	Masculin	8	2006	4				Aucun								27	8	null	Urbain	Ombella	Secondai	Protesta	Mandja	Primaire	Secondai	.9305501	-.38696564	Second	I7Y4S		2045	HIV nega	1064344
10	21	2	Epouse /	Feminin	nsp	1958	52			Oui	Primaire	CE1							28	8	null	Urbain	Ombella	Secondai	Catholiq	Banda			.9305501	1.1148089	Quatriem	X4D0F		2053	HIV nega	1119075	Neg	Neg	Neg
10	22	2	Epouse /	Feminin	nsp	1948	62			Non	Aucun								28	8	null	Urbain	Ombella	Primaire	Protesta	Mandja			.9305501	2.1448093	Plus ric	G4T0E		2054	HIV nega	1119075
10	23	1	Chef de	Feminin	12	1986	23	1		Oui	Primaire	CM1	Non			Non			27	8	null	Urbain	Ombella	Primaire	Protesta	Sara			.9305501	-.29041483	Moyen	H7C9Z		2046	HIV nega	1064344
10	23	2	Niece ou	Masculin	6	1980	30		2	Oui	Primaire	CE1							27	8	null	Urbain	Ombella	Primaire	Protesta	Sara			.9305501	-.29041483	Moyen	N0M5F		2047	HIV nega	1119075	Neg	Neg	Neg
10	23	4									Aucun																					P4M6M		2048	HIV nega	1119075
10	24	1	Chef de	Masculin	nsp	1954	56			Oui	Superieu	Universi							27	8	null	Urbain	Ombella	Secondai	Protesta	Banda			.9305501	1.9057835	Plus ric	X8P8E		2052	HIV nega	1064344
10	24	2	Epouse /	Feminin	3	1960	50			Oui	Secondai	5ème							27	8	null	Urbain	Ombella	Secondai	Protesta	Banda			.9305501	1.9057835	Plus ric	C8J4X		2050	HIV nega	1119075	Neg	Neg	Neg
10	24	4	Fils ou	Feminin	12	1999	10			Oui	Primaire	CM1	Oui	Primaire	CM1	Oui	Primaire	CM1	27	8	null	Urbain	Ombella	Secondai	Protesta	Banda	Secondai	Secondai	.9305501	1.9057835	Plus ric	O1E2V		2051	HIV nega	1064344	Neg	Neg	Neg
10	24	5	Fils ou	Feminin	9	1990	19	5		Oui	Secondai	Première	Oui	Secondai	Première	Oui	Secondai	Seconde	27	8	null	Urbain	Ombella	Secondai	Protesta	Banda			.9305501	1.9057835	Plus ric	Z0X5D		2049	HIV nega	1119075
10	25	2	Epouse /	Feminin	1	1989	21	2		Oui	Secondai	3ème	Non			Oui	Secondai	3ème	28	8	null	Urbain	Ombella	Secondai	Autre re	Mandja			.9305501	1.648792	Plus ric	X0K3L		2057	HIV nega	1119075
10	25	7									Aucun																					L8C4Z		2055	HIV nega	1064344	Neg	Neg	Neg
10	25	8									Aucun																					Z8M9E		2056	HIV nega	1119075
10	26	2	Epouse /	Feminin	7	1981	29	2		Oui	Primaire	CM1							28	8	null	Urbain	Ombella	Secondai	Autre re	Mandja			.9305501	-.60457371	Second	M9H9M		2058	HIV nega	1119075	Neg	Neg	Neg
10	26	5	Fils ou	Feminin	11	2002	7			Oui	Primaire	CP1	Oui	Primaire	CP1	Non			28	8	null	Urbain	Ombella	Secondai	Autre re	Mandja	Primaire	Secondai	.9305501	-.60457371	Second	C3Y8M		2059	HIV nega	1119075
10	28	9									Aucun																					A8Q8H		2060	HIV nega	1119075	Neg	Neg	Neg
11	4	1	Chef de	Masculin	7	1982	28			Oui	Secondai	4ème							1	9	null	Urbain	Ombella	Secondai	Catholiq	Mboum			.58352703	.00385186	Moyen	E1E0J		7695	HIV nega	535232
11	4	2	Epouse /	Feminin	8	1990	20	2		Oui	Primaire	CE2	Manquant			Manquant			1	9	null	Urbain	Ombella	Secondai	Catholiq	Mboum			.58352703	.00385186	Moyen	Y6J9X		7696	HIV nega	535232
11	6	1	Chef de	Masculin	2	1969	41			Oui	Secondai	3ème							2	9	null	Urbain	Ombella	Secondai	Catholiq	Banda			.58352703	-.12955228	Moyen	Q8L7R		7700	HIV nega	535232
11	6	2	Epouse /	Feminin	8	1974	36	2		Oui	Primaire	CM2							2	9	null	Urbain	Ombella	Secondai	Catholiq	Banda			.58352703	-.12955228	Moyen	O0R0G		7683	HIV nega	527007
11	7	1	Chef de	Feminin	9	1986	24	1		Oui	Secondai	Première	Oui	Secondai	Première	Oui	Secondai	Seconde	1	9	null	Urbain	Ombella	Secondai	Catholiq	Mboum			.58352703	-.10596208	Moyen	K1O4E		7678	HIV nega	535232
11	9	1	Chef de	Feminin	2	1989	21	1		Oui	Primaire	CM1	Non			Non			31	8	null	Urbain	Ombella	Primaire	Catholiq	Gbaya			.58352703	-.10405622	Moyen	Q6M2L		7699	HIV pos	535232
11	9	2	Frere ou	Feminin	7	1999	11			Oui	Primaire	CE1	Oui	Primaire	CE2	Oui	Primaire	CE1	31	8	null	Urbain	Ombella	Primaire	Catholiq	Gbaya	Primaire	Père pas	.58352703	-.10405622	Moyen	X9K6X		7687	HIV nega	527007
11	14	1	Chef de	Masculin	8	1972	38			Oui	Secondai	Terminal							1	9	null	Urbain	Ombella	Secondai	Musulman	Haoussa			.58352703	2.4910611	Plus ric	N5B2V		7693	HIV nega	535232
11	14	2	Epouse /	Feminin	5	1980	30	2		Oui	Secondai	Seconde							1	9	null	Urbain	Ombella	Secondai	Musulman	Haoussa			.58352703	2.4910611	Plus ric	M7F7G		7692	HIV nega	527007
11	14	3	Fils ou	Feminin	9	2008	2				Aucun								1	9	null	Urbain	Ombella	Secondai	Musulman	Haoussa	Secondai	Secondai	.58352703	2.4910611	Plus ric	O7S9X		7694	HIV nega	0
11	16	1	Chef de	Masculin	3	1985	25			Oui	Primaire	CE2							2	9	null	Urbain	Ombella	Primaire	Protesta	Gbaya			.58352703	-.66340603	Plus pau	E9E6X		7674	HIV nega	535232
11	16	3	Fils ou	Masculin	12	2008	1				Aucun								2	9	null	Urbain	Ombella	Primaire	Protesta	Gbaya	Aucun	Primaire	.58352703	-.66340603	Plus pau	E7X6P		7673	HIV nega	535232
11	16	4									Aucun																					J3E4U		7675	HIV nega	527007
11	17	1	Chef de	Masculin	nsp	1963	47		1	Oui	Secondai	4ème							1	9	null	Urbain	Ombella	Secondai	Protesta	Gbaya			.58352703	-.54625613	Second	W0L8Q		7676	HIV nega	535232
11	17	2	Epouse /	Feminin	nsp	1964	46	2		Non	Aucun								1	9	null	Urbain	Ombella	Secondai	Protesta	Gbaya			.58352703	-.54625613	Second	A9R1C		7677	HIV nega	527007
11	18	1	Chef de	Masculin	3	1969	41			Oui	Primaire	CM1							1	9	null	Urbain	Ombella	Primaire	Protesta	Gbaya			.58352703	.04761866	Moyen	X1M4P		7681	HIV nega	535232
11	18	2	Fils ou	Masculin	4	2000	10			Oui	Primaire	CP1	Non			Non			1	9	null	Urbain	Ombella	Primaire	Protesta	Gbaya	Aucun	Primaire	.58352703	.04761866	Moyen	B1D7M		7680	HIV nega	527007
11	22	5									Aucun																					Y5K9X		7679	HIV nega	527007
11	23	1	Chef de	Feminin	nsp	1941	69			Non	Aucun								31	8	null	Urbain	Ombella	Aucun	Protesta	Gbaya			.58352703	-.1386265	Moyen	F8I9F		7688	HIV nega	535232
11	23	2									Aucun																					O9C4E		7689	HIV nega	527007
11	25	1	Chef de	Feminin	1	1978	32	1		Non	Aucun								1	9	null	Urbain	Ombella	Aucun	Protesta	Gbaya			.58352703	.84709718	Quatriem	B0S3W		7697	HIV nega	535232
11	25	2	Fils ou	Feminin	11	2006	3				Aucun								1	9	null	Urbain	Ombella	Aucun	Protesta	Gbaya	Aucun	Père pas	.58352703	.84709718	Quatriem	A7V5I		7682	HIV nega	527007
11	25	6									Aucun																					V2U9C		7698	HIV nega	535232
11	27	1	Chef de	Masculin	7	1987	23		1	Oui	Secondai	3ème	Non			Non			1	9	null	Urbain	Ombella	Secondai	Musulman	Ethnies			.58352703	.25885247	Quatriem	Z5N5X		7686	HIV nega	535232
11	27	2	Mere ou	Feminin	nsp	1951	59			Non	Aucun								1	9	null	Urbain	Ombella	Secondai	Musulman	Ethnies			.58352703	.25885247	Quatriem	B8P0Y		7690	HIV nega	527007
11	27	5									Aucun																					D8K7D		7691	HIV nega	527007
11	28	1	Chef de	Masculin	3	1957	53			Oui	Secondai	Terminal							1	9	null	Urbain	Ombella	Secondai	Protesta	Gbaya			.58352703	1.0729906	Quatriem	H8B4U		7685	HIV nega	535232
11	28	2									Aucun																					C9G6X		7684	HIV nega	527007
12	1	1	Chef de	Masculin	4	1972	38			Non	Aucun								3	9	null	Urbain	Ombella	Aucun	Protesta	Gbaya			1.1324155	-.08689251	Moyen	Y2A1C		3547	HIV nega	1272621	Neg	Neg	Neg
12	1	2	Epouse /	Feminin	nsp	1981	29	2		Non	Aucun								3	9	null	Urbain	Ombella	Aucun	Protesta	Gbaya			1.1324155	-.08689251	Moyen	C9S9N		3546	HIV nega	1304409	Neg	Neg	Neg
12	3	1	Chef de	Masculin	1	1975	35			Oui	Primaire	CE1							3	9	null	Urbain	Ombella	Primaire	Protesta	Gbaya			1.1324155	-.35172703	Moyen	U8X1C		3568	HIV nega	1272621	Neg	Neg	Neg
12	5	2	Fils ou	Masculin	7	1999	11			Oui	Primaire	CE2	Oui	Primaire	CM1	Oui	Primaire	CE2	3	9	null	Urbain	Ombella	Primaire	Protesta	Gbaya	Primaire	Primaire	1.1324155	1.2613621	Quatriem	F4D7T		3561	HIV nega	1304409
12	6	2	Epouse /	Feminin	7	1991	19	2		Oui	Primaire	CP2	Non			Non			3	9	null	Urbain	Ombella	Primaire	Protesta	Gbaya			1.1324155	.45034808	Quatriem	E6R4G		3555	HIV nega	1304409	Neg	Neg	Neg
12	7	1	Chef de	Masculin	7	1971	39			Oui	Secondai	5ème							3	9	null	Urbain	Ombella	Secondai	Protesta	Gbaya			1.1324155	.81960834	Quatriem	P8N5Q		3559	HIV nega	1272621
12	7	2	Frere ou	Feminin	3	1989	21	2		Non	Aucun								3	9	null	Urbain	Ombella	Secondai	Protesta	Gbaya			1.1324155	.81960834	Quatriem	Y7B4L		3560	HIV nega	1304409
12	12	1	Chef de	Masculin	7	1971	39		1	Oui	Secondai	Terminal							3	9	null	Urbain	Ombella	Secondai	Catholiq	Mandja			1.1324155	.94854844	Quatriem	B7A9R		3550	HIV nega	1304409
12	13	1	Chef de	Feminin	nsp	1955	55			Non	Aucun								4	9	null	Urbain	Ombella	Aucun	Protesta	Gbaya			1.1324155	-.89090912	Plus pau	L1J5B		3548	HIV nega	1272621
12	13	2									Aucun																					C8B5Q		3549	HIV nega	1304409	Neg	Pos	Neg
12	16	1	Chef de	Feminin	9	1968	42	1		Oui	Primaire	CE2							3	9	null	Urbain	Ombella	Primaire	Protesta	Gbaya			1.1324155	-.16227462	Moyen	V1H0E		3558	HIV nega	1304409	Neg	Pos	Neg
12	18	1	Chef de	Masculin	nsp	1979	31		1	Oui	Primaire	CM2							4	9	null	Urbain	Ombella	Primaire	Catholiq	Banda			1.1324155	.91371749	Quatriem	X2Y1Z		3564	HIV nega	1272621	Neg	Neg	Neg
12	18	2	Epouse /	Feminin	8	1992	18	2		Oui	Primaire	CM2	Manquant			Manquant			4	9	null	Urbain	Ombella	Primaire	Catholiq	Banda			1.1324155	.91371749	Quatriem	U5R6X		3565	HIV nega	1304409	Neg	Pos	Neg
12	19	1	Chef de	Masculin	2	1983	27			Oui	Primaire	CM1							4	9	null	Urbain	Ombella	Primaire	Protesta	Gbaya			1.1324155	-.19545227	Moyen	F0I0N		3551	HIV nega	1272621
12	19	2	Epouse /	Feminin	8	1985	25	2		Oui	Primaire	CE1							4	9	null	Urbain	Ombella	Primaire	Protesta	Gbaya			1.1324155	-.19545227	Moyen	W4D7L		3552	HIV nega	1304409	Neg	Neg	Neg
12	20	1	Chef de	Feminin	nsp	1960	41	1		Non	Aucun								4	9	null	Urbain	Ombella	Aucun	Catholiq	Gbaya			1.1324155	-.09123812	Moyen	A7S1B		3566	HIV nega	1272621
12	20	5									Aucun																					N0O3F		3567	HIV nega	1304409
12	21	1	Chef de	Masculin	2	1989	21			Oui	Secondai	6ème	Manquant			Manquant			3	9	null	Urbain	Ombella	Secondai	Protesta	Gbaya			1.1324155	-.35680543	Moyen	U6R4W		3557	HIV nega	1272621	Neg	Neg	Neg
12	21	2	Epouse /	Feminin	10	1990	19	2		Oui	Primaire	CM1	Manquant			Manquant			3	9	null	Urbain	Ombella	Secondai	Protesta	Gbaya			1.1324155	-.35680543	Moyen	Y8I9Y		3556	HIV nega	1304409
12	23	1	Chef de	Masculin	12	1977	32			Oui	Secondai	Terminal							3	9	null	Urbain	Ombella	Secondai	Protesta	Gbaya			1.1324155	-.31490184	Moyen	C9R9M		3562	HIV nega	1272621	Neg	Pos	Neg
12	23	2	Epouse /	Feminin	nsp	1988	22	2		Non	Aucun								3	9	null	Urbain	Ombella	Secondai	Protesta	Gbaya			1.1324155	-.31490184	Moyen	G8A4S		3563	HIV nega	1304409	Neg	Pos	Neg
12	28	2	Epouse /	Feminin	8	1981	29	2		Oui	Primaire	CP2							3	9	null	Urbain	Ombella	Secondai	Protesta	Gbaya			1.1324155	-.01898372	Moyen	V1A4B		3553	HIV nega	1304409
12	28	4	Fils ou	Masculin	10	2007	2				Aucun								3	9	null	Urbain	Ombella	Secondai	Protesta	Gbaya	Primaire	Secondai	1.1324155	-.01898372	Moyen	R9Z9K		3554	HIV nega	1304409
13	3	1	Chef de	Masculin	4	1978	32		1	Oui	Primaire	CP1							23	9	null	Rural	Ombella	Primaire	Protesta	Ngbaka-B			1.5181916	-.61869709	Plus pau	Y7C0I		7855	HIV nega	348250
13	3	2	Epouse /	Feminin	11	1985	24	2		Non	Aucun								23	9	null	Rural	Ombella	Primaire	Protesta	Ngbaka-B			1.5181916	-.61869709	Plus pau	S1Q0K		7856	HIV nega	346445
13	5	1	Chef de	Masculin	10	1977	32		1	Oui	Primaire	CM2							23	9	null	Rural	Ombella	Primaire	Protesta	Yakoma-S			1.5181916	.23582797	Quatriem	S7P2R		7869	HIV nega	348250
13	5	2	Epouse /	Feminin	6	1979	31	2		Oui	Primaire	CE1							23	9	null	Rural	Ombella	Primaire	Protesta	Yakoma-S			1.5181916	.23582797	Quatriem	Y2P8Y		7852	HIV nega	346445
13	8	1	Chef de	Masculin	1	1968	42			Oui	Primaire	CM1							23	9	null	Rural	Ombella	Primaire	Protesta	Ngbaka-B			1.5181916	-.49752	Second	G5Z7S		7865	HIV nega	348250
13	8	2	Epouse /	Feminin	8	1970	40	2		Non	Aucun								23	9	null	Rural	Ombella	Primaire	Protesta	Ngbaka-B			1.5181916	-.49752	Second	E6Z6Q		7870	HIV nega	346445
13	14	1	Chef de	Masculin	5	1974	36			Non	Aucun								23	9	null	Rural	Ombella	Aucun	Catholiq	Banda			1.5181916	-.68592424	Plus pau	Q9K9T		7849	HIV nega	348250
13	15	1	Chef de	Masculin	7	1983	27		1	Oui	Primaire	CM1							23	9	null	Rural	Ombella	Primaire	Catholiq	Banda			1.5181916	-.64573792	Plus pau	Z3G7Q		7866	HIV nega	348250
13	15	5	Fils ou	Masculin	6	2000	10			Oui	Primaire	CP2	Oui	Primaire	CP2	Oui	Primaire	CP1	23	9	null	Rural	Ombella	Primaire	Catholiq	Banda	Aucun	Primaire	1.5181916	-.64573792	Plus pau	H8L6H		7868	HIV nega	346445
13	17	1	Chef de	Masculin	4	1980	30		1	Oui	Primaire	CE2							23	9	null	Rural	Ombella	Primaire	Catholiq	Banda			1.5181916	-.43278607	Second	U3G2G		7850	HIV nega	348250
13	17	2	Epouse /	Feminin	6	1988	22	2		Oui	Primaire	CM2	Non			Non			23	9	null	Rural	Ombella	Primaire	Catholiq	Banda			1.5181916	-.43278607	Second	V1N7R		7851	HIV nega	346445
13	17	5									Aucun																					M6M4J		7864	HIV nega	346445
13	18	1	Chef de	Masculin	1	1982	28			Oui	Primaire	CP2							23	9	null	Rural	Ombella	Primaire	Protesta	Ngbaka-B			1.5181916	-.63958703	Plus pau	P9K7Q		7861	HIV nega	348250
13	18	2	Epouse /	Feminin	7	1987	23	2		Non	Aucun								23	9	null	Rural	Ombella	Primaire	Protesta	Ngbaka-B			1.5181916	-.63958703	Plus pau	T4V6Z		7862	HIV nega	346445
13	21	1	Chef de	Masculin	3	1963	47		1	Non	Aucun								23	9	null	Rural	Ombella	Aucun	Protesta	Yakoma-S			1.5181916	-.35272827	Moyen	Z1Y9J		7848	HIV nega	348250
13	21	2	Epouse /	Feminin	1	1982	28	2		Oui	Primaire	CE2							23	9	null	Rural	Ombella	Aucun	Protesta	Yakoma-S			1.5181916	-.35272827	Moyen	V4Y9I		7863	HIV nega	346445
13	23	3	Fils ou	Feminin	3	1986	24	3		Oui	Primaire	CM2	Non			Non			23	9	null	Rural	Ombella	Primaire	Protesta	Yakoma-S			1.5181916	-.2979533	Moyen	B8L3X		7857	HIV nega	346445
13	25	1	Chef de	Masculin	3	1960	50		1	Oui	Primaire	CE1							23	9	null	Rural	Ombella	Primaire	Catholiq	Ngbaka-B			1.5181916	-.34336964	Moyen	F3F9W		7844	HIV nega	348250
13	25	2	Epouse /	Feminin	3	1964	46	2		Oui	Primaire	CM1							23	9	null	Rural	Ombella	Primaire	Catholiq	Ngbaka-B			1.5181916	-.34336964	Moyen	R0T4P		7847	HIV nega	346445
13	25	6	Fils ou	Masculin	2	1991	19		6	Oui	Primaire	CM2	Non			Non			23	9	null	Rural	Ombella	Primaire	Catholiq	Ngbaka-B			1.5181916	-.34336964	Moyen	F6N8H		7845	HIV nega	348250
13	25	7	Fils ou	Masculin	6	1987	23		7	Oui	Primaire	CM2	Non			Non			23	9	null	Rural	Ombella	Primaire	Catholiq	Ngbaka-B			1.5181916	-.34336964	Moyen	C0O9Z		7846	HIV nega	348250
13	26	1	Chef de	Masculin	1	1932	78			Oui	Primaire	CP1							23	9	null	Rural	Ombella	Primaire	Catholiq	Yakoma-S			1.5181916	.39029775	Quatriem	C5P1X		7867	HIV nega	348250
13	26	2	Epouse /	Feminin	1	1943	67			Non	Aucun								23	9	null	Rural	Ombella	Primaire	Catholiq	Yakoma-S			1.5181916	.39029775	Quatriem	Z6B0H		7872	HIV nega	346445
13	26	7	Petit-fi	Masculin	4	2005	5			Non	Aucun								23	9	null	Rural	Ombella	Primaire	Catholiq	Yakoma-S	Aucun	Primaire	1.5181916	.39029775	Quatriem	F8C2R		7871	HIV pos	346445	NEG	NEG		NEG
13	27	1	Chef de	Masculin	4	1974	36		1	Oui	Primaire	CM2							23	9	null	Rural	Ombella	Primaire	Protesta	Yakoma-S			1.5181916	-.50156336	Second	P3E6D		7858	HIV nega	348250
13	27	2	Fils ou	Feminin	8	1997	13			Oui	Primaire	CE1	Oui	Primaire	CE1	Oui	Primaire	CP2	23	9	null	Rural	Ombella	Primaire	Protesta	Yakoma-S	Primaire	Primaire	1.5181916	-.50156336	Second	L6U8U		7859	HIV nega	346445
13	27	4	Niece ou	Feminin	5	2007	3				Aucun								23	9	null	Rural	Ombella	Primaire	Protesta	Yakoma-S	Primaire	Père pas	1.5181916	-.50156336	Second	U9C0G		7860	HIV nega	348250
13	28	1	Chef de	Masculin	11	1973	36			Oui	Primaire	CM1							23	9	null	Rural	Ombella	Primaire	Protesta	Ngbaka-B			1.5181916	-.3556193	Moyen	T5B1B		7853	HIV nega	348250
13	28	3	Fils ou	Feminin	5	2007	3				Aucun								23	9	null	Rural	Ombella	Primaire	Protesta	Ngbaka-B	Primaire	Primaire	1.5181916	-.3556193	Moyen	Y9Y0H		7854	HIV nega	346445
14	3	1	Chef de	Feminin	3	1985	25	1		Oui	Primaire	CP2							26	9	null	Rural	Ombella	Primaire	Protesta	Banda			2.5927787	-.40874698	Second	W2W1W	SM515	2908	HIV nega	329230
14	3	2									Aucun																					B0Q1S	SM517	2910	HIV nega	305749
14	3	5									Aucun																					X5Z1E	SM516	2909	HIV nega	305749
14	5	1	Chef de	Masculin	7	1970	40		1	Non	Aucun								26	9	null	Rural	Ombella	Aucun	Protesta	Ethnies			2.5927787	-.41170901	Second	K1K8E	SM514	2907	HIV nega	305749
14	7	1	Chef de	Feminin	nsp	1990	20	1		Non	Aucun								26	9	null	Rural	Ombella	Aucun	Musulman	Ethnies			2.5927787	-.63619394	Plus pau	A2Y2D	SM525	2918	HIV nega	0	Neg	Neg	Neg
14	7	2	Fils ou	Masculin	7	2008	2				Aucun								26	9	null	Rural	Ombella	Aucun	Musulman	Ethnies	Aucun	Père pas	2.5927787	-.63619394	Plus pau	K2I4Y	SM526	2919	HIV nega	305749
14	11	1	Chef de	Feminin	nsp	1954	56			Non	Aucun								27	9	null	Rural	Ombella	Aucun	Protesta	Ngbaka-B			2.5927787	.09485336	Moyen	U8W2C	SM530	2923	HIV nega	305749
14	12	1	Chef de	Masculin	nsp	1958	52			Oui	Primaire	CP2							27	9	null	Rural	Ombella	Primaire	Catholiq	Banda			2.5927787	-.52559478	Second	M2J7F	SM513	2906	HIV nega	305749	Neg	Neg	Neg
14	15	1	Chef de	Feminin	1	1970	40	1		Oui	Primaire	CM1							26	9	null	Rural	Ombella	Primaire	Protesta	Ngbaka-B			2.5927787	-.25917061	Moyen	B6K9B	SM531	2924	HIV nega	329230	Pos	Neg	Neg	Neg
14	15	2	Fils ou	Masculin	7	2009	1				Aucun								26	9	null	Rural	Ombella	Primaire	Protesta	Ngbaka-B	Primaire	Père pas	2.5927787	-.25917061	Moyen	T8J0L	SM532	2925	HIV nega	305749
14	17	1	Chef de	Masculin	nsp	1946	64			Oui	Primaire	CE1							26	9	null	Rural	Ombella	Primaire	Protesta	Banda			2.5927787	.28010668	Quatriem	C0J8T	SM523	2916	HIV nega	329230
14	17	2	Epouse /	Feminin	2	1986	24	2		Oui	Primaire	CM1	Non			Non			26	9	null	Rural	Ombella	Primaire	Protesta	Banda			2.5927787	.28010668	Quatriem	Q7Q4S	SM520	2913	HIV nega	305749
14	17	3	Fils ou	Feminin	6	2009	1				Aucun								26	9	null	Rural	Ombella	Primaire	Protesta	Banda	Primaire	Primaire	2.5927787	.28010668	Quatriem	V7M5U	SM524	2917	HIV nega	329230
14	18	1	Chef de	Masculin	10	1988	21			Oui	Secondai	Première	Non			Non			26	9	null	Rural	Ombella	Secondai	Catholiq	Ngbaka-B			2.5927787	.08985425	Moyen	K2E5V	SM518	2911	HIV nega	329230
14	18	2	Frere ou	Masculin	1	1991	19			Oui	Primaire	CE2	Non			Non			26	9	null	Rural	Ombella	Secondai	Catholiq	Ngbaka-B			2.5927787	.08985425	Moyen	U8G5O	SM519	2912	HIV nega	305749	Neg	Neg	Neg
14	20	1	Chef de	Masculin	10	1968	41			Oui	Secondai	5ème							26	9	null	Rural	Ombella	Secondai	Autre re	Ngbaka-B			2.5927787	-.39201773	Second	H5L9H	SM521	2914	HIV nega	305749
14	20	2	Epouse /	Feminin	nsp	1974	36	2		Non	Aucun								26	9	null	Rural	Ombella	Secondai	Autre re	Ngbaka-B			2.5927787	-.39201773	Second	H8E7B	SM522	2915	HIV nega	329230	Neg	Neg	Neg
14	23	1	Chef de	Masculin	nsp	1935	75			Non	Aucun								26	9	null	Rural	Ombella	Aucun	Catholiq	Ngbaka-B			2.5927787	-.12036889	Moyen	F8R9O	SM533	2926	HIV nega	329230
14	23	2	Epouse /	Feminin	nsp	1957	53			Non	Aucun								26	9	null	Rural	Ombella	Aucun	Catholiq	Ngbaka-B			2.5927787	-.12036889	Moyen	S7O4S	SM535	2928	HIV nega	305749
14	23	4	Petit-fi	Feminin	5	2000	10			Oui	Primaire	CP2	Oui	Primaire	CP2	Oui	Primaire	CP2	26	9	null	Rural	Ombella	Aucun	Catholiq	Ngbaka-B	Aucun	Père pas	2.5927787	-.12036889	Moyen	N2U3N	SM534	2927	HIV nega	329230
14	23	5	Petit-fi	Feminin	7	1993	17	5		Oui	Primaire	CP2	Non			Non			26	9	null	Rural	Ombella	Aucun	Catholiq	Ngbaka-B	Mère pas	Père pas	2.5927787	-.12036889	Moyen	Y0H1H	SM536	2929	HIV nega	329230
14	26	2	Epouse /	Feminin	7	1974	36	2		Oui	Primaire	CM2							26	9	null	Rural	Ombella	Primaire	Catholiq	Banda			2.5927787	.3903957	Quatriem	D4W3H	SM527	2920	HIV nega	305749
14	28	1	Chef de	Masculin	7	1980	30			Oui	Primaire	CM1							26	9	null	Rural	Ombella	Primaire	Protesta	Ethnies			2.5927787	-.25939742	Moyen	W1V3W	SM528	2921	HIV nega	305749
14	28	5									Aucun																					E8X2M	SM529	2922	HIV nega	305749	Neg	Neg	Neg
15	8	1	Chef de	Masculin	3	1966	44		1	Oui	Primaire	CM1							24	9	null	Rural	Ombella	Primaire	Catholiq	Ngbaka-B			2.4617558	.23298411	Quatriem	A4M4U		5735	HIV nega	879673
15	10	1	Chef de	Masculin	nsp	1974	36		1	Oui	Primaire	CE1							24	9	null	Rural	Ombella	Primaire	Protesta	Ethnies			2.4617558	-.58314559	Second	X9W6K		5738	HIV nega	879673
15	11	1	Chef de	Masculin	4	1950	60			Oui	Primaire	CM2							23	9	null	Rural	Ombella	Primaire	Catholiq	Ngbaka-B			2.4617558	-.14853092	Moyen	L9Q7S		5733	HIV nega	922156
15	11	2	Fils ou	Masculin	9	1993	17			Oui	Primaire	CE2	Non			Non			23	9	null	Rural	Ombella	Primaire	Catholiq	Ngbaka-B	Mère pas	Primaire	2.4617558	-.14853092	Moyen	Y2J2M		5734	HIV pos	879673	NEG	NEG		NEG
15	14	2	Epouse /	Feminin	nsp	1959	51			Non	Aucun								24	9	null	Rural	Ombella	Aucun	Protesta	Ngbaka-B			2.4617558	-.555525	Second	L9T1P		5743	HIV nega	922156
15	14	3	Petit-fi	Masculin	5	2003	7			Non	Aucun								24	9	null	Rural	Ombella	Aucun	Protesta	Ngbaka-B	Aucun	Père pas	2.4617558	-.555525	Second	A3P6Y		5742	HIV nega	922156
15	14	4									Aucun																					C6G2Q		5740	HIV nega	879673
15	14	13									Aucun																					D2N0S		5741	HIV nega	879673
15	14	17									Aucun																					E3Y1H		5739	HIV nega	922156
15	16	1	Chef de	Masculin	6	1974	36		1	Oui	Secondai	3ème							24	9	null	Rural	Ombella	Secondai	Catholiq	Banda			2.4617558	-.34343237	Moyen	S1K9N		5744	HIV pos	922156	NEG	NEG		NEG
15	17	2	Epouse /	Feminin	nsp	1988	22	2		Non	Aucun								24	9	null	Rural	Ombella	Primaire	Catholiq	Manquant			2.4617558	-.78197172	Plus pau	J6H1X		5747	HIV nega	879673
15	17	5	Fils ou	Masculin	12	2006	3				Aucun								24	9	null	Rural	Ombella	Primaire	Catholiq	Manquant	Aucun	Primaire	2.4617558	-.78197172	Plus pau	T1D8G		5746	HIV nega	922156
15	18	1	Chef de	Feminin	nsp	1948	62			Non	Aucun								24	9	null	Rural	Ombella	Aucun	Catholiq	Ngbaka-B			2.4617558	-.78317651	Plus pau	U7E4K		5745	HIV nega	879673
15	23	1	Chef de	Masculin	1	1976	34			Oui	Secondai	3ème							24	9	null	Rural	Ombella	Secondai	Protesta	Ethnies			2.4617558	.04171704	Moyen	C6U6J		5737	HIV nega	879673
15	26	1	Chef de	Masculin	9	1985	25		1	Oui	Secondai	4ème							24	9	null	Rural	Ombella	Secondai	Protesta	Banda			2.4617558	.10853374	Moyen	L3C6W		5730	HIV nega	879673
15	27	1	Chef de	Masculin	7	1961	49			Oui	Primaire	CE1							24	9	null	Rural	Ombella	Primaire	Catholiq	Mandja			2.4617558	.23489753	Quatriem	A0M2O		5732	HIV nega	922156
15	27	2	Epouse /	Feminin	8	1976	34	2		Oui	Primaire	CM2							24	9	null	Rural	Ombella	Primaire	Catholiq	Mandja			2.4617558	.23489753	Quatriem	A7L0S		5731	HIV nega	879673
15	28	2									Aucun																					K3S3J		5736	HIV nega	879673
16	5	1	Chef de	Masculin	2	1980	30		1	Oui	Secondai	5ème							9	9	null	Rural	Ombella	Secondai	Protesta	Gbaya			.94155393	-.43659842	Second	X7A6L		3888	HIV nega	786038
16	5	2	Epouse /	Feminin	9	1986	24	2		Oui	Primaire	CP2	Manquant			Manquant			9	9	null	Rural	Ombella	Secondai	Protesta	Gbaya			.94155393	-.43659842	Second	F0D9R		3894	HIV nega	730847
16	6	1	Chef de	Masculin	12	1976	33			Oui	Primaire	CP2							9	9	null	Rural	Ombella	Primaire	Protesta	Gbaya			.94155393	-.36010887	Moyen	V3X5C		3886	HIV nega	786038
16	6	2	Epouse /	Feminin	8	1980	30	2		Oui	Primaire	CE1							9	9	null	Rural	Ombella	Primaire	Protesta	Gbaya			.94155393	-.36010887	Moyen	P0X8V		3887	HIV nega	730847
16	12	1	Chef de	Feminin	8	1970	40	1		Non	Aucun								9	9	null	Rural	Ombella	Aucun	Protesta	Gbaya			.94155393	-.74507732	Plus pau	W8T5E		3893	HIV nega	786038
16	12	3	Fils ou	Feminin	2	1994	16	3		Non	Aucun								9	9	null	Rural	Ombella	Aucun	Protesta	Gbaya	Mère pas	Père pas	.94155393	-.74507732	Plus pau	G5O7H		3884	HIV nega	730847
16	12	6									Aucun																					Y5H3O		3882	HIV nega	786038
16	12	7									Aucun																					F0Z9O		3883	HIV nega	0
16	13	1	Chef de	Masculin	1	1969	41		1	Oui	Primaire	CM1							9	9	null	Rural	Ombella	Primaire	Protesta	Gbaya			.94155393	.18279165	Quatriem	W6F4M		3900	HIV nega	786038
16	13	2	Epouse /	Feminin	nsp	1986	24	2		Oui	Primaire	CE1	Non			Non			9	9	null	Rural	Ombella	Primaire	Protesta	Gbaya			.94155393	.18279165	Quatriem	Q7Y0W		3885	HIV nega	730847
16	14	1	Chef de	Masculin	1	1983	27			Oui	Primaire	CP2							9	9	null	Rural	Ombella	Primaire	Protesta	Gbaya			.94155393	-.64284285	Plus pau	X4G6O		3903	HIV nega	786038
16	15	1	Chef de	Masculin	3	1975	35		1	Oui	Primaire	CM1							8	9	null	Rural	Ombella	Primaire	Catholiq	Gbaya			.94155393	-.45401107	Second	O3K4G		3904	HIV nega	730847
16	17	1	Chef de	Masculin	5	1977	33		1	Oui	Primaire	CE1							8	9	null	Rural	Ombella	Primaire	Protesta	Gbaya			.94155393	-.00406519	Moyen	E9S9P		3906	HIV pos	786038	NEG	NEG		NEG
16	17	2	Epouse /	Feminin	1	1980	30	2		Non	Aucun								8	9	null	Rural	Ombella	Primaire	Protesta	Gbaya			.94155393	-.00406519	Moyen	H2J6Y		3905	HIV nega	786038
16	18	1	Chef de	Masculin	6	1986	24			Oui	Primaire	CE1	Non			Non			8	9	null	Rural	Ombella	Primaire	Protesta	Gbaya			.94155393	-.71817057	Plus pau	L6R4N		3895	HIV nega	786038
16	18	2	Epouse /	Feminin	8	1993	17	2		Non	Aucun								8	9	null	Rural	Ombella	Primaire	Protesta	Gbaya	Mère pas	Père pas	.94155393	-.71817057	Plus pau	N5E5C		3897	HIV nega	730847
16	18	6									Aucun																					M2P3H		3896	HIV nega	730847
16	20	1	Chef de	Masculin	nsp	1948	62			Oui	Primaire	CP2							8	9	null	Rural	Ombella	Primaire	Protesta	Gbaya			.94155393	-.61242589	Second	Z0Z1B		3889	HIV nega	786038
16	20	2	Epouse /	Feminin	8	1963	47	2		Non	Aucun								8	9	null	Rural	Ombella	Primaire	Protesta	Gbaya			.94155393	-.61242589	Second	E0X6I		3898	HIV nega	730847
16	20	8									Aucun																					A5S1Y		3899	HIV nega	730847
16	20	9									Aucun																					P7H9N		3890	HIV nega	786038
16	20	10									Aucun																					G4G8Y		3891	HIV nega	730847
16	25	1	Chef de	Masculin	10	1988	21		1	Oui	Primaire	CP1	Non			Non			8	9	null	Rural	Ombella	Primaire	Protesta	Gbaya			.94155393	-.31266418	Moyen	T6G1H		3892	HIV nega	786038
16	25	2	Fils ou	Feminin	10	2008	1				Aucun								8	9	null	Rural	Ombella	Primaire	Protesta	Gbaya	Primaire	Primaire	.94155393	-.31266418	Moyen	U7C6K		3901	HIV nega	786038
16	25	3	Frere ou	Feminin	6	1986	24	3		Oui	Primaire	CP2	Non			Non			8	9	null	Rural	Ombella	Primaire	Protesta	Gbaya			.94155393	-.31266418	Moyen	D2N4W		3902	HIV nega	786038
16	27	1	Chef de	Masculin	4	1987	23		1	Oui	Primaire	CM1	Non			Non			8	9	null	Rural	Ombella	Primaire	Protesta	Gbaya			.94155393	-.33295632	Moyen	F8D2S		3908	HIV nega	786038
16	27	2	Epouse /	Feminin	6	1992	18	2		Non	Aucun								8	9	null	Rural	Ombella	Primaire	Protesta	Gbaya			.94155393	-.33295632	Moyen	R1A5X		3907	HIV nega	730847
18	1	2	Fils ou	Masculin	3	2007	3				Aucun								30	8	null	Rural	Ombella	Primaire	Catholiq	Mandja	Primaire	Primaire	1.5209123	-.54233169	Second	M7B2W		7179	HIV nega	74819
18	2	2	Epouse /	Feminin	1	1975	35	2		Oui	Primaire	CE1							30	8	null	Rural	Ombella	Secondai	Catholiq	Mandja			1.5209123	.39115898	Quatriem	Y0R8Y		7166	HIV nega	74819
18	5	2	Epouse /	Feminin	1	1960	50			Oui	Primaire	CP1							30	8	null	Rural	Ombella	Primaire	Protesta	Banda			1.5209123	1.4027182	Plus ric	Q8E3G		7167	HIV nega	73566
18	5	8	Petit-fi	Masculin	5	2003	7			Oui	Ecole ma		Oui	Ecole ma		Non			30	8	null	Rural	Ombella	Primaire	Protesta	Banda	Primaire	Secondai	1.5209123	1.4027182	Plus ric	L1P6I		7172	HIV nega	74819
18	5	9	Petit-fi	Masculin	1	1993	17		9	Oui	Primaire	CE1	Non			Non			30	8	null	Rural	Ombella	Primaire	Protesta	Banda	Mère pas	Père pas	1.5209123	1.4027182	Plus ric	F5A9T		7169	HIV nega	74819
18	8	1	Chef de	Feminin	4	1942	68			Non	Aucun								30	8	null	Rural	Ombella	Aucun	Catholiq	Mandja			1.5209123	-.84372955	Plus pau	H4Z9U		7174	HIV nega	74819
18	8	3									Aucun																					N7N3L		7175	HIV nega	73566
18	15	1	Chef de	Feminin	12	1951	58			Oui	Primaire	CE1							30	8	null	Rural	Ombella	Primaire	Catholiq	Banda			1.5209123	-.59038749	Second	S7Z3D		7164	HIV nega	74819
18	16	2	Fils ou	Feminin	7	1986	24	2		Oui	Primaire	CP2	Non			Non			30	8	null	Rural	Ombella	Primaire	Catholiq	Banda			1.5209123	-.87721926	Plus pau	E1U6G		7171	HIV nega	73566
18	16	4									Aucun																					S1P1K		7168	HIV nega	74819
18	17	1	Chef de	Masculin	5	1991	19		1	Oui	Primaire	CE1	Non			Non			30	8	null	Rural	Ombella	Primaire	Protesta	Banda			1.5209123	.01150299	Moyen	W2A6F		7173	HIV nega	73566
18	21	1	Chef de	Masculin	1	1958	52		1	Non	Aucun								29	8	null	Rural	Ombella	Aucun	Protesta	Mandja			1.5209123	-.33518621	Moyen	X5N4U		7178	HIV nega	73566
18	22	1	Chef de	Masculin	6	1989	21			Oui	Primaire	CM2	Non			Non			29	8	null	Rural	Ombella	Primaire	Protesta	Zande/Nz			1.5209123	-.0943283	Moyen	V1J9P		7176	HIV nega	74819
18	22	2	Epouse /	Feminin	4	1991	19	2		Oui	Primaire	CM1	Non			Non			29	8	null	Rural	Ombella	Primaire	Protesta	Zande/Nz			1.5209123	-.0943283	Moyen	N3F2X		7177	HIV nega	73566
18	26	2	Epouse /	Feminin	5	1966	44	2		Non	Aucun								29	8	null	Rural	Ombella	Primaire	Protesta	Mandja			1.5209123	-.45920945	Second	O4R4O		7165	HIV nega	73566
18	28	1	Chef de	Masculin	1	1990	20			Oui	Secondai	6ème	Non			Non			30	8	null	Rural	Ombella	Secondai	Protesta	Banda			1.5209123	-.49957856	Second	C1Z0D		7170	HIV nega	73566
19	1	2	Epouse /	Feminin	8	1978	32	2		Oui	Primaire	CM1							1	9	null	Rural	Ombella	Secondai	Protesta	Banda			.65533636	-.46399087	Second	L5O4J		4784	HIV nega	204452
19	2	1	Chef de	Masculin	2	1939	71			Non	Aucun								1	9	null	Rural	Ombella	Aucun	Protesta	Banda			.65533636	-.69195275	Plus pau	U7D5K		4781	HIV nega	204452
19	3	1	Chef de	Masculin	1	1950	60			Non	Aucun								1	9	null	Rural	Ombella	Aucun	Protesta	Mandja			.65533636	.40346372	Quatriem	S2L5L		4790	HIV nega	204452
19	4	1	Chef de	Masculin	1	1970	40		1	Oui	Primaire	CE1							1	9	null	Rural	Ombella	Primaire	Protesta	Banda			.65533636	-.57114226	Second	R6Q2Q		4788	HIV nega	204452
19	4	2	Epouse /	Feminin	7	1965	45	2		Non	Aucun								1	9	null	Rural	Ombella	Primaire	Protesta	Banda			.65533636	-.57114226	Second	S2S9W		4789	HIV nega	206828
19	8	1	Chef de	Masculin	4	1985	25		1	Oui	Secondai	4ème							1	9	null	Rural	Ombella	Secondai	Autre re	Ngbaka-B			.65533636	-.58914939	Second	V7O4V		4783	HIV nega	204452
19	8	2	Epouse /	Feminin	11	1981	28	2		Oui	Primaire	CM1							1	9	null	Rural	Ombella	Secondai	Autre re	Ngbaka-B			.65533636	-.58914939	Second	R9Q7Y		4782	HIV nega	206828
19	9	1	Chef de	Masculin	1	1987	23			Non	Aucun								2	9	null	Rural	Ombella	Aucun	Protesta	Ngbaka-B			.65533636	-.32748148	Moyen	N6R5Q		4793	HIV nega	204452
19	9	2	Epouse /	Feminin	3	1988	22	2		Oui	Primaire	CE1	Non			Non			2	9	null	Rural	Ombella	Aucun	Protesta	Ngbaka-B			.65533636	-.32748148	Moyen	Z4H0L		4794	HIV nega	206828
19	11	1	Chef de	Masculin	9	1974	36			Oui	Primaire	CM2							2	9	null	Rural	Ombella	Primaire	Protesta	Ngbaka-B			.65533636	.10572238	Moyen	Q9E7L		4785	HIV nega	204452
19	12	1	Chef de	Masculin	6	1990	20		1	Oui	Primaire	CE2	Non			Non			2	9	null	Rural	Ombella	Primaire	Protesta	Banda			.65533636	-.25688052	Moyen	I8N1F		4786	HIV nega	204452
19	12	2	Epouse /	Feminin	2	1991	19	2		Oui	Primaire	CE2	Non			Non			2	9	null	Rural	Ombella	Primaire	Protesta	Banda			.65533636	-.25688052	Moyen	F9Z6U		4787	HIV nega	206828
19	15	1	Chef de	Masculin	2	1980	30			Oui	Secondai	6ème							1	9	null	Rural	Ombella	Secondai	Protesta	Banda			.65533636	-.72508058	Plus pau	V4D0D		4780	HIV nega	206828
19	16	1	Chef de	Masculin	10	1980	29		1	Non	Aucun								1	9	null	Rural	Ombella	Aucun	Protesta	Banda			.65533636	-.52442277	Second	P1G9G		4795	HIV nega	204452
19	16	2	Fils ou	Feminin	5	2002	8			Non	Aucun								1	9	null	Rural	Ombella	Aucun	Protesta	Banda	Primaire	Aucun	.65533636	-.52442277	Second	Q3I1D		4796	HIV nega	206828
19	19	2	Epouse /	Feminin	2	1989	21	2		Oui	Primaire	CP2	Non			Non			1	9	null	Rural	Ombella	Primaire	Protesta	Banda			.65533636	-.72053353	Plus pau	W8R9G		4797	HIV pos	206828	NEG	NEG		NEG
19	21	1	Chef de	Masculin	11	1987	22			Oui	Primaire	CM1	Non			Non			1	9	null	Rural	Ombella	Primaire	Protesta	Zande/Nz			.65533636	-.76384286	Plus pau	L2L3C		4791	HIV pos	206828	NEG	NEG		NEG
19	21	2	Epouse /	Feminin	3	1989	21	2		Oui	Primaire	CP2	Non			Non			1	9	null	Rural	Ombella	Primaire	Protesta	Zande/Nz			.65533636	-.76384286	Plus pau	R8Y1Z		4792	HIV pos	206828	POS	POS	POS	NEG
19	22	1	Chef de	Masculin	5	1986	24		1	Oui	Primaire	CM2	Non			Non			2	9	null	Rural	Ombella	Primaire	Protesta	Ngbaka-B			.65533636	-.72119645	Plus pau	V9R4B		4779	HIV nega	204452
19	22	3	Fils ou	Masculin	7	2002	8			Non	Aucun								2	9	null	Rural	Ombella	Primaire	Protesta	Ngbaka-B	Primaire	Primaire	.65533636	-.72119645	Plus pau	F2O4Z		4778	HIV nega	204452
19	24	1	Chef de	Masculin	5	1977	33		1	Oui	Secondai	Première							2	9	null	Rural	Ombella	Secondai	Catholiq	Banda			.65533636	-.3728367	Second	F5K5Z		4777	HIV nega	204452
20	1	1	Chef de	Masculin	nsp	1980	30			Oui	Secondai	6ème							1	9	null	Rural	Ombella	Secondai	Catholiq	Banda			.96772468	-.43109625	Second	V9F0K		3947	HIV nega	943790
20	1	3	Epouse /	Feminin	1	1993	17	3		Oui	Primaire	CE2	Non			Non			1	9	null	Rural	Ombella	Secondai	Catholiq	Banda	Mère pas	Père pas	.96772468	-.43109625	Second	P1E3X		3950	HIV nega	1015062
20	2	1	Chef de	Masculin	nsp	1975	35		1	Oui	Secondai	5ème							31	8	null	Rural	Ombella	Secondai	Protesta	Gbaya			.96772468	1.4006801	Plus ric	U4U0T		3962	HIV nega	1015062
20	2	2	Epouse /	Feminin	8	1985	25	2		Oui	Primaire	CM2							31	8	null	Rural	Ombella	Secondai	Protesta	Gbaya			.96772468	1.4006801	Plus ric	W7J4R		3946	HIV nega	943790
20	2	7									Aucun																					I4D0P		3945	HIV nega	943790
20	5	1	Chef de	Feminin	7	1957	53			Oui	Superieu	Universi							31	8	null	Rural	Ombella	Secondai	Protesta	Banda			.96772468	.41362463	Quatriem	F4J6Y		3943	HIV nega	1015062
20	5	2	Fils ou	Feminin	6	1995	15	2		Oui	Secondai	4ème	Oui	Secondai	4ème	Oui	Secondai	4ème	31	8	null	Rural	Ombella	Secondai	Protesta	Banda	Secondai	Père pas	.96772468	.41362463	Quatriem	O1V4P		3944	HIV nega	943790
20	6	1	Chef de	Masculin	10	1985	24		1	Non	Aucun								31	8	null	Rural	Ombella	Aucun	Protesta	Gbaya			.96772468	-.33480442	Moyen	Q8G9O		3956	HIV nega	1015062
20	6	2	Epouse /	Feminin	nsp	1992	18	2		Oui	Primaire	CE1	Non			Non			31	8	null	Rural	Ombella	Aucun	Protesta	Gbaya			.96772468	-.33480442	Moyen	L8E5D		3954	HIV nega	943790
20	7	1	Chef de	Masculin	7	1981	29			Oui	Secondai	6ème							31	8	null	Rural	Ombella	Secondai	Protesta	Gbaya			.96772468	.01626361	Moyen	B2R7C		3953	HIV nega	1015062
20	11	3	Niece ou	Masculin	8	2005	5			Non	Aucun								31	8	null	Rural	Ombella	Aucun	Musulman	Haoussa	Aucun	Père pas	.96772468	-.91174875	Plus pau	J4H2W		3942	HIV nega	1015062
20	12	1	Chef de	Masculin	nsp	1957	53		1	Oui	Secondai	CAP 2e A							31	8	null	Rural	Ombella	Secondai	Protesta	Mandja			.96772468	1.6177547	Plus ric	C9R1E		3959	HIV nega	1015062
20	12	2	Epouse /	Feminin	7	1956	54			Oui	Primaire	CM2							31	8	null	Rural	Ombella	Secondai	Protesta	Mandja			.96772468	1.6177547	Plus ric	A0W8F		3955	HIV nega	943790
20	15	1	Chef de	Masculin	12	1985	24			Oui	Primaire	CP2	Non			Non			31	8	null	Rural	Ombella	Primaire	Protesta	Mandja			.96772468	.3160079	Quatriem	K3S0G		3940	HIV nega	1015062
20	15	2	Epouse /	Feminin	2	1993	17	2		Oui	Primaire	CE1	Non			Non			31	8	null	Rural	Ombella	Primaire	Protesta	Mandja	Mère pas	Père pas	.96772468	.3160079	Quatriem	U3M3N		3941	HIV nega	943790
20	17	1	Chef de	Masculin	9	1960	49			Oui	Primaire	CM2							31	8	null	Rural	Ombella	Primaire	Catholiq	Banda			.96772468	2.2978367	Plus ric	A7W4I		3957	HIV nega	1015062
20	17	2	Epouse /	Feminin	10	1970	39	2		Non	Aucun								31	8	null	Rural	Ombella	Primaire	Catholiq	Banda			.96772468	2.2978367	Plus ric	F9S9Q		3958	HIV nega	943790
20	21	1	Chef de	Masculin	3	1968	42			Oui	Primaire	CE1							31	8	null	Rural	Ombella	Primaire	Protesta	Gbaya			.96772468	-.56577447	Second	H5Q7K		3960	HIV nega	1015062
20	21	2	Epouse /	Feminin	5	1987	23	2		Oui	Primaire	CM1	Non			Non			31	8	null	Rural	Ombella	Primaire	Protesta	Gbaya			.96772468	-.56577447	Second	Y8L9C		3961	HIV nega	943790
20	26	1	Chef de	Feminin	nsp	1946	64			Non	Aucun								1	9	null	Rural	Ombella	Aucun	Catholiq	Zande/Nz			.96772468	-.04635616	Moyen	J8R6P		3948	HIV nega	1015062
20	26	2									Aucun																					S9Q9C		3949	HIV nega	943790
20	28	1	Chef de	Masculin	3	1969	41		1	Oui	Secondai	Terminal							1	9	null	Rural	Ombella	Secondai	Protesta	Mandja			.96772468	-.49429494	Second	E8L3B		3951	HIV nega	1015062
20	28	2	Epouse /	Feminin	6	1980	30	2		Non	Aucun								1	9	null	Rural	Ombella	Secondai	Protesta	Mandja			.96772468	-.49429494	Second	R4H8L		3952	HIV nega	943790
21	1	1	Chef de	Feminin	4	1960	50			Oui	Primaire	CM1							26	8	null	Rural	Ombella	Primaire	Protesta	Mandja			.79228921	-.6910942	Plus pau	Z9W9P		8526	HIV nega	1236087
21	2	2	Epouse /	Feminin	8	1988	22	2		Oui	Primaire	CM2	Non			Non			25	8	null	Rural	Ombella	Secondai	Protesta	Mandja			.79228921	.91598376	Quatriem	B8U5J		8534	HIV nega	1236087
21	2	3	Fils ou	Feminin	6	2010	0				Aucun								25	8	null	Rural	Ombella	Secondai	Protesta	Mandja	Primaire	Secondai	.79228921	.91598376	Quatriem	M5B9C		8535	HIV nega	1236087
21	2	4	Fils ou	Feminin	1	2008	2				Aucun								25	8	null	Rural	Ombella	Secondai	Protesta	Mandja	Primaire	Secondai	.79228921	.91598376	Quatriem	V9S9H		8536	HIV nega	1236087
21	5	1	Chef de	Masculin	5	1980	30		1	Oui	Secondai	6ème							25	8	null	Rural	Ombella	Secondai	Protesta	Ngbaka-B			.79228921	-.59119926	Second	J6L7I		8538	HIV nega	1186178
21	7	1	Chef de	Masculin	4	1979	31		1	Oui	Primaire	CE2							25	8	null	Rural	Ombella	Primaire	Protesta	Mandja			.79228921	.23089404	Quatriem	J6X4R		8524	HIV nega	1186178
21	7	3	Fils ou	Feminin	9	2008	1				Aucun								25	8	null	Rural	Ombella	Primaire	Protesta	Mandja	Primaire	Primaire	.79228921	.23089404	Quatriem	Y5M8Y		8525	HIV nega	1236087
21	8	1	Chef de	Masculin	2	1975	35			Oui	Secondai	3ème							25	8	null	Rural	Ombella	Secondai	Protesta	Mandja			.79228921	.45255022	Quatriem	N5W0P		8529	HIV nega	1186178
21	8	2	Frere ou	Masculin	12	1993	16			Oui	Secondai	6ème	Oui	Secondai	6ème	Oui	Primaire	CM2	25	8	null	Rural	Ombella	Secondai	Protesta	Mandja	Mère pas	Père pas	.79228921	.45255022	Quatriem	T9K7U		8537	HIV nega	1236087
21	13	1	Chef de	Masculin	1	1936	74			Oui	Primaire	CE2							25	8	null	Rural	Ombella	Primaire	Protesta	Banda			.79228921	.78063919	Quatriem	O7U5V		8542	HIV pos	1236087	NEG	NEG		NEG
21	14	1	Chef de	Masculin	10	1972	37			Oui	Primaire	CM2							25	8	null	Rural	Ombella	Primaire	Protesta	Mandja			.79228921	-.29708265	Moyen	E9R6L		8533	HIV nega	1186178
21	14	4	Fils ou	Masculin	12	2007	2				Aucun								25	8	null	Rural	Ombella	Primaire	Protesta	Mandja	Primaire	Primaire	.79228921	-.29708265	Moyen	P0Z2R		8540	HIV nega	1236087
21	14	8									Aucun																					M5U4Q		8532	HIV nega	1236087
21	16	1	Chef de	Masculin	7	1972	38			Oui	Secondai	3ème							25	8	null	Rural	Ombella	Secondai	Protesta	Mandja			.79228921	-.28204663	Moyen	F4G7W		8550	HIV nega	1186178
21	19	2	Oncle/Ta	Masculin	6	1987	23		2	Oui	Primaire	CE2	Non			Non			24	8	null	Rural	Ombella	Secondai	Protesta	Ethnies			.79228921	-.54787197	Second	N2Z0P		8551	HIV nega	1236087
21	24	1	Chef de	Feminin	nsp	1940	70			Non	Aucun								25	8	null	Rural	Ombella	Aucun	Protesta	Mandja			.79228921	-.74741672	Plus pau	T1J8M		8541	HIV nega	1186178
21	24	2	Fils ou	Feminin	6	1957	53			Oui	Primaire	CM2							25	8	null	Rural	Ombella	Aucun	Protesta	Mandja			.79228921	-.74741672	Plus pau	G7H4Y		8539	HIV nega	1236087
21	24	4									Aucun																					P0D7Z		8531	HIV nega	1236087
21	25	1	Chef de	Masculin	7	1988	22		1	Oui	Primaire	CM1	Non			Non			25	8	null	Rural	Ombella	Primaire	Musulman	Autres e			.79228921	.20336201	Quatriem	E5C4P		8547	HIV nega	1186178
21	25	2									Aucun																					X9D3N		8545	HIV nega	1236087
21	25	5									Aucun																					E4Y7O		8548	HIV nega	1236087
21	25	6									Aucun																					I7K2C		8546	HIV nega	1236087
21	25	7									Aucun																					C9W8Q		8549	HIV nega	1236087
21	26	1	Chef de	Masculin	10	1988	21			Oui	Secondai	3ème	Non			Non			25	8	null	Rural	Ombella	Secondai	Protesta	Mandja			.79228921	.25307261	Quatriem	N0K3B		8543	HIV nega	1186178
21	26	2	Epouse /	Feminin	5	1990	20	2		Non	Aucun								25	8	null	Rural	Ombella	Secondai	Protesta	Mandja			.79228921	.25307261	Quatriem	J8L6J		8544	HIV nega	1236087
21	27	1	Chef de	Masculin	6	1986	24		1	Oui	Secondai	4ème	Non			Non			25	8	null	Rural	Ombella	Secondai	Catholiq	Gbaya			.79228921	-.35582294	Moyen	I8G4B		8523	HIV nega	1186178
21	28	1	Chef de	Masculin	nsp	1942	68			Oui	Primaire	CM2							25	8	null	Rural	Ombella	Primaire	Catholiq	Gbaya			.79228921	-.20607892	Moyen	R9F2I		8530	HIV nega	1186178
21	28	2	Epouse /	Feminin	6	1957	53			Oui	Secondai	6ème							25	8	null	Rural	Ombella	Primaire	Catholiq	Gbaya			.79228921	-.20607892	Moyen	L7C4Y		8527	HIV nega	1236087
21	28	4	Petit-fi	Feminin	3	2002	8			Oui	Primaire	CP2	Oui	Primaire	CP2	Oui	Primaire	CP1	25	8	null	Rural	Ombella	Primaire	Catholiq	Gbaya	Secondai	Père pas	.79228921	-.20607892	Moyen	O9J1I		8528	HIV nega	1236087
22	9	1	Chef de	Masculin	3	1966	44			Oui	Secondai	3ème							3	9	null	Rural	Ombella	Secondai	Protesta	Mandja			1.2398135	-.63824676	Plus pau	V3W1W		9950	HIV nega	339403
22	9	3	Fils ou	Feminin	7	2007	3				Aucun								3	9	null	Rural	Ombella	Secondai	Protesta	Mandja	Primaire	Secondai	1.2398135	-.63824676	Plus pau	B2M4T		9951	HIV nega	339403
22	12	1	Chef de	Masculin	4	1964	46		1	Oui	Secondai	Première							3	9	null	Rural	Ombella	Secondai	Protesta	Autres e			1.2398135	.31996751	Quatriem	S8L1N		9954	HIV nega	334676
22	12	2	Epouse /	Feminin	11	1988	21	2		Oui	Primaire	CE1	Non			Non			3	9	null	Rural	Ombella	Secondai	Protesta	Autres e			1.2398135	.31996751	Quatriem	N0C9Y		9952	HIV nega	334676
22	12	3	Fils ou	Masculin	1	2009	1				Aucun								3	9	null	Rural	Ombella	Secondai	Protesta	Autres e	Primaire	Secondai	1.2398135	.31996751	Quatriem	G0V5H		9953	HIV nega	334676
22	16	2	Fils ou	Feminin	5	1998	12			Oui	Primaire	CE1	Oui	Primaire	CE1	Oui	Primaire	CP2	3	9	null	Rural	Ombella	Aucun	Protesta	Mandja	Aucun	Père pas	1.2398135	-.33014497	Moyen	U6K1M		9949	HIV nega	334676
22	17	1	Chef de	Masculin	2	1959	51			Oui	Primaire	CE1							3	9	null	Rural	Ombella	Primaire	Protesta	Mandja			1.2398135	-.84982636	Plus pau	W7H0L		9966	HIV nega	339403
22	17	2	Epouse /	Feminin	6	1975	35	2		Non	Aucun								3	9	null	Rural	Ombella	Primaire	Protesta	Mandja			1.2398135	-.84982636	Plus pau	C6Y5M		9967	HIV nega	334676
22	21	2	Petit-fi	Masculin	6	1993	17			Oui	Primaire	CE2	Oui	Primaire	CE2	Oui	Primaire	CE2	4	9	null	Rural	Ombella	Primaire	Protesta	Mandja	Mère pas	Père pas	1.2398135	-.52299364	Second	Q6Z9G		9962	HIV nega	334676
22	21	6									Aucun																					R9A5G		9961	HIV nega	339403
22	22	1	Chef de	Masculin	2	1984	26		1	Oui	Primaire	CM2							3	9	null	Rural	Ombella	Primaire	Catholiq	Mandja			1.2398135	-.84353339	Plus pau	A2F2J		9968	HIV nega	339403
22	23	1	Chef de	Masculin	12	1973	36			Oui	Secondai	3ème							4	9	null	Rural	Ombella	Secondai	Protesta	Mandja			1.2398135	-.81880736	Plus pau	U0T0O		9963	HIV pos	339403	NEG	NEG		NEG
22	23	2	Epouse /	Feminin	3	1977	33	2		Oui	Primaire	CM2							4	9	null	Rural	Ombella	Secondai	Protesta	Mandja			1.2398135	-.81880736	Plus pau	V9X0D		9965	HIV nega	334676
22	23	8									Aucun																					A7L8B		9964	HIV nega	334676
22	25	1	Chef de	Masculin	7	1962	48			Oui	Secondai	5ème							3	9	null	Rural	Ombella	Secondai	Protesta	Mandja			1.2398135	-.48679582	Second	C3D9R		9959	HIV nega	339403
22	25	2	Epouse /	Feminin	7	1967	43	2		Oui	Primaire	Aucun							3	9	null	Rural	Ombella	Secondai	Protesta	Mandja			1.2398135	-.48679582	Second	D9S9O		9960	HIV nega	334676
22	26	1	Chef de	Masculin	3	1962	48		1	Oui	Primaire	CM2							3	9	null	Rural	Ombella	Primaire	Protesta	Mandja			1.2398135	-.48957476	Second	M8R2O		9947	HIV nega	339403
22	26	2	Mere ou	Feminin	nsp	1930	80			Non	Aucun								3	9	null	Rural	Ombella	Primaire	Protesta	Mandja			1.2398135	-.48957476	Second	F5X4M		9948	HIV nega	339403
22	26	4									Aucun																					S7T5Y		9946	HIV nega	339403
22	28	2	Fils ou	Masculin	12	2004	5			Non	Aucun								3	9	null	Rural	Ombella	Primaire	Protesta	Mandja	Primaire	Primaire	1.2398135	-.90656962	Plus pau	Z7P6D		9958	HIV nega	334676
22	28	3									Aucun																					R9J9T		9957	HIV nega	334676
22	28	4									Aucun																					I6Z8W		9956	HIV nega	339403
22	28	5									Aucun																					E8C0O		9955	HIV nega	339403
24	1	1	Chef de	Masculin	nsp	1960	50		1	Non	Aucun								27	8	null	Rural	Ombella	Aucun	Protesta	Mandja			4.5089929	-.91038719	Plus pau	U9J9W		8238	HIV nega	515097
24	3	1	Chef de	Masculin	7	1977	33		1	Oui	Primaire	CM1							27	8	null	Rural	Ombella	Primaire	Protesta	Gbaya			4.5089929	-.5006428	Second	Q5A8E		8235	HIV pos	515097	NEG	NEG		NEG
24	4	1	Chef de	Masculin	1	1946	64			Non	Aucun								27	8	null	Rural	Ombella	Aucun	Musulman	Haoussa			4.5089929	-.17019413	Moyen	O6E7G		8239	HIV nega	530175
24	9	2	Epouse /	Feminin	nsp	1950	60			Non	Aucun								27	8	null	Rural	Ombella	Primaire	Catholiq	Mandja			4.5089929	-.26925541	Moyen	A5L5V		8236	HIV nega	515097
24	14	1	Chef de	Masculin	nsp	1967	43			Oui	Primaire	CP2							27	8	null	Rural	Ombella	Primaire	Catholiq	Gbaya			4.5089929	-.26209653	Moyen	X3O1Q		8237	HIV nega	530175
24	14	2	Epouse /	Feminin	nsp	1978	32	2		Non	Aucun								27	8	null	Rural	Ombella	Primaire	Catholiq	Gbaya			4.5089929	-.26209653	Moyen	R2O9R		8226	HIV nega	515097
24	18	3	Petit-fi	Feminin	3	2005	5			Non	Aucun								26	8	null	Rural	Ombella	Primaire	Protesta	Mandja	Primaire	Père pas	4.5089929	-.84833272	Plus pau	C9S6K		8232	HIV nega	515097
24	18	9									Aucun																					J4O7J		8248	HIV nega	515097
24	21	1	Chef de	Masculin	8	1988	22		1	Oui	Primaire	CE2	Non			Non			27	8	null	Rural	Ombella	Primaire	Protesta	Gbaya			4.5089929	-.70493928	Plus pau	N5A2U		8247	HIV nega	530175
24	21	2									Aucun																					K9J6J		8234	HIV nega	515097
24	22	1	Chef de	Masculin	nsp	1968	42			Oui	Primaire	CE1							26	8	null	Rural	Ombella	Primaire	Protesta	Gbaya			4.5089929	-.81274778	Plus pau	F4Q6G		8246	HIV pos	515097	NEG	NEG		NEG
24	23	1	Chef de	Masculin	6	1988	22		1	Oui	Primaire	CE2	Non			Non			27	8	null	Rural	Ombella	Primaire	Protesta	Autres e			4.5089929	-.72293455	Plus pau	J0T0D		8240	HIV pos	515097	NEG	NEG		NEG
24	23	6									Aucun																					P2F6D		8245	HIV nega	530175
24	23	7									Aucun																					K2M9I		8243	HIV nega	530175
24	23	8									Aucun																					N9X5Z		8241	HIV nega	515097
24	23	9									Aucun																					U9L9Y		8242	HIV nega	0
24	24	1	Chef de	Masculin	2	1988	22			Oui	Primaire	CM2	Non			Non			26	8	null	Rural	Ombella	Primaire	Musulman	Gbaya			4.5089929	-.67608839	Plus pau	A5I5S		8227	HIV nega	530175
24	24	2	Epouse /	Feminin	nsp	1987	23	2		Oui	Primaire	CE1	Non			Non			26	8	null	Rural	Ombella	Primaire	Musulman	Gbaya			4.5089929	-.67608839	Plus pau	N1Z5T		8244	HIV pos	515097	POS	POS	NEG	NEG
24	24	8									Aucun																					J6N1E		8228	HIV nega	530175
24	25	1	Chef de	Feminin	6	1977	33	1		Oui	Secondai	6ème							26	8	null	Rural	Ombella	Secondai	Protesta	Gbaya			4.5089929	-.73323218	Plus pau	N4F3Z		8231	HIV nega	530175
24	25	2									Aucun																					R1C1V		8230	HIV pos	515097	POS	POS	NEG	NEG
24	28	1	Chef de	Masculin	2	1987	23			Oui	Primaire	CM1	Non			Non			27	8	null	Rural	Ombella	Primaire	Protesta	Gbaya			4.5089929	-.84051255	Plus pau	Q2O5M		8229	HIV nega	515097
24	28	8									Aucun																					J9N1H		8233	HIV nega	515097
25	4	2	Epouse /	Feminin	nsp	1980	30	2		Oui	Primaire	CM2							31	8	null	Rural	Ombella	Primaire	Protesta	Gbaya			1.5875183	-.29823429	Moyen	E8S4J		6022	HIV nega	998024
25	5	1	Chef de	Masculin	4	1980	30		1	Oui	Primaire	CM1							1	9	null	Rural	Ombella	Primaire	Protesta	Gbaya			1.5875183	-.8373762	Plus pau	X4M9X		6014	HIV nega	998024
25	5	2	Epouse /	Feminin	7	1983	27	2		Non	Aucun								1	9	null	Rural	Ombella	Primaire	Protesta	Gbaya			1.5875183	-.8373762	Plus pau	G4Q5G		6015	HIV nega	1024710
25	6	1	Chef de	Masculin	nsp	1931	79			Non	Aucun								31	8	null	Rural	Ombella	Aucun	Protesta	Gbaya			1.5875183	.61866432	Quatriem	Q3Z4X		6010	HIV nega	998024
25	6	2	Epouse /	Feminin	nsp	1930	80			Non	Aucun								31	8	null	Rural	Ombella	Aucun	Protesta	Gbaya			1.5875183	.61866432	Quatriem	L5T6Q		6011	HIV nega	1024710
25	7	1	Chef de	Masculin	7	1985	25		1	Non	Aucun								31	8	null	Rural	Ombella	Aucun	Catholiq	Gbaya			1.5875183	-.84459322	Plus pau	J2C7U		6008	HIV nega	998024
25	7	2	Epouse /	Feminin	2	1980	30	2		Non	Aucun								31	8	null	Rural	Ombella	Aucun	Catholiq	Gbaya			1.5875183	-.84459322	Plus pau	E2N6Z		6007	HIV nega	1024710
25	11	1	Chef de	Masculin	4	1960	50		1	Oui	Secondai	Première							1	9	null	Rural	Ombella	Secondai	Protesta	Banda			1.5875183	-.69127065	Plus pau	O1K1B		6005	HIV nega	998024
25	11	2	Epouse /	Feminin	nsp	1959	51			Non	Aucun								1	9	null	Rural	Ombella	Secondai	Protesta	Banda			1.5875183	-.69127065	Plus pau	I8R8Q		6006	HIV nega	1024710
25	12	1	Chef de	Masculin	nsp	1965	45			Oui	Primaire	CE1							1	9	null	Rural	Ombella	Primaire	Protesta	Gbaya			1.5875183	-.63181962	Plus pau	D9E0Q		6020	HIV nega	998024
25	12	2	Epouse /	Feminin	5	1979	31	2		Non	Aucun								1	9	null	Rural	Ombella	Primaire	Protesta	Gbaya			1.5875183	-.63181962	Plus pau	H7G0U		6021	HIV nega	1024710
25	13	1	Chef de	Masculin	3	1969	41		1	Oui	Primaire	CE2							1	9	null	Rural	Ombella	Primaire	Protesta	Gbaya			1.5875183	-.57411246	Second	Z6L2T		6026	HIV nega	998024
25	14	1	Chef de	Masculin	8	1982	28			Oui	Secondai	5ème							1	9	null	Rural	Ombella	Secondai	Protesta	Gbaya			1.5875183	-.49058197	Second	U2H0E		6024	HIV nega	998024
25	14	2	Epouse /	Feminin	nsp	1989	21	2		Oui	Primaire	CE1	Non			Non			1	9	null	Rural	Ombella	Secondai	Protesta	Gbaya			1.5875183	-.49058197	Second	D6D8U		6025	HIV nega	1024710
25	16	1	Chef de	Masculin	4	1973	37			Oui	Primaire	CM2							1	9	null	Rural	Ombella	Primaire	Protesta	Gbaya			1.5875183	-.32939841	Moyen	Q7E9L		6023	HIV pos	998024	NEG	NEG		NEG
25	17	1	Chef de	Masculin	8	1978	32		1	Oui	Primaire	CM2							1	9	null	Rural	Ombella	Primaire	Protesta	Gbaya			1.5875183	-.57520069	Second	R8B6H		6012	HIV nega	998024
25	17	2	Epouse /	Feminin	4	1990	20	2		Non	Aucun								1	9	null	Rural	Ombella	Primaire	Protesta	Gbaya			1.5875183	-.57520069	Second	Z5Z6L		6013	HIV nega	1024710
25	18	1	Chef de	Masculin	nsp	1959	51			Oui	Primaire	CE2							1	9	null	Rural	Ombella	Primaire	Protesta	Gbaya			1.5875183	-.4266128	Second	K3L3C		6027	HIV nega	998024
25	18	2	Epouse /	Feminin	nsp	1960	50			Non	Aucun								1	9	null	Rural	Ombella	Primaire	Protesta	Gbaya			1.5875183	-.4266128	Second	D3T1B		6028	HIV nega	1024710
25	21	1	Chef de	Masculin	4	1989	21		1	Oui	Primaire	CE2	Non			Non			1	9	null	Rural	Ombella	Primaire	Protesta	Gbaya			1.5875183	-.24400854	Moyen	T2Z5B		6018	HIV nega	998024
25	21	3									Aucun																					I8Y4T		6019	HIV nega	1024710
25	24	1	Chef de	Masculin	nsp	1954	56			Oui	Primaire	CP2							1	9	null	Rural	Ombella	Primaire	Protesta	Gbaya			1.5875183	-.57730508	Second	U7A8K		6016	HIV nega	998024
25	24	2	Epouse /	Feminin	nsp	1955	55			Non	Aucun								1	9	null	Rural	Ombella	Primaire	Protesta	Gbaya			1.5875183	-.57730508	Second	O8B4C		6017	HIV nega	1024710
25	28	1	Chef de	Masculin	nsp	1959	51			Oui	Primaire	CP2							1	9	null	Rural	Ombella	Primaire	Protesta	Autres e			1.5875183	-.67108318	Plus pau	C1N4U		6009	HIV nega	998024
26	1	1	Chef de	Masculin	2	1957	53			Oui	Primaire	CP1							3	9	null	Rural	Ombella	Primaire	Protesta	Gbaya			1.2813303	1.6662857	Plus ric	C3P9E		4576	HIV nega	283417
26	1	2	Fils ou	Masculin	nsp	1996	14			Oui	Primaire	CM1	Oui	Primaire	CM1	Oui	Primaire	CE2	3	9	null	Rural	Ombella	Primaire	Protesta	Gbaya	Primaire	Primaire	1.2813303	1.6662857	Plus ric	E9R1G		4578	HIV nega	269013
26	1	3	Epouse /	Feminin	nsp	1961	49	3		Oui	Primaire	CP1							3	9	null	Rural	Ombella	Primaire	Protesta	Gbaya			1.2813303	1.6662857	Plus ric	I5D8Y		4577	HIV nega	283417
26	3	1	Chef de	Masculin	5	1973	37			Oui	Secondai	5ème							3	9	null	Rural	Ombella	Secondai	Protesta	Mandja			1.2813303	-.3503732	Moyen	C0S5Z		4563	HIV nega	283417
26	3	2	Epouse /	Feminin	nsp	1982	28	2		Non	Aucun								3	9	null	Rural	Ombella	Secondai	Protesta	Mandja			1.2813303	-.3503732	Moyen	Y3E7N		4564	HIV pos	269013	NEG	NEG		NEG
26	4	1	Chef de	Masculin	nsp	1973	37		1	Oui	Primaire	CE1							4	9	null	Rural	Ombella	Primaire	Protesta	Gbaya			1.2813303	-.60805779	Second	Y6X4H		4571	HIV nega	269013
26	6	4	Fils ou	Feminin	3	2008	2				Aucun								4	9	null	Rural	Ombella	Primaire	Protesta	Gbaya	Aucun	Primaire	1.2813303	-.34848533	Moyen	H7Z0O		4575	HIV pos	269013	NEG	NEG		NEG
26	8	1	Chef de	Masculin	1	1966	44		1	Oui	Primaire	CE1							4	9	null	Rural	Ombella	Primaire	Protesta	Gbaya			1.2813303	-.66418683	Plus pau	B0X1Z		4579	HIV nega	283417
26	8	2	Epouse /	Feminin	nsp	1972	38	2		Non	Aucun								4	9	null	Rural	Ombella	Primaire	Protesta	Gbaya			1.2813303	-.66418683	Plus pau	A4R7D		4574	HIV nega	269013
26	11	1	Chef de	Masculin	1	1961	49			Oui	Primaire	CE2							3	9	null	Rural	Ombella	Primaire	Protesta	Gbaya			1.2813303	-.42098383	Second	D4A1I		4568	HIV nega	283417
26	11	4	Fils ou	Feminin	nsp	2002	8			Non	Aucun								3	9	null	Rural	Ombella	Primaire	Protesta	Gbaya	Aucun	Primaire	1.2813303	-.42098383	Second	E8Q8L		4569	HIV nega	269013
26	21	1	Chef de	Masculin	10	1976	33			Oui	Primaire	CM2							3	9	null	Rural	Ombella	Primaire	Protesta	Gbaya			1.2813303	-.65399094	Plus pau	S0B1U		4570	HIV pos	269013	NEG	NEG		NEG
26	22	1	Chef de	Masculin	nsp	1972	38		1	Oui	Primaire	CM1							3	9	null	Rural	Ombella	Primaire	Protesta	Gbaya			1.2813303	-.83587291	Plus pau	Z2Q8B		4567	HIV nega	283417
26	25	1	Chef de	Masculin	6	1977	33			Oui	Primaire	CE1							3	9	null	Rural	Ombella	Primaire	Protesta	Gbaya			1.2813303	-.60013769	Second	W3T0T		4572	HIV nega	283417
26	25	2	Epouse /	Feminin	nsp	1983	27	2		Non	Aucun								3	9	null	Rural	Ombella	Primaire	Protesta	Gbaya			1.2813303	-.60013769	Second	O3E0V		4573	HIV nega	269013
26	28	1	Chef de	Masculin	12	1969	40		1	Oui	Secondai	4ème							3	9	null	Rural	Ombella	Secondai	Protesta	Gbaya			1.2813303	-.60383813	Second	P4W5V		4565	HIV pos	269013
26	28	2	Epouse /	Feminin	12	1968	41	2		Non	Aucun								3	9	null	Rural	Ombella	Secondai	Protesta	Gbaya			1.2813303	-.60383813	Second	P4C3Y		4566	HIV pos	269013	NEG	NEG		NEG
27	6	1	Chef de	Masculin	nsp	1981	29			Oui	Primaire	CE1							5	9	null	Rural	Ombella	Primaire	Protesta	Gbaya			1.198018	-.87999915	Plus pau	K4X2O		4704	HIV nega	561665
27	7	1	Chef de	Feminin	7	1963	47	1		Oui	Primaire	CP2							5	9	null	Rural	Ombella	Primaire	Protesta	Gbaya			1.198018	-.75944676	Plus pau	J5X0M		4705	HIV nega	561665
27	8	1	Chef de	Masculin	nsp	1987	23			Oui	Primaire	CE1	Non			Non			5	9	null	Rural	Ombella	Primaire	Protesta	Gbaya			1.198018	-.50470683	Second	N4N1G		4714	HIV pos	568190	NEG	NEG		NEG
27	9	1	Chef de	Masculin	3	1983	27		1	Oui	Primaire	CM1							5	9	null	Rural	Ombella	Primaire	Protesta	Gbaya			1.198018	-.61660424	Plus pau	I0Y5M		4696	HIV nega	561665
27	9	2	Epouse /	Feminin	nsp	1986	24	2		Non	Aucun								5	9	null	Rural	Ombella	Primaire	Protesta	Gbaya			1.198018	-.61660424	Plus pau	A1Y8I		4697	HIV nega	568190
27	11	1	Chef de	Masculin	nsp	1972	38		1	Oui	Secondai	Première							5	9	null	Rural	Ombella	Secondai	Protesta	Gbaya			1.198018	-.59494018	Second	G8J6E		4711	HIV nega	561665
27	11	2	Epouse /	Feminin	1	1990	20	2		Non	Aucun								5	9	null	Rural	Ombella	Secondai	Protesta	Gbaya			1.198018	-.59494018	Second	V7V7G		4702	HIV nega	568190
27	14	1	Chef de	Masculin	6	1982	28			Oui	Secondai	6ème							5	9	null	Rural	Ombella	Secondai	Protesta	Gbaya			1.198018	-.02376633	Moyen	H4N4D		4701	HIV nega	561665
27	17	1	Chef de	Masculin	11	1969	40		1	Non	Aucun								5	9	null	Rural	Ombella	Aucun	Protesta	Gbaya			1.198018	-.81475258	Plus pau	K4W9U		4712	HIV nega	561665
27	17	2	Fils ou	Masculin	9	2004	6			Non	Aucun								5	9	null	Rural	Ombella	Aucun	Protesta	Gbaya	Aucun	Aucun	1.198018	-.81475258	Plus pau	E8C4S		4713	HIV nega	568190
27	18	1	Chef de	Masculin	nsp	1951	59			Oui	Primaire	CM2							5	9	null	Rural	Ombella	Primaire	Pas de r	Gbaya			1.198018	-.65155329	Plus pau	E9B9X		4706	HIV nega	561665
27	18	2	Epouse /	Feminin	nsp	1956	54			Non	Aucun								5	9	null	Rural	Ombella	Primaire	Pas de r	Gbaya			1.198018	-.65155329	Plus pau	A0F2H		4698	HIV nega	568190
27	20	1	Chef de	Masculin	6	1978	32			Non	Aucun								5	9	null	Rural	Ombella	Aucun	Protesta	Gbaya			1.198018	-.51133838	Second	A2Z7J		4703	HIV nega	0
27	25	1	Chef de	Masculin	4	1966	44		1	Oui	Secondai	3ème							5	9	null	Rural	Ombella	Secondai	Protesta	Gbaya			1.198018	-.08425344	Moyen	R1W9Y		4707	HIV nega	568190
27	25	2	Epouse /	Feminin	7	1984	26	2		Non	Aucun								5	9	null	Rural	Ombella	Secondai	Protesta	Gbaya			1.198018	-.08425344	Moyen	X5Z0D		4709	HIV nega	568190
27	25	4	Fils ou	Masculin	12	2005	4				Aucun								5	9	null	Rural	Ombella	Secondai	Protesta	Gbaya	Aucun	Secondai	1.198018	-.08425344	Moyen	R9C4H		4708	HIV nega	568190
27	27	1	Chef de	Feminin	nsp	1977	33	1		Non	Aucun								5	9	null	Rural	Ombella	Aucun	Protesta	Gbaya			1.198018	-.94765647	Plus pau	I4Q5I		4699	HIV nega	561665
27	27	2	Fils ou	Feminin	nsp	2008	2				Aucun								5	9	null	Rural	Ombella	Aucun	Protesta	Gbaya	Aucun	Père pas	1.198018	-.94765647	Plus pau	D6T4H		4700	HIV nega	568190
27	28	1	Chef de	Masculin	5	1980	30			Oui	Primaire	CP1							5	9	null	Rural	Ombella	Primaire	Protesta	Gbaya			1.198018	-.24408268	Moyen	F6W0I		4710	HIV pos	568190	NEG	NEG		NEG
28	1	1	Chef de	Masculin	6	1965	45			Oui	Secondai	5ème							8	9	null	Rural	Ombella	Secondai	Protesta	Gbaya			1.7853456	-.64161776	Plus pau	S7E4I		1549	HIV nega	1420815
28	1	2	Epouse /	Feminin	7	1968	42	2		Non	Aucun								8	9	null	Rural	Ombella	Secondai	Protesta	Gbaya			1.7853456	-.64161776	Plus pau	X7P1V		1550	HIV nega	1428475
28	2	1	Chef de	Feminin	nsp	1958	52			Non	Aucun								8	9	null	Rural	Ombella	Aucun	Protesta	Gbaya			1.7853456	.62769035	Quatriem	D4C4N		1561	HIV nega	1420815
28	2	2	Petit-fi	Feminin	8	2005	5			Oui	Ecole ma		Oui	Ecole ma		Non			8	9	null	Rural	Ombella	Aucun	Protesta	Gbaya	Aucun	Père pas	1.7853456	.62769035	Quatriem	Y0W2X		1562	HIV nega	1428475
28	4	1	Chef de	Feminin	nsp	1954	56			Non	Aucun								8	9	null	Rural	Ombella	Aucun	Protesta	Gbaya			1.7853456	-.75037177	Plus pau	L8X6X		1553	HIV nega	1420815
28	4	2	Petit-fi	Feminin	10	2005	4				Aucun								8	9	null	Rural	Ombella	Aucun	Protesta	Gbaya	Aucun	Père pas	1.7853456	-.75037177	Plus pau	P6C3B		1554	HIV nega	1428475
28	4	6									Aucun																					J9Y3U		1567	HIV nega	1428475	Neg	Pos	Neg
28	4	7									Aucun																					R1Y9B		1560	HIV nega	1428475
28	4	8									Aucun																					I9B4W		1555	HIV nega	1428475
28	10	1	Chef de	Masculin	12	1986	23		1	Oui	Secondai	4ème	Manquant			Manquant			8	9	null	Rural	Ombella	Secondai	Protesta	Gbaya			1.7853456	-.7195119	Plus pau	A6P2X		1557	HIV nega	1420815
28	10	2									Aucun																					J5N8K		1556	HIV nega	1428475
28	12	1	Chef de	Feminin	1	1960	50			Non	Aucun								8	9	null	Rural	Ombella	Aucun	Protesta	Gbaya			1.7853456	-.89090912	Plus pau	D4Q1Y		1558	HIV nega	1420815	Neg	Neg	Neg
28	19	2	Epouse /	Feminin	nsp	1970	39	2		Non	Aucun								8	9	null	Rural	Ombella	Secondai	Protesta	Gbaya			1.7853456	-.5227668	Second	P2T1M		1565	HIV nega	1428475
28	21	1	Chef de	Masculin	2	1935	75			Non	Aucun								8	9	null	Rural	Ombella	Aucun	Protesta	Gbaya			1.7853456	1.5800121	Plus ric	D4F9V		1548	HIV nega	1420815
28	21	2	Epouse /	Feminin	1	1938	72			Non	Aucun								8	9	null	Rural	Ombella	Aucun	Protesta	Gbaya			1.7853456	1.5800121	Plus ric	O6A8D		1545	HIV nega	1428475
28	24	1	Chef de	Feminin	nsp	1940	70			Non	Aucun								8	9	null	Rural	Ombella	Aucun	Protesta	Gbaya			1.7853456	-.60882962	Second	K8G3C		1563	HIV nega	1420815
28	24	2	Petit-fi	Feminin	9	2008	2				Aucun								8	9	null	Rural	Ombella	Aucun	Protesta	Gbaya	Aucun	Père pas	1.7853456	-.60882962	Second	P5Y4X		1566	HIV nega	1428475
28	25	1	Chef de	Masculin	9	1965	45			Non	Aucun								8	9	null	Rural	Ombella	Aucun	Musulman	Haoussa			1.7853456	-.07144969	Moyen	G9K2C		1551	HIV nega	1420815
28	26	1	Chef de	Feminin	nsp	1982	28	1		Oui	Primaire	CP2							8	9	null	Rural	Ombella	Primaire	Protesta	Gbaya			1.7853456	-.22537936	Moyen	I8J8I		1546	HIV nega	1420815
28	26	2	Fils ou	Feminin	10	2009	0				Aucun								8	9	null	Rural	Ombella	Primaire	Protesta	Gbaya	Primaire	Père pas	1.7853456	-.22537936	Moyen	P9D7J		1547	HIV nega	1428475	Neg	Pos	Neg
28	27	1	Chef de	Feminin	nsp	1976	34	1		Non	Aucun								8	9	null	Rural	Ombella	Aucun	Protesta	Gbaya			1.7853456	-.44738621	Second	B0N6U		1552	HIV nega	1420815
28	27	2	Fils ou	Masculin	4	2000	10			Oui	Primaire	CP2	Oui	Primaire	CP2	Oui	Primaire	CP1	8	9	null	Rural	Ombella	Aucun	Protesta	Gbaya	Aucun	Père pas	1.7853456	-.44738621	Second	O6X1T		1564	HIV nega	1428475
28	28	1	Chef de	Masculin	11	1988	21		1	Oui	Primaire	CE1	Non			Non			8	9	null	Rural	Ombella	Primaire	Protesta	Gbaya			1.7853456	-.50098534	Second	Q8X1X		1559	HIV nega	1420815
31	3	1	Chef de	Masculin	nsp	1950	60			Oui	Primaire	CE1							1	8	null	Urbain	Lobaye	Primaire	Protesta	Gbaya			1.0950164	-.66425512	Plus pau	Q3T0N		2357	HIV nega	1292021
31	4	1	Chef de	Masculin	4	1976	34			Oui	Primaire	CE1							29	7	null	Urbain	Lobaye	Primaire	Protesta	Gbaya			1.0950164	-.74620729	Plus pau	X6X6I		2359	HIV nega	1292021	Neg	Pos	Neg
31	8	1	Chef de	Masculin	3	1983	27			Oui	Primaire	CM1							29	7	null	Urbain	Lobaye	Primaire	Protesta	Gbaya			1.0950164	-.25948322	Moyen	S0X4U		2358	HIV nega	1228832
31	8	2	Epouse /	Feminin	6	1984	26	2		Oui	Primaire	CE1							29	7	null	Urbain	Lobaye	Primaire	Protesta	Gbaya			1.0950164	-.25948322	Moyen	F8Y3P		2368	HIV nega	1292021
31	9	1	Chef de	Feminin	nsp	1938	72			Oui	Primaire	CP1							29	7	null	Urbain	Lobaye	Primaire	Catholiq	Gbaya			1.0950164	-.77962909	Plus pau	N3C3V		2361	HIV nega	1228832
31	13	1	Chef de	Feminin	nsp	1965	45	1		Non	Aucun								29	7	null	Urbain	Lobaye	Aucun	Catholiq	Gbaya			1.0950164	-.6684547	Plus pau	O9B3C		2364	HIV nega	1228832
31	13	2	Fils ou	Masculin	3	1981	29		2	Oui	Primaire	CE1							29	7	null	Urbain	Lobaye	Aucun	Catholiq	Gbaya			1.0950164	-.6684547	Plus pau	U9S3Z		2365	HIV nega	1292021	Pos	Pos	Neg	Neg
31	13	8									Aucun																					G5M9H		2363	HIV nega	1292021
31	14	1	Chef de	Masculin	2	1979	31			Oui	Primaire	CE2							29	7	null	Urbain	Lobaye	Primaire	Protesta	Mandja			1.0950164	-.50645681	Second	B2T4B		2360	HIV nega	1228832
31	14	2	Epouse /	Feminin	1	1988	22	2		Oui	Secondai	6ème	Non			Non			29	7	null	Urbain	Lobaye	Primaire	Protesta	Mandja			1.0950164	-.50645681	Second	M7U9X		2369	HIV nega	1292021	Neg	Neg	Neg
31	15	1	Chef de	Masculin	4	1972	38		1	Oui	Superieu	Universi							29	7	null	Urbain	Lobaye	Secondai	Protesta	Gbaya			1.0950164	.33846817	Quatriem	I3C8V		2356	HIV nega	1228832
31	16	1	Chef de	Masculin	4	1964	46			Oui	Secondai	Première							29	7	null	Urbain	Lobaye	Secondai	Catholiq	Ngbaka-B			1.0950164	1.9195296	Plus ric	Y1H8P		2362	HIV nega	1228832	Neg	Neg	Neg
31	23	1	Chef de	Masculin	11	1981	28		1	Oui	Secondai	3ème							28	7	null	Urbain	Lobaye	Secondai	Protesta	Gbaya			1.0950164	-.41758923	Second	A5B2I		2371	HIV nega	1228832
31	23	2	Epouse /	Feminin	12	1985	24	2		Oui	Primaire	CM1	Non			Non			28	7	null	Urbain	Lobaye	Secondai	Protesta	Gbaya			1.0950164	-.41758923	Second	E3A5M		2372	HIV nega	1292021	Neg	Neg	Neg
31	24	1	Chef de	Masculin	1	1975	35			Oui	Primaire	CM2							28	7	null	Urbain	Lobaye	Primaire	Catholiq	Gbaya			1.0950164	-.72002382	Plus pau	G3T0D		2367	HIV nega	1292021
31	28	1	Chef de	Masculin	3	1945	65			Oui	Secondai	5ème							28	7	null	Urbain	Lobaye	Secondai	Catholiq	Gbaya			1.0950164	-.63892564	Plus pau	N3F4Z		2366	HIV nega	1228832
31	28	5									Aucun																					E7L9G		2370	HIV nega	1228832
32	1	1	Chef de	Masculin	6	1988	22			Oui	Primaire	CE2	Non			Non			31	7	null	Urbain	Lobaye	Primaire	Protesta	Gbaya			1.1815206	.30438256	Quatriem	E9U5N		5629	HIV nega	2089241
32	1	2	Epouse /	Feminin	3	1989	21	2		Oui	Primaire	CP2	Non			Non			31	7	null	Urbain	Lobaye	Primaire	Protesta	Gbaya			1.1815206	.30438256	Quatriem	N1U5O		5636	HIV nega	2244208
32	2	1	Chef de	Feminin	3	1973	37	1		Oui	Primaire	CE2							1	8	null	Urbain	Lobaye	Primaire	Protesta	Gbaya			1.1815206	-.41482578	Second	D7K2W		5615	HIV nega	2089241
32	3	1	Chef de	Feminin	6	1979	31	1		Oui	Primaire	CM1							31	7	null	Urbain	Lobaye	Primaire	Protesta	Gbaya			1.1815206	1.1935446	Quatriem	B6Y3J		5637	HIV nega	2089241
32	3	2	Fils ou	Feminin	5	2010	0				Aucun								31	7	null	Urbain	Lobaye	Primaire	Protesta	Gbaya	Primaire	Père pas	1.1815206	1.1935446	Quatriem	E0A1F		5638	HIV nega	2244208
32	5	1	Chef de	Feminin	7	1982	28	1		Non	Aucun								30	7	null	Urbain	Lobaye	Aucun	Musulman	Haoussa			1.1815206	.01143512	Moyen	O9N5Q		5632	HIV nega	2089241
32	5	2	Enfant a	Feminin	2	2006	4				Aucun								30	7	null	Urbain	Lobaye	Aucun	Musulman	Haoussa	Aucun	Père pas	1.1815206	.01143512	Moyen	A8C2M		5639	HIV nega	2244208
32	7	1	Chef de	Masculin	6	1968	42			Oui	Primaire	CM2							1	8	null	Urbain	Lobaye	Primaire	Musulman	Mandja			1.1815206	.73043921	Quatriem	M8D3B		5617	HIV nega	2089241
32	7	2	Epouse /	Feminin	4	1965	45	2		Non	Aucun								1	8	null	Urbain	Lobaye	Primaire	Musulman	Mandja			1.1815206	.73043921	Quatriem	A2S5Z		5616	HIV nega	2244208
32	9	1	Chef de	Masculin	6	1967	43			Oui	Secondai	4ème							31	7	null	Urbain	Lobaye	Secondai	Musulman	Ethnies			1.1815206	-.24523938	Moyen	W6C3I		5625	HIV nega	2089241
32	9	2	Epouse /	Feminin	2	1983	27	2		Oui	Primaire	CM1							31	7	null	Urbain	Lobaye	Secondai	Musulman	Ethnies			1.1815206	-.24523938	Moyen	N7S4R		5624	HIV nega	2244208
32	10	1	Chef de	Masculin	8	1967	42		1	Oui	Primaire	CM2							30	7	null	Urbain	Lobaye	Primaire	Protesta	Ngbaka-B			1.1815206	-.38057199	Second	B7H3S		5630	HIV nega	2089241
32	10	2	Fils ou	Feminin	6	2007	3				Aucun								30	7	null	Urbain	Lobaye	Primaire	Protesta	Ngbaka-B	Primaire	Primaire	1.1815206	-.38057199	Second	Q2W7W		5631	HIV nega	2244208
32	11	1	Chef de	Masculin	10	1966	43			Oui	Secondai	Terminal							1	8	null	Urbain	Lobaye	Secondai	Protesta	Banda			1.1815206	.89626638	Quatriem	O2Q9Q		5626	HIV nega	2089241
32	14	2	Fils ou	Feminin	7	2009	1				Aucun								31	7	null	Urbain	Lobaye	Primaire	Protesta	Gbaya	Primaire	Père pas	1.1815206	-.75400985	Plus pau	Z9Q0Z		5627	HIV nega	2244208
32	15	4	Fils ou	Feminin	1	2005	5			Oui	Primaire	CP1	Oui	Primaire	CP1	Non			1	8	null	Urbain	Lobaye	Secondai	Musulman	Gbaya	Secondai	Père pas	1.1815206	1.4049392	Plus ric	X4V7F		5620	HIV nega	2244208
32	15	6									Aucun																					K3G5Y		5621	HIV nega	2244208
32	15	8									Aucun																					J7J9J		5619	HIV nega	2089241
32	18	1	Chef de	Feminin	3	1985	25	1		Non	Aucun								31	7	null	Urbain	Lobaye	Aucun	Protesta	Gbaya			1.1815206	-.47488457	Second	R3Z1V		5634	HIV nega	2089241
32	18	2									Aucun																					I8D7B		5635	HIV nega	2244208
32	19	1	Chef de	Masculin	5	1973	37			Oui	Primaire	CM1							1	8	null	Urbain	Lobaye	Primaire	Catholiq	Sara			1.1815206	.35960326	Quatriem	L4Y4S		5618	HIV nega	2089241
32	26	1	Chef de	Feminin	9	1980	29	1		Oui	Secondai	6ème							30	7	null	Urbain	Lobaye	Secondai	Protesta	Gbaya			1.1815206	.36396563	Quatriem	U5P7W		5623	HIV nega	2089241
32	26	2	Fils ou	Masculin	11	2006	3				Aucun								30	7	null	Urbain	Lobaye	Secondai	Protesta	Gbaya	Secondai	Père pas	1.1815206	.36396563	Quatriem	G2V8M		5622	HIV nega	2244208
32	27	1	Chef de	Masculin	6	1987	23			Oui	Secondai	Terminal	Oui	Secondai	Terminal	Oui	Secondai	Première	30	7	null	Urbain	Lobaye	Secondai	Protesta	Gbaya			1.1815206	-.17391801	Moyen	D1L3S		5628	HIV nega	2089241
32	27	2	Frere ou	Masculin	nsp	1991	19			Oui	Secondai	4ème	Oui	Secondai	4ème	Oui	Secondai	5ème	30	7	null	Urbain	Lobaye	Secondai	Protesta	Gbaya			1.1815206	-.17391801	Moyen	A0N6T		5633	HIV nega	2244208
33	1	4	Frere ou	Masculin	1	1995	15			Oui	Secondai	5ème	Oui	Secondai	5ème	Oui	Secondai	6ème	15	7	null	Rural	Lobaye	Secondai	Protesta	Gbaya	Mère pas	Père pas	1.0184393	1.0985513	Quatriem	J9K9M		7879	HIV nega	728232
33	3	1	Chef de	Masculin	8	1946	63			Oui	Primaire	CM2							15	7	null	Rural	Lobaye	Primaire	Protesta	Ngbaka-B			1.0184393	.05098966	Moyen	V4M8U		7873	HIV nega	728232
33	5	1	Chef de	Masculin	4	1969	41			Oui	Primaire	CM2							16	7	null	Rural	Lobaye	Primaire	Catholiq	Ngbaka-B			1.0184393	.02579031	Moyen	P3Q1K		7880	HIV nega	728232
33	5	2	Epouse /	Feminin	6	1975	35	2		Oui	Primaire	CE1							16	7	null	Rural	Lobaye	Primaire	Catholiq	Ngbaka-B			1.0184393	.02579031	Moyen	O7Q2O		7881	HIV nega	724456
33	8	3	Fils ou	Feminin	10	1990	19	3		Oui	Primaire	CE2	Non			Manquant			16	7	null	Rural	Lobaye	Primaire	Protesta	Ngbaka-B			1.0184393	1.1526307	Quatriem	F2U1D		7884	HIV nega	724456
33	8	4	Frere ou	Feminin	12	1982	27	4		Oui	Primaire	CM1							16	7	null	Rural	Lobaye	Primaire	Protesta	Ngbaka-B			1.0184393	1.1526307	Quatriem	B4Y0E		7883	HIV nega	728232
33	9	1	Chef de	Masculin	1	1956	54			Oui	Primaire	CM2							16	7	null	Rural	Lobaye	Primaire	Catholiq	Ngbaka-B			1.0184393	-.41148068	Second	S5K2K		7891	HIV nega	728232
33	9	2	Epouse /	Feminin	nsp	1950	60			Oui	Primaire	CP1							16	7	null	Rural	Lobaye	Primaire	Catholiq	Ngbaka-B			1.0184393	-.41148068	Second	Y5A3H		7892	HIV nega	724456
33	10	1	Chef de	Feminin	nsp	1950	60			Non	Aucun								16	7	null	Rural	Lobaye	Aucun	Catholiq	Ngbaka-B			1.0184393	-.37787901	Second	W8R5C		7894	HIV nega	728232
33	10	2	Petit-fi	Masculin	Manquant	1997	13			Oui	Primaire	CM2	Oui	Primaire	CM2	Oui	Primaire	CM1	16	7	null	Rural	Lobaye	Aucun	Catholiq	Ngbaka-B	Aucun	Père pas	1.0184393	-.37787901	Second	B9R6I		7895	HIV pos	728232	NEG	NEG		NEG
33	11	2	Fils ou	Masculin	8	2007	2				Aucun								15	7	null	Rural	Lobaye	Aucun	Protesta	Ngbaka-B	Aucun	Père pas	1.0184393	-.58093623	Second	R7Y8G		7882	HIV nega	728232
33	14	1	Chef de	Masculin	1	1975	35		1	Oui	Secondai	Seconde							16	7	null	Rural	Lobaye	Secondai	Catholiq	Ngbaka-B			1.0184393	-.7288487	Plus pau	R5O9U		7888	HIV nega	728232
33	14	3	Fils ou	Feminin	10	2008	1				Aucun								16	7	null	Rural	Lobaye	Secondai	Catholiq	Ngbaka-B	Primaire	Secondai	1.0184393	-.7288487	Plus pau	G6E9Z		7889	HIV nega	724456
33	14	4	Fils ou	Masculin	9	2006	3				Aucun								16	7	null	Rural	Lobaye	Secondai	Catholiq	Ngbaka-B	Primaire	Secondai	1.0184393	-.7288487	Plus pau	Y9V0E		7898	HIV nega	724456
33	14	6	Fils ou	Feminin	11	2003	6			Oui	Primaire	CP1	Oui	Primaire	CP1	Oui	Primaire	CP1	16	7	null	Rural	Lobaye	Secondai	Catholiq	Ngbaka-B	Primaire	Secondai	1.0184393	-.7288487	Plus pau	Z1R1T		7887	HIV nega	728232
33	17	1	Chef de	Masculin	4	1969	41			Oui	Primaire	CM2							15	7	null	Rural	Lobaye	Primaire	Protesta	Ngbaka-B			1.0184393	.07416446	Moyen	O9V4X		7897	HIV nega	728232
33	17	2	Epouse /	Feminin	1	1972	38	2		Oui	Primaire	CM2							15	7	null	Rural	Lobaye	Primaire	Protesta	Ngbaka-B			1.0184393	.07416446	Moyen	G8Q1G		7896	HIV nega	724456
33	19	1	Chef de	Masculin	7	1969	41			Oui	Primaire	CE1							15	7	null	Rural	Lobaye	Primaire	Protesta	Ngbaka-B			1.0184393	.94364062	Quatriem	K7A3U		7874	HIV nega	728232
33	19	2	Fils ou	Masculin	2	1982	28			Oui	Primaire	CE1							15	7	null	Rural	Lobaye	Primaire	Protesta	Ngbaka-B			1.0184393	.94364062	Quatriem	P3P0I		7877	HIV nega	724456
33	19	3	Fils ou	Feminin	5	1990	20	3		Non	Aucun								15	7	null	Rural	Lobaye	Primaire	Protesta	Ngbaka-B			1.0184393	.94364062	Quatriem	X7N6Y		7878	HIV nega	724456
33	19	4	Epouse /	Feminin	6	1972	38	4		Oui	Primaire	CM2							15	7	null	Rural	Lobaye	Primaire	Protesta	Ngbaka-B			1.0184393	.94364062	Quatriem	S5G5J		7876	HIV nega	724456
33	19	8									Aucun																					Z8G8W		7875	HIV nega	728232
33	21	1	Chef de	Masculin	8	1960	49			Oui	Primaire	CM2							16	7	null	Rural	Lobaye	Primaire	Protesta	Ngbaka-B			1.0184393	-.27864024	Moyen	R1Y2T		7885	HIV nega	728232
33	21	2	Epouse /	Feminin	12	1968	41	2		Non	Aucun								16	7	null	Rural	Lobaye	Primaire	Protesta	Ngbaka-B			1.0184393	-.27864024	Moyen	W8W8K		7886	HIV nega	724456
33	24	2	Fils ou	Masculin	12	2005	4				Aucun								15	7	null	Rural	Lobaye	Primaire	Protesta	Ngbaka-B	Primaire	Primaire	1.0184393	-.56394467	Second	I3Z4P		7890	HIV nega	724456
33	25	2	Epouse /	Feminin	1	1966	44	2		Oui	Primaire	CM2							15	7	null	Rural	Lobaye	Primaire	Catholiq	Ngbaka-B			1.0184393	.74346218	Quatriem	X3Q1S		7893	HIV nega	724456
35	1	1	Chef de	Feminin	2	1982	28	1		Oui	Primaire	CE2							30	7	null	Rural	Lobaye	Primaire	Catholiq	Ngbaka-B			1.0582482	-.67158579	Plus pau	R0J0B		8154	HIV nega	252409
35	3	2	Epouse /	Feminin	7	1987	23	2		Oui	Primaire	CE2	Non			Non			30	7	null	Rural	Lobaye	Secondai	Protesta	Ngbaka-B			1.0582482	-.50934387	Second	S9C8M		8163	HIV nega	252409
35	4	3	Fils ou	Masculin	11	2000	9			Oui	Primaire	CE2	Oui	Primaire	CE2	Oui	Primaire	CE1	30	7	null	Rural	Lobaye	Primaire	Catholiq	Ngbaka-B	Primaire	Père pas	1.0582482	-.21361	Moyen	V6T4Z		8153	HIV nega	252409
35	9	1	Chef de	Masculin	11	1972	37			Oui	Primaire	CE1							30	7	null	Rural	Lobaye	Primaire	Catholiq	Ngbaka-B			1.0582482	-.56156509	Second	D5J9B		8167	HIV nega	253725
35	9	2	Epouse /	Feminin	7	1977	33	2		Oui	Primaire	CM2							30	7	null	Rural	Lobaye	Primaire	Catholiq	Ngbaka-B			1.0582482	-.56156509	Second	Q5M5N		8166	HIV nega	252409
35	12	1	Chef de	Masculin	7	1986	24		1	Oui	Secondai	Seconde	Manquant			Manquant			31	7	null	Rural	Lobaye	Secondai	Catholiq	Ngbaka-B			1.0582482	-.20644133	Moyen	L0V3K		8168	HIV nega	253725
35	14	1	Chef de	Masculin	7	1969	41		1	Oui	Secondai	3ème							30	7	null	Rural	Lobaye	Secondai	Catholiq	Ngbaka-B			1.0582482	-.14514947	Moyen	G8C5V		8162	HIV nega	253725
35	14	2	Epouse /	Feminin	1	1979	31	2		Oui	Primaire	CE2							30	7	null	Rural	Lobaye	Secondai	Catholiq	Ngbaka-B			1.0582482	-.14514947	Moyen	R8B7I		8161	HIV nega	252409
35	14	6	Fils ou	Masculin	5	2001	9			Oui	Primaire	CE1	Oui	Primaire	CE1	Oui	Primaire	CP2	30	7	null	Rural	Lobaye	Secondai	Catholiq	Ngbaka-B	Primaire	Secondai	1.0582482	-.14514947	Moyen	G9Y7V		8160	HIV nega	252409
35	17	1	Chef de	Masculin	1	1985	25			Oui	Primaire	CM2							31	7	null	Rural	Lobaye	Primaire	Protesta	Autres e			1.0582482	-.53238956	Second	R3I4H		8165	HIV nega	253725
35	19	1	Chef de	Masculin	3	1959	51			Oui	Secondai	4ème							30	7	null	Rural	Lobaye	Secondai	Catholiq	Ngbaka-B			1.0582482	-.07673334	Moyen	P1A2S		8171	HIV nega	253725
35	24	1	Chef de	Masculin	6	1959	51		1	Oui	Secondai	Première							30	7	null	Rural	Lobaye	Secondai	Catholiq	Ngbaka-B			1.0582482	.24805528	Quatriem	J5N4G		8156	HIV nega	253725
35	24	2	Epouse /	Feminin	2	1973	37	2		Oui	Primaire	CM2							30	7	null	Rural	Lobaye	Secondai	Catholiq	Ngbaka-B			1.0582482	.24805528	Quatriem	H3C6S		8155	HIV nega	252409
35	25	1	Chef de	Masculin	7	1969	41			Oui	Secondai	6ème							30	7	null	Rural	Lobaye	Secondai	Protesta	Ngbaka-B			1.0582482	-.63896871	Plus pau	Z5E1K		8159	HIV nega	253725
35	26	2	Frere ou	Feminin	6	1976	34	2		Oui	Secondai	6ème							30	7	null	Rural	Lobaye	Primaire	Musulman	Ngbaka-B			1.0582482	-.05919586	Moyen	H4S2G		8164	HIV nega	252409
35	27	1	Chef de	Masculin	10	1958	51			Non	Aucun								30	7	null	Rural	Lobaye	Aucun	Catholiq	Ethnies			1.0582482	-.6947049	Plus pau	D6X5M		8170	HIV nega	253725
35	28	1	Chef de	Masculin	7	1968	42		1	Oui	Primaire	CM2							30	7	null	Rural	Lobaye	Primaire	Protesta	Gbaya			1.0582482	-.47538446	Second	M9M5N		8169	HIV nega	253725
35	28	2	Epouse /	Feminin	10	1967	42	2		Oui	Secondai	6ème							30	7	null	Rural	Lobaye	Primaire	Protesta	Gbaya			1.0582482	-.47538446	Second	Q7D1C		8157	HIV nega	252409
35	28	6									Aucun																					O4E8F		8158	HIV nega	252409
36	1	1	Chef de	Feminin	4	1960	50			Oui	Secondai	4ème							22	7	null	Rural	Lobaye	Secondai	Catholiq	Ngbaka-B			1.2904946	-.80591559	Plus pau	V8A3H		5025	HIV nega	844560
36	2	1	Chef de	Masculin	4	1974	36			Oui	Primaire	CM2							23	7	null	Rural	Lobaye	Primaire	Catholiq	Ngbaka-B			1.2904946	-.14676114	Moyen	L9Z3X		5030	HIV nega	844560
36	2	2	Epouse /	Feminin	3	1988	22	2		Oui	Primaire	CP2	Non			Non			23	7	null	Rural	Lobaye	Primaire	Catholiq	Ngbaka-B			1.2904946	-.14676114	Moyen	S0O2J		5032	HIV nega	844560
36	2	3	Enfant a	Feminin	7	2004	6			Oui	Primaire	CP1	Oui	Primaire	CP1	Oui	Primaire	Aucun	23	7	null	Rural	Lobaye	Primaire	Catholiq	Ngbaka-B	Primaire	Père pas	1.2904946	-.14676114	Moyen	F2Y2I		5031	HIV nega	844560
36	2	4	Enfant a	Masculin	10	2002	7			Oui	Primaire	CP2	Oui	Primaire	CP2	Oui	Primaire	CP1	23	7	null	Rural	Lobaye	Primaire	Catholiq	Ngbaka-B	Primaire	Père pas	1.2904946	-.14676114	Moyen	K2E8Y		5033	HIV nega	835252
36	3	1	Chef de	Feminin	12	1970	39	1		Oui	Secondai	4ème							22	7	null	Rural	Lobaye	Secondai	Catholiq	Ngbaka-B			1.2904946	-.09554388	Moyen	R5U8Z		5043	HIV nega	835252
36	3	2	Fils ou	Feminin	9	2000	9			Oui	Primaire	CP2	Oui	Primaire	CP2	Oui	Primaire	CP1	22	7	null	Rural	Lobaye	Secondai	Catholiq	Ngbaka-B	Secondai	Père pas	1.2904946	-.09554388	Moyen	S3V9B		5038	HIV nega	844560
36	5	1	Chef de	Masculin	3	1980	30		1	Oui	Primaire	CM2							22	7	null	Rural	Lobaye	Primaire	Catholiq	Ngbaka-B			1.2904946	-.46013606	Second	L7U0N		5028	HIV nega	844560
36	5	5	Fils ou	Masculin	10	2007	2				Aucun								22	7	null	Rural	Lobaye	Primaire	Catholiq	Ngbaka-B	Primaire	Primaire	1.2904946	-.46013606	Second	L2C3S		5029	HIV nega	835252
36	7	2	Epouse /	Feminin	2	1983	27	2		Oui	Primaire	CM1							23	7	null	Rural	Lobaye	Secondai	Protesta	Ngbaka-B			1.2904946	-.57015201	Second	Q0Q3K		5034	HIV pos	844560	NEG	NEG		NEG
36	9	1	Chef de	Feminin	3	1960	50			Oui	Primaire	CM2							23	7	null	Rural	Lobaye	Primaire	Protesta	Ngbaka-B			1.2904946	1.1641222	Quatriem	L2I5B		5026	HIV nega	844560
36	11	1	Chef de	Masculin	5	1960	50		1	Oui	Secondai	4ème							22	7	null	Rural	Lobaye	Secondai	Protesta	Ngbaka-B			1.2904946	.16812363	Moyen	Y1V2X		5036	HIV nega	835252
36	11	2	Epouse /	Feminin	5	1964	46	2		Non	Aucun								22	7	null	Rural	Lobaye	Secondai	Protesta	Ngbaka-B			1.2904946	.16812363	Moyen	S5K4M		5037	HIV nega	844560
36	16	1	Chef de	Masculin	5	1973	37			Oui	Primaire	CM2							22	7	null	Rural	Lobaye	Primaire	Protesta	Ngbaka-B			1.2904946	.20539164	Quatriem	D5H2R		5041	HIV nega	835252
36	16	2	Epouse /	Feminin	6	1978	32	2		Oui	Primaire	CM2							22	7	null	Rural	Lobaye	Primaire	Protesta	Ngbaka-B			1.2904946	.20539164	Quatriem	L1L6E		5042	HIV nega	844560
36	18	1	Chef de	Masculin	4	1958	52			Oui	Primaire	CM2							22	7	null	Rural	Lobaye	Primaire	Protesta	Ngbaka-B			1.2904946	.71139654	Quatriem	X0H3I		5039	HIV nega	835252
36	18	2	Epouse /	Feminin	2	1971	39	2		Oui	Primaire	CE1							22	7	null	Rural	Lobaye	Primaire	Protesta	Ngbaka-B			1.2904946	.71139654	Quatriem	H5D3S		5040	HIV nega	844560
36	27	1	Chef de	Feminin	11	1990	19	1		Oui	Secondai	5ème	Non			Oui	Secondai	4ème	21	7	null	Rural	Lobaye	Secondai	Protesta	Ngbaka-B			1.2904946	-.5826086	Second	F7D3S		5035	HIV nega	835252
36	28	1	Chef de	Feminin	3	1970	40	1		Oui	Secondai	Seconde							21	7	null	Rural	Lobaye	Secondai	Protesta	Ngbaka-B			1.2904946	.22348344	Quatriem	K5Y4S		5027	HIV nega	844560
38	1	1	Chef de	Masculin	12	1971	38		1	Non	Aucun								14	7	null	Rural	Lobaye	Aucun	Musulman	Autres e			1.0957652	-.407563	Second	K1J1V		1626	HIV nega	1597869
38	1	2	Epouse /	Feminin	4	1984	26	2		Non	Aucun								14	7	null	Rural	Lobaye	Aucun	Musulman	Autres e			1.0957652	-.407563	Second	A8C8S		1627	HIV nega	1606483
38	5	1	Chef de	Masculin	12	1959	50		1	Oui	Secondai	Terminal							15	7	null	Rural	Lobaye	Secondai	Catholiq	Ngbaka-B			1.0957652	2.8985621	Plus ric	N8H6J		1633	HIV nega	1597869
38	5	2	Fils ou	Masculin	12	2001	8			Oui	Primaire	CM1	Oui	Primaire	CM1	Oui	Primaire	CE2	15	7	null	Rural	Lobaye	Secondai	Catholiq	Ngbaka-B	Secondai	Secondai	1.0957652	2.8985621	Plus ric	F1H0N		1631	HIV nega	1606483	Neg	Neg	Neg
38	6	1	Chef de	Masculin	6	1968	42			Oui	Secondai	3ème							15	7	null	Rural	Lobaye	Secondai	Catholiq	Mandja			1.0957652	-.29498392	Moyen	W9Y6L		1630	HIV nega	1597869
38	6	2	Fils ou	Masculin	5	1995	15			Oui	Primaire	CM1	Oui	Primaire	CM1	Oui	Primaire	CE2	15	7	null	Rural	Lobaye	Secondai	Catholiq	Mandja	Mère pas	Secondai	1.0957652	-.29498392	Moyen	Q4K4J		1629	HIV nega	0	Neg	Neg	Neg
38	7	4	Frere ou	Feminin	7	1988	22	4		Oui	Primaire	CM2	Non			Non			15	7	null	Rural	Lobaye	Primaire	Protesta	Ngbaka-B			1.0957652	-.26077503	Moyen	W0V0S		1618	HIV nega	1606483
38	15	2	Fils ou	Feminin	4	1997	13			Oui	Primaire	CM2	Oui	Primaire	CM2	Oui	Primaire	CM2	14	7	null	Rural	Lobaye	Primaire	Catholiq	Ngbaka-B	Primaire	Père pas	1.0957652	-.59965421	Second	X6E7P		1628	HIV nega	1606483	Neg	Neg	Neg
38	18	1	Chef de	Feminin	6	1975	35	1		Oui	Primaire	CE1							15	7	null	Rural	Lobaye	Primaire	Protesta	Ethnies			1.0957652	-.76839402	Plus pau	O5Y0S		1622	HIV nega	1597869
38	18	3	Fils ou	Feminin	8	2005	4				Aucun								15	7	null	Rural	Lobaye	Primaire	Protesta	Ethnies	Primaire	Père pas	1.0957652	-.76839402	Plus pau	R2L9O		1624	HIV nega	1606483
38	18	4	Fils ou	Feminin	6	2001	9			Non	Aucun								15	7	null	Rural	Lobaye	Primaire	Protesta	Ethnies	Primaire	Père pas	1.0957652	-.76839402	Plus pau	R3A4Y		1625	HIV nega	1606483
38	18	5	Fils ou	Masculin	3	1999	11			Oui	Primaire	CE1	Oui	Primaire	CE1	Oui	Primaire	CP2	15	7	null	Rural	Lobaye	Primaire	Protesta	Ethnies	Primaire	Père pas	1.0957652	-.76839402	Plus pau	Z2E1H		1623	HIV nega	1606483
38	21	1	Chef de	Masculin	1	1957	53		1	Oui	Secondai	Seconde							15	7	null	Rural	Lobaye	Secondai	Protesta	Gbaya			1.0957652	.09923791	Moyen	W0W2V		1634	HIV nega	1597869
38	21	2	Fils ou	Masculin	7	2002	8			Oui	Primaire	CE1	Oui	Primaire	CE1	Oui	Primaire	CP2	15	7	null	Rural	Lobaye	Secondai	Protesta	Gbaya	Secondai	Secondai	1.0957652	.09923791	Moyen	V3G2H		1635	HIV nega	1606483
38	22	1	Chef de	Masculin	7	1979	31			Oui	Secondai	6ème							15	7	null	Rural	Lobaye	Secondai	Catholiq	Ngbaka-B			1.0957652	.1483643	Moyen	L9G6H		1632	HIV nega	1606483
38	25	2	Epouse /	Feminin	4	1948	62			Oui	Primaire	CM1							14	7	null	Rural	Lobaye	Primaire	Catholiq	Mandja			1.0957652	-.05330457	Moyen	T8W5E		1621	HIV nega	1606483
38	27	2	Fils ou	Masculin	10	2008	1				Aucun								15	7	null	Rural	Lobaye	Primaire	Protesta	Ngbaka-B	Primaire	Père pas	1.0957652	-.04568103	Moyen	K4H5B		1619	HIV nega	1597869
38	28	1	Chef de	Feminin	nsp	1994	16	1		Non	Aucun								15	7	null	Rural	Lobaye	Aucun	Protesta	Mandja	Mère pas	Père pas	1.0957652	-.33675646	Moyen	U8P1T		1620	HIV nega	1597869	Pos	Pos	Neg	Neg
39	2	1	Chef de	Masculin	1	1987	23			Oui	Secondai	Seconde	Oui	Secondai	Seconde	Oui	Secondai	Seconde	28	7	null	Rural	Lobaye	Secondai	Catholiq	Ngbaka-B			.85972642	-.09567162	Moyen	M4I2B		9188	HIV nega	3564691
39	2	3	Fils ou	Masculin	6	2007	3				Aucun								28	7	null	Rural	Lobaye	Secondai	Catholiq	Ngbaka-B	Primaire	Secondai	.85972642	-.09567162	Moyen	G4X1J		9189	HIV nega	3649334
39	3	1	Chef de	Masculin	2	1957	53		1	Oui	Secondai	Terminal							28	7	null	Rural	Lobaye	Secondai	Catholiq	Ngbaka-B			.85972642	-.17300093	Moyen	Y7N0T		9197	HIV nega	3649334
39	7	1	Chef de	Masculin	nsp	1963	47		1	Non	Aucun								28	7	null	Rural	Lobaye	Aucun	Musulman	Haoussa			.85972642	-.3215797	Moyen	F9B7W		9186	HIV nega	3564691
39	7	2	Epouse /	Feminin	3	1991	19	2		Non	Aucun								28	7	null	Rural	Lobaye	Aucun	Musulman	Haoussa			.85972642	-.3215797	Moyen	I2J4X		9187	HIV nega	3649334
39	11	1	Chef de	Masculin	nsp	1981	29		1	Non	Aucun								27	7	null	Rural	Lobaye	Aucun	Protesta	Ngbaka-B			.85972642	-.40808469	Second	Z4D1I		9184	HIV nega	3564691
39	11	2	Epouse /	Feminin	nsp	1992	18	2		Non	Aucun								27	7	null	Rural	Lobaye	Aucun	Protesta	Ngbaka-B			.85972642	-.40808469	Second	S2R0M		9185	HIV nega	3649334
39	17	1	Chef de	Masculin	nsp	1989	21		1	Oui	Primaire	CM2	Non			Non			28	7	null	Rural	Lobaye	Primaire	Catholiq	Ngbaka-B			.85972642	-.66245927	Plus pau	C1M7W		9190	HIV nega	3564691
39	17	2	Epouse /	Feminin	nsp	1994	16	2		Oui	Primaire	CE2	Non			Non			28	7	null	Rural	Lobaye	Primaire	Catholiq	Ngbaka-B	Mère pas	Père pas	.85972642	-.66245927	Plus pau	V1W2V		9191	HIV nega	3649334
39	18	1	Chef de	Masculin	nsp	1968	42			Non	Aucun								27	7	null	Rural	Lobaye	Aucun	Catholiq	Ngbaka-B			.85972642	-.78197172	Plus pau	P0S4M		9193	HIV nega	3564691
39	18	2	Epouse /	Feminin	nsp	1973	37	2		Non	Aucun								27	7	null	Rural	Lobaye	Aucun	Catholiq	Ngbaka-B			.85972642	-.78197172	Plus pau	U4L5P		9192	HIV nega	3649334
39	19	1	Chef de	Masculin	nsp	1979	31		1	Oui	Primaire	CP1							28	7	null	Rural	Lobaye	Primaire	Protesta	Autres e			.85972642	-.72079372	Plus pau	E6Q4F		9183	HIV nega	3649334
39	20	1	Chef de	Masculin	nsp	1965	45			Non	Aucun								27	7	null	Rural	Lobaye	Aucun	Protesta	Ngbaka-B			.85972642	-.71204381	Plus pau	L9P3N		9196	HIV nega	3564691
39	22	1	Chef de	Masculin	1	1978	32			Oui	Primaire	CM2							27	7	null	Rural	Lobaye	Primaire	Protesta	Ngbaka-B			.85972642	-.37806457	Second	D4Q9H		9201	HIV nega	3564691
39	24	1	Chef de	Masculin	nsp	1961	49			Non	Aucun								27	7	null	Rural	Lobaye	Aucun	Catholiq	Ngbaka-B			.85972642	-.82717803	Plus pau	P0V8T		9199	HIV nega	3564691
39	25	1	Chef de	Masculin	11	1976	33		1	Oui	Primaire	CE2							27	7	null	Rural	Lobaye	Primaire	Catholiq	Ngbaka-B			.85972642	-.22482718	Moyen	Q7K3L		9198	HIV nega	3564691
39	26	1	Chef de	Masculin	nsp	1960	50			Non	Aucun								27	7	null	Rural	Lobaye	Aucun	Catholiq	Ngbaka-B			.85972642	-.70984204	Plus pau	Y8F3P		9195	HIV nega	3564691
39	26	2	Epouse /	Feminin	nsp	1969	41	2		Non	Aucun								27	7	null	Rural	Lobaye	Aucun	Catholiq	Ngbaka-B			.85972642	-.70984204	Plus pau	D8D5T		9194	HIV nega	3649334
39	28	1	Chef de	Feminin	nsp	1957	53			Non	Aucun								27	7	null	Rural	Lobaye	Aucun	Catholiq	Autres e			.85972642	-.79503903	Plus pau	E6N0X		9200	HIV nega	3564691
40	2	1	Chef de	Feminin	3	1972	38	1		Oui	Primaire	CP1							14	7	null	Rural	Lobaye	Primaire	Catholiq	Ngbaka-B			1.1150669	-.73530195	Plus pau	O0E2U		3987	HIV nega	892456
40	3	1	Chef de	Masculin	nsp	1963	47			Oui	Primaire	CM2							24	7	null	Rural	Lobaye	Primaire	Catholiq	Ngbaka-B			1.1150669	-.54608992	Second	R8G9P		3991	HIV nega	959851
40	3	2	Epouse /	Feminin	5	1968	42	2		Oui	Primaire	CM2							24	7	null	Rural	Lobaye	Primaire	Catholiq	Ngbaka-B			1.1150669	-.54608992	Second	G2C6Q		3990	HIV nega	892456
40	5	1	Chef de	Masculin	3	1959	51			Oui	Primaire	CM1							24	7	null	Rural	Lobaye	Primaire	Catholiq	Ngbaka-B			1.1150669	-.25842821	Moyen	D4M9D		3993	HIV nega	892456
40	8	2	Epouse /	Feminin	8	1988	21	2		Oui	Primaire	CE1	Non			Non			25	7	null	Rural	Lobaye	Primaire	Autre re	Ngbaka-B			1.1150669	.20548774	Quatriem	M2G6B		3992	HIV nega	892456
40	10	2	Epouse /	Feminin	9	1975	34	2		Oui	Primaire	CE2							25	7	null	Rural	Lobaye	Secondai	Catholiq	Ngbaka-B			1.1150669	-.1564761	Moyen	J7Y3S		3999	HIV nega	892456
40	10	5	Fils ou	Masculin	11	2002	7			Non	Aucun								25	7	null	Rural	Lobaye	Secondai	Catholiq	Ngbaka-B	Primaire	Secondai	1.1150669	-.1564761	Moyen	Z5S8G		3998	HIV pos	892456	NEG	NEG		NEG
40	11	2	Fils ou	Masculin	7	2006	4				Aucun								24	7	null	Rural	Lobaye	Primaire	Musulman	Ngbaka-B	Primaire	Père pas	1.1150669	-.12442332	Moyen	O7N5O		3997	HIV nega	959851
40	12	1	Chef de	Masculin	6	1945	65			Oui	Ecole ma								24	7	null	Rural	Lobaye	Aucun	Pas de r	Mandja			1.1150669	-.67511244	Plus pau	E1N8B		3995	HIV nega	892456
40	12	3									Aucun																					Z4V5F		4004	HIV nega	959851
40	13	1	Chef de	Feminin	nsp	1956	54			Non	Aucun								24	7	null	Rural	Lobaye	Aucun	Catholiq	Ngbaka-B			1.1150669	-.62465946	Plus pau	L2T7O		3996	HIV nega	959851
40	13	2	Fils ou	Masculin	nsp	1980	30			Oui	Primaire	CP1							24	7	null	Rural	Lobaye	Aucun	Catholiq	Ngbaka-B			1.1150669	-.62465946	Plus pau	V0I8M		3994	HIV nega	892456
40	14	1	Chef de	Masculin	5	1980	30		1	Oui	Primaire	CE1							24	7	null	Rural	Lobaye	Primaire	Protesta	Ngbaka-B			1.1150669	-.68433369	Plus pau	L9W6X		3988	HIV nega	959851
40	14	2	Epouse /	Feminin	10	1984	25	2		Oui	Primaire	CE1							24	7	null	Rural	Lobaye	Primaire	Protesta	Ngbaka-B			1.1150669	-.68433369	Plus pau	Y1J5O		3989	HIV nega	892456
40	17	2	Epouse /	Feminin	6	1984	26	2		Oui	Primaire	CP1							24	7	null	Rural	Lobaye	Primaire	Catholiq	Ngbaka-B			1.1150669	-.39754888	Second	G8U2L		4003	HIV nega	892456
40	18	1	Chef de	Masculin	9	1962	47		1	Oui	Secondai	Première							24	7	null	Rural	Lobaye	Secondai	Catholiq	Ngbaka-B			1.1150669	-.50887076	Second	A7Q7F		4005	HIV nega	959851
40	18	2	Epouse /	Feminin	nsp	1972	38	2		Non	Aucun								24	7	null	Rural	Lobaye	Secondai	Catholiq	Ngbaka-B			1.1150669	-.50887076	Second	H7P1F		4000	HIV nega	892456
40	22	1	Chef de	Masculin	9	1977	32		1	Oui	Primaire	CE2							25	7	null	Rural	Lobaye	Primaire	Catholiq	Banda			1.1150669	-.55548062	Second	C8S6J		4006	HIV nega	959851
40	22	2	Fils ou	Feminin	8	1999	10			Oui	Primaire	CP2	Non			Non			25	7	null	Rural	Lobaye	Primaire	Catholiq	Banda	Primaire	Primaire	1.1150669	-.55548062	Second	B9Q9K		4002	HIV pos	892456	NEG	NEG		NEG
40	26	3	Fils ou	Masculin	3	2006	4				Aucun								24	7	null	Rural	Lobaye	Primaire	Catholiq	Ngbaka-B	Primaire	Père pas	1.1150669	-.65926021	Plus pau	B4Q1W		4001	HIV nega	892456
42	3	1	Chef de	Feminin	nsp	1994	16	1		Oui	Primaire	CP1	Non			Non			19	7	null	Rural	Lobaye	Primaire	Protesta	Autres e	Mère pas	Père pas	.75777478	-.8123507	Plus pau	C0Q6Y		1451	HIV pos	870774	Neg	Neg	Neg
42	3	3									Aucun																					Y6X1E		1422	HIV nega	870774
42	3	4									Aucun																					J0C8T		1452	HIV nega	870774
42	3	5									Aucun																					P3F9H		1420	HIV nega	870774
42	3	7									Aucun																					P1Q6N		1421	HIV nega	866105
42	3	10									Aucun																					I4N5F		1450	HIV nega	870774
42	4	1	Chef de	Masculin	nsp	1975	35			Oui	Secondai	6ème							19	7	null	Rural	Lobaye	Secondai	Protesta	Ngbaka-B			.75777478	.6508243	Quatriem	A5Z8N		1441	HIV nega	866105
42	4	2	Epouse /	Feminin	1	1982	28	2		Oui	Primaire	CE2							19	7	null	Rural	Lobaye	Secondai	Protesta	Ngbaka-B			.75777478	.6508243	Quatriem	V0F0B		1423	HIV nega	870774
42	4	5									Aucun																					W8G8T		1424	HIV nega	866105
42	6	1	Chef de	Masculin	1	1974	36			Oui	Primaire	CM2							19	7	null	Rural	Lobaye	Primaire	Protesta	Ngbaka-B			.75777478	-.24352895	Moyen	D6Y9R		1446	HIV nega	866105	Pos	Pos	Neg	Neg
42	6	2	Epouse /	Feminin	nsp	1985	25	2		Non	Aucun								19	7	null	Rural	Lobaye	Primaire	Protesta	Ngbaka-B			.75777478	-.24352895	Moyen	M2B4T		1447	HIV pos	870774	Neg	Neg	Neg
42	8	1	Chef de	Masculin	5	1971	39			Oui	Primaire	CM2							20	7	null	Rural	Lobaye	Primaire	Protesta	Ngbaka-B			.75777478	-.46487319	Second	G3N3Z		1428	HIV nega	866105
42	8	2	Epouse /	Feminin	7	1974	36	2		Oui	Primaire	CP2							20	7	null	Rural	Lobaye	Primaire	Protesta	Ngbaka-B			.75777478	-.46487319	Second	M4F2X		1430	HIV nega	870774	Neg	Neg	Neg
42	8	4	Frere ou	Feminin	3	1980	30	4		Non	Aucun								20	7	null	Rural	Lobaye	Primaire	Protesta	Ngbaka-B			.75777478	-.46487319	Second	T8Y2D		1429	HIV nega	866105	Neg	Pos	Neg
42	9	1	Chef de	Masculin	11	1956	53		1	Oui	Primaire	CM2							20	7	null	Rural	Lobaye	Primaire	Catholiq	Ngbaka-B			.75777478	-.71349979	Plus pau	U7B0D		1442	HIV nega	866105
42	9	3	Fils ou	Masculin	2	1999	11			Oui	Primaire	CE2	Oui	Primaire	CE2	Oui	Primaire	CE1	20	7	null	Rural	Lobaye	Primaire	Catholiq	Ngbaka-B	Primaire	Primaire	.75777478	-.71349979	Plus pau	E6L6C		1427	HIV nega	866105
42	11	1	Chef de	Masculin	12	1976	33		1	Oui	Primaire	CM1							19	7	null	Rural	Lobaye	Primaire	Catholiq	Ngbaka-B			.75777478	.01170849	Moyen	M8H8K		1455	HIV nega	866105
42	11	2	Epouse /	Feminin	3	1973	37	2		Oui	Primaire	CE2							19	7	null	Rural	Lobaye	Primaire	Catholiq	Ngbaka-B			.75777478	.01170849	Moyen	I5A2P		1448	HIV nega	870774
42	12	1	Chef de	Masculin	12	1979	30			Oui	Secondai	5ème							20	7	null	Rural	Lobaye	Secondai	Catholiq	Yakoma-S			.75777478	-.51904709	Second	S1R0L		1437	HIV pos	866105	Neg	Neg	Neg
42	12	2	Epouse /	Feminin	3	1984	26	2		Oui	Primaire	CM1							20	7	null	Rural	Lobaye	Secondai	Catholiq	Yakoma-S			.75777478	-.51904709	Second	M8T6U		1438	HIV pos	870774	Neg	Neg	Neg
42	17	1	Chef de	Masculin	1	1978	32		1	Oui	Primaire	CM1							20	7	null	Rural	Lobaye	Primaire	Catholiq	Ngbaka-B			.75777478	-.37131776	Second	A9X0H		1439	HIV nega	866105
42	17	3	Fils ou	Feminin	8	2009	0				Aucun								20	7	null	Rural	Lobaye	Primaire	Catholiq	Ngbaka-B	Primaire	Primaire	.75777478	-.37131776	Second	X3I6P		1440	HIV nega	870774
42	20	1	Chef de	Masculin	nsp	1968	42			Non	Aucun								20	7	null	Rural	Lobaye	Aucun	Catholiq	Ngbaka-B			.75777478	-.46518315	Second	I7S5N		1425	HIV nega	866105
42	20	2	Epouse /	Feminin	nsp	1975	35	2		Non	Aucun								20	7	null	Rural	Lobaye	Aucun	Catholiq	Ngbaka-B			.75777478	-.46518315	Second	E9N8J		1426	HIV nega	870774	Neg	Neg	Neg
42	21	1	Chef de	Masculin	nsp	1962	48		1	Oui	Secondai	5ème							20	7	null	Rural	Lobaye	Secondai	Autre re	Ngbaka-B			.75777478	.09902641	Moyen	Q3I6I		1453	HIV nega	866105
42	21	2	Fils ou	Feminin	nsp	2001	9			Non	Aucun								20	7	null	Rural	Lobaye	Secondai	Autre re	Ngbaka-B	Aucun	Secondai	.75777478	.09902641	Moyen	S8N8W		1454	HIV nega	870774	Neg	Neg	Neg
42	22	1	Chef de	Masculin	nsp	1957	53			Non	Aucun								20	7	null	Rural	Lobaye	Aucun	Catholiq	Ngbaka-B			.75777478	-.78073149	Plus pau	O9G8M		1432	HIV nega	866105
42	22	2	Epouse /	Feminin	nsp	1960	50			Non	Aucun								20	7	null	Rural	Lobaye	Aucun	Catholiq	Ngbaka-B			.75777478	-.78073149	Plus pau	V3P3R		1434	HIV nega	870774	Neg	Neg	Neg
42	22	8									Aucun																					U9B0F		1449	HIV nega	870774
42	22	9									Aucun																					I9U2O		1431	HIV nega	866105
42	22	11									Aucun																					N1S1I		1433	HIV nega	870774	Neg	Neg	Neg
42	24	1	Chef de	Masculin	5	1978	32			Oui	Primaire	CE1							20	7	null	Rural	Lobaye	Primaire	Catholiq	Ngbaka-B			.75777478	-.14397808	Moyen	D7I4W		1443	HIV nega	866105	Neg	Neg	Neg
42	24	2	Epouse /	Feminin	2	1982	28	2		Non	Aucun								20	7	null	Rural	Lobaye	Primaire	Catholiq	Ngbaka-B			.75777478	-.14397808	Moyen	B4R6D		1445	HIV nega	870774	Neg	Neg	Neg
42	24	6									Aucun																					E7P7I		1444	HIV nega	870774
42	28	1	Chef de	Masculin	nsp	1970	40			Oui	Primaire	CE1							20	7	null	Rural	Lobaye	Primaire	Protesta	Autres e			.75777478	-.63418957	Plus pau	Y0L7R		1435	HIV nega	866105
42	28	2	Epouse /	Feminin	nsp	1972	38	2		Non	Aucun								20	7	null	Rural	Lobaye	Primaire	Protesta	Autres e			.75777478	-.63418957	Plus pau	U1H6J		1436	HIV nega	870774
43	2	1	Chef de	Masculin	1	1980	30			Oui	Secondai	3ème							3	8	null	Rural	Lobaye	Secondai	Catholiq	Ngbaka-B			1.1301847	.39108013	Quatriem	D8N6F		8851	HIV nega	396030
43	3	1	Chef de	Masculin	3	1978	32		1	Oui	Primaire	CM2							3	8	null	Rural	Lobaye	Primaire	Protesta	Banda			1.1301847	.49401432	Quatriem	N3N2G		8846	HIV nega	396030
43	4	1	Chef de	Masculin	3	1956	54			Oui	Secondai	5ème							2	8	null	Rural	Lobaye	Secondai	Protesta	Gbaya			1.1301847	.58532594	Quatriem	Y4N2S		8847	HIV nega	412693
43	7	1	Chef de	Masculin	12	1952	57		1	Oui	Primaire	CE1							2	7	null	Rural	Lobaye	Primaire	Autre re	Ngbaka-B			1.1301847	-.76362	Plus pau	S4F0C		8844	HIV nega	396030
43	7	2	Epouse /	Feminin	2	1968	42	2		Oui	Primaire	CP2							2	7	null	Rural	Lobaye	Primaire	Autre re	Ngbaka-B			1.1301847	-.76362	Plus pau	A2U7E		8843	HIV nega	412693
43	8	1	Chef de	Feminin	1	1978	32	1		Oui	Secondai	6ème							3	8	null	Rural	Lobaye	Secondai	Catholiq	Ngbaka-B			1.1301847	-.47936447	Second	I5V3M		8850	HIV nega	396030
43	9	1	Chef de	Feminin	7	1954	56			Oui	Primaire	CM1							2	8	null	Rural	Lobaye	Primaire	Musulman	Gbaya			1.1301847	.05293109	Moyen	I7S6O		8853	HIV nega	396030
43	9	2	Oncle/Ta	Masculin	8	2007	3				Aucun								2	8	null	Rural	Lobaye	Primaire	Musulman	Gbaya	Primaire	Père pas	1.1301847	.05293109	Moyen	P4D7E		8852	HIV nega	412693
43	12	1	Chef de	Masculin	10	1960	49			Oui	Secondai	5ème							2	8	null	Rural	Lobaye	Secondai	Protesta	Banda			1.1301847	1.0871368	Quatriem	D5S4F		8855	HIV nega	396030
43	12	2	Epouse /	Feminin	9	1961	48	2		Oui	Secondai	5ème							2	8	null	Rural	Lobaye	Secondai	Protesta	Banda			1.1301847	1.0871368	Quatriem	T9H4O		8856	HIV nega	396030
43	13	1	Chef de	Masculin	3	1978	32		1	Oui	Secondai	Seconde							2	8	null	Rural	Lobaye	Secondai	Catholiq	Yakoma-S			1.1301847	.99680356	Quatriem	H9O8N		8848	HIV nega	396030
43	13	2	Epouse /	Feminin	4	1982	28	2		Oui	Secondai	Terminal							2	8	null	Rural	Lobaye	Secondai	Catholiq	Yakoma-S			1.1301847	.99680356	Quatriem	R9U2X		8849	HIV nega	412693
43	16	1	Chef de	Feminin	2	1991	19	1		Oui	Primaire	CM2	Non			Non			2	8	null	Rural	Lobaye	Primaire	Protesta	Gbaya			1.1301847	-.35150128	Moyen	D8J3X		8854	HIV nega	412693
43	18	1	Chef de	Masculin	4	1965	45			Oui	Secondai	Première							2	8	null	Rural	Lobaye	Secondai	Protesta	Ngbaka-B			1.1301847	-.66297816	Plus pau	Q9J8R		8845	HIV nega	412693
43	21	1	Chef de	Masculin	1	1963	47		1	Oui	Primaire	CM2							2	8	null	Rural	Lobaye	Primaire	Protesta	Ngbaka-B			1.1301847	.14682288	Moyen	Q1P1I		8858	HIV pos	396030
43	21	4	Fils ou	Masculin	9	2006	3				Aucun								2	8	null	Rural	Lobaye	Primaire	Protesta	Ngbaka-B	Primaire	Primaire	1.1301847	.14682288	Moyen	Y2U0V		8859	HIV pos	412693	NEG	NEG		NEG
43	25	1	Chef de	Feminin	2	1981	29	1		Oui	Primaire	CM2							2	8	null	Rural	Lobaye	Primaire	Catholiq	Gbaya			1.1301847	-.43696299	Second	O9P4R		8841	HIV nega	396030
43	25	2	Fils ou	Feminin	7	2009	1				Aucun								2	8	null	Rural	Lobaye	Primaire	Catholiq	Gbaya	Primaire	Père pas	1.1301847	-.43696299	Second	D3H6T		8842	HIV nega	412693
43	28	1	Chef de	Masculin	9	1974	35			Oui	Primaire	CM1							3	8	null	Rural	Lobaye	Primaire	Protesta	Mandja			1.1301847	.97394498	Quatriem	F8O6I		8857	HIV nega	396030
44	1	1	Chef de	Feminin	nsp	1964	46	1		Non	Aucun								15	7	null	Rural	Lobaye	Aucun	Catholiq	Ngbaka-B			.87953803	-.33328207	Moyen	W8I2P		7460	HIV nega	452522
44	1	2	Fils ou	Feminin	1	1992	18	2		Non	Aucun								15	7	null	Rural	Lobaye	Aucun	Catholiq	Ngbaka-B			.87953803	-.33328207	Moyen	Q2H2C		7462	HIV nega	445568
44	1	7									Aucun																					N3Y3S		7461	HIV nega	452522
44	1	8									Aucun																					V3B4E		7463	HIV nega	445568
44	2	6									Aucun																					W7L1Q		7464	HIV nega	445568
44	2	7									Aucun																					O4Z8B		7450	HIV nega	445568
44	3	1	Chef de	Masculin	9	1992	17			Oui	Primaire	CM2	Non			Non			15	7	null	Rural	Lobaye	Primaire	Musulman	Ngbaka-B	Primaire	Père pas	.87953803	-.38829754	Second	L4D7Z		7473	HIV nega	452522
44	3	2	Epouse /	Feminin	11	1993	16	2		Oui	Primaire	CM1	Non			Oui	Primaire	CM1	15	7	null	Rural	Lobaye	Primaire	Musulman	Ngbaka-B	Mère pas	Père pas	.87953803	-.38829754	Second	I1A3M		7454	HIV nega	445568
44	5	1	Chef de	Masculin	7	1959	51			Oui	Primaire	CM2							15	7	null	Rural	Lobaye	Primaire	Catholiq	Ngbaka-B			.87953803	-.16754692	Moyen	M4V7T		7458	HIV nega	452522
44	5	2	Epouse /	Feminin	5	1976	34	2		Oui	Primaire	CM1							15	7	null	Rural	Lobaye	Primaire	Catholiq	Ngbaka-B			.87953803	-.16754692	Moyen	I0F0N		7457	HIV nega	445568
44	7	1	Chef de	Masculin	7	1981	29			Oui	Secondai	4ème							15	7	null	Rural	Lobaye	Secondai	Catholiq	Ngbaka-B			.87953803	-.28247579	Moyen	Z4Z1F		7474	HIV nega	452522
44	7	2	Epouse /	Feminin	1	1985	25	2		Oui	Primaire	CE2							15	7	null	Rural	Lobaye	Secondai	Catholiq	Ngbaka-B			.87953803	-.28247579	Moyen	Y9U6J		7459	HIV nega	445568
44	11	2	Epouse /	Feminin	2	1989	21	2		Oui	Primaire	CM2	Non			Non			15	7	null	Rural	Lobaye	Secondai	Protesta	Ngbaka-B			.87953803	-.17176526	Moyen	A6U6H		7449	HIV nega	445568
44	14	2	Epouse /	Feminin	7	1980	30	2		Oui	Primaire	CM2							16	7	null	Rural	Lobaye	Secondai	Catholiq	Ngbaka-B			.87953803	-.03427791	Moyen	V0N0J		7469	HIV nega	445568
44	14	3	Fils ou	Feminin	12	2008	1				Aucun								16	7	null	Rural	Lobaye	Secondai	Catholiq	Ngbaka-B	Primaire	Secondai	.87953803	-.03427791	Moyen	A9Y4M		7468	HIV nega	452522
44	16	1	Chef de	Masculin	6	1975	35		1	Oui	Secondai	Première							16	7	null	Rural	Lobaye	Secondai	Protesta	Ngbaka-B			.87953803	.41119108	Quatriem	R1S1M		7453	HIV nega	452522
44	16	2	Epouse /	Feminin	8	1978	31	2		Oui	Secondai	4ème							16	7	null	Rural	Lobaye	Secondai	Protesta	Ngbaka-B			.87953803	.41119108	Quatriem	M1S4K		7452	HIV nega	445568
44	19	1	Chef de	Feminin	2	1960	50			Oui	Primaire	CM1							16	7	null	Rural	Lobaye	Primaire	Catholiq	Mandja			.87953803	-.42108668	Second	R7H3J		7467	HIV nega	452522
44	19	2	Fils ou	Masculin	9	1995	14			Oui	Primaire	CE1	Oui	Primaire	CE1	Oui	Primaire	CE1	16	7	null	Rural	Lobaye	Primaire	Catholiq	Mandja	Primaire	Père pas	.87953803	-.42108668	Second	D8L3Z		7466	HIV nega	445568	NEG	NEG		NEG
44	20	1	Chef de	Masculin	9	1964	45		1	Oui	Secondai	3ème							15	7	null	Rural	Lobaye	Secondai	Protesta	Ngbaka-B			.87953803	1.2065124	Quatriem	T8F4L		7451	HIV nega	452522
44	20	2	Epouse /	Feminin	1	1971	39	2		Oui	Primaire	CM2							15	7	null	Rural	Lobaye	Secondai	Protesta	Ngbaka-B			.87953803	1.2065124	Quatriem	W0I1G		7465	HIV nega	445568
44	20	6	Fils ou	Masculin	2	2001	9			Oui	Primaire	CE1	Oui	Primaire	CE1	Oui	Primaire	CE1	15	7	null	Rural	Lobaye	Secondai	Protesta	Ngbaka-B	Primaire	Secondai	.87953803	1.2065124	Quatriem	W3Y4D		7470	HIV nega	452522
44	23	1									Aucun																					A7O4Z		7447	HIV nega	452522
44	23	2									Aucun																					O2W7U		7448	HIV nega	445568
44	24	1	Chef de	Masculin	3	1962	48		1	Non	Aucun								15	7	null	Rural	Lobaye	Aucun	Protesta	Gbaya			.87953803	.33806661	Quatriem	O4T3P		7455	HIV nega	452522
44	24	2	Epouse /	Feminin	5	1975	35	2		Oui	Primaire	CE2							15	7	null	Rural	Lobaye	Aucun	Protesta	Gbaya			.87953803	.33806661	Quatriem	W5J9U		7456	HIV nega	445568
44	27	1	Chef de	Feminin	nsp	1935	75			Non	Aucun								16	7	null	Rural	Lobaye	Aucun	Protesta	Ngbaka-B			.87953803	.38530354	Quatriem	G2H0P		7471	HIV nega	452522
44	27	2	Fils ou	Feminin	12	1964	45	2		Oui	Primaire	CM2							16	7	null	Rural	Lobaye	Aucun	Protesta	Ngbaka-B			.87953803	.38530354	Quatriem	Z5C5M		7472	HIV nega	445568
45	2	3	Fils ou	Feminin	2	2007	3				Aucun								18	7	null	Rural	Lobaye	Primaire	Protesta	Ngbaka-B	Primaire	Père pas	.64660308	-.60937217	Second	M8J7L		10335	HIV nega	381801
45	2	4	Fils ou	Masculin	1	2004	6			Non	Aucun								18	7	null	Rural	Lobaye	Primaire	Protesta	Ngbaka-B	Primaire	Père pas	.64660308	-.60937217	Second	H2L8D		10336	HIV nega	381801
45	6	10									Aucun																					O2O7M		10351	HIV nega	381801
45	7	1	Chef de	Masculin	nsp	1967	43			Oui	Primaire	CM2							18	7	null	Rural	Lobaye	Primaire	Catholiq	Ngbaka-B			.64660308	-.5316009	Second	X7F0K		10345	HIV nega	381801
45	7	4	Fils ou	Masculin	2	2006	4				Aucun								18	7	null	Rural	Lobaye	Primaire	Catholiq	Ngbaka-B	Aucun	Primaire	.64660308	-.5316009	Second	Y6K7W		10343	HIV nega	381801
45	7	6	Fils ou	Masculin	4	2001	9			Non	Aucun								18	7	null	Rural	Lobaye	Primaire	Catholiq	Ngbaka-B	Aucun	Primaire	.64660308	-.5316009	Second	R4D7G		10344	HIV nega	381801
45	9	1	Chef de	Masculin	nsp	1945	65			Oui	Primaire	CM2							18	7	null	Rural	Lobaye	Primaire	Protesta	Ngbaka-B			.64660308	.50180422	Quatriem	U4K4N		10350	HIV nega	424576
45	9	2	Epouse /	Feminin	5	1959	51			Oui	Primaire	CE2							18	7	null	Rural	Lobaye	Primaire	Protesta	Ngbaka-B			.64660308	.50180422	Quatriem	B9O2B		10349	HIV nega	381801
45	11	1	Chef de	Masculin	5	1955	55			Oui	Primaire	CM2							18	7	null	Rural	Lobaye	Primaire	Protesta	Ngbaka-B			.64660308	-.72419371	Plus pau	L8H0B		10332	HIV nega	381801
45	12	1	Chef de	Feminin	3	1948	62			Non	Aucun								18	7	null	Rural	Lobaye	Aucun	Catholiq	Ngbaka-B			.64660308	-.13144982	Moyen	J1B6R		10338	HIV nega	424576
45	12	2	Petit-fi	Feminin	5	2008	2				Aucun								18	7	null	Rural	Lobaye	Aucun	Catholiq	Ngbaka-B	Aucun	Père pas	.64660308	-.13144982	Moyen	R7K8R		10339	HIV nega	381801
45	17	2	Fils ou	Feminin	9	1976	33	2		Oui	Secondai	6ème							18	7	null	Rural	Lobaye	Primaire	Catholiq	Ngbaka-B			.64660308	-.44484524	Second	Y5S9G		10334	HIV pos	381801
45	18	1	Chef de	Masculin	10	1983	26		1	Oui	Secondai	Terminal							18	7	null	Rural	Lobaye	Secondai	Catholiq	Ngbaka-B			.64660308	.584264	Quatriem	S2S2P		10340	HIV nega	381801
45	18	4									Aucun																					B2T5C		10341	HIV nega	424576
45	18	5									Aucun																					A5N4W		10342	HIV nega	381801
45	21	1	Chef de	Masculin	10	1988	21			Oui	Primaire	CM2	Non			Non			18	7	null	Rural	Lobaye	Primaire	Protesta	Ngbaka-B			.64660308	-.26010665	Moyen	N4O3J		10346	HIV nega	424576
45	21	2	Epouse /	Feminin	9	1993	16	2		Oui	Primaire	CP2	Non			Non			18	7	null	Rural	Lobaye	Primaire	Protesta	Ngbaka-B	Mère pas	Père pas	.64660308	-.26010665	Moyen	M4B9B		10348	HIV nega	381801
45	21	3	Fils ou	Feminin	8	2008	1				Aucun								18	7	null	Rural	Lobaye	Primaire	Protesta	Ngbaka-B	Primaire	Primaire	.64660308	-.26010665	Moyen	Q5B0W		10347	HIV nega	424576
45	22	1	Chef de	Masculin	2	1966	44		1	Oui	Primaire	CM2							18	7	null	Rural	Lobaye	Primaire	Protesta	Ngbaka-B			.64660308	.44900444	Quatriem	G8G0U		10331	HIV nega	381801
45	26	1	Chef de	Masculin	4	1957	53		1	Oui	Secondai	3ème							17	7	null	Rural	Lobaye	Secondai	Catholiq	Ngbaka-B			.64660308	.32497047	Quatriem	H4K4Z		10337	HIV nega	424576
45	27	1	Chef de	Masculin	nsp	1970	40			Oui	Secondai	6ème							17	7	null	Rural	Lobaye	Secondai	Protesta	Ngbaka-B			.64660308	-.01585525	Moyen	Q4R4Q		10333	HIV nega	424576
47	6	1	Chef de	Feminin	4	1978	32	1		Non	Aucun								24	7	null	Rural	Lobaye	Aucun	Protesta	Mandja			1.1153267	-.40907683	Second	N1J7F		2703	HIV nega	553771
47	6	3	Fils ou	Masculin	11	2003	6			Oui	Primaire	CP2	Oui	Primaire	CP2	Oui	Primaire	CP1	24	7	null	Rural	Lobaye	Aucun	Protesta	Mandja	Aucun	Père pas	1.1153267	-.40907683	Second	U9N1S		2702	HIV nega	514274
47	7	1	Chef de	Masculin	5	1962	48			Oui	Primaire	CE1							24	7	null	Rural	Lobaye	Primaire	Catholiq	Ethnies			1.1153267	-.18989882	Moyen	G8X7T		2704	HIV nega	0	Pos	Neg	Neg	Neg
47	7	2	Epouse /	Feminin	2	1966	44	2		Non	Aucun								24	7	null	Rural	Lobaye	Primaire	Catholiq	Ethnies			1.1153267	-.18989882	Moyen	M7A7B		2691	HIV pos	514274	Neg	Neg	Neg
47	9	1	Chef de	Masculin	1	1952	58			Oui	Secondai	6ème							24	7	null	Rural	Lobaye	Secondai	Catholiq	Ngbaka-B			1.1153267	.07674703	Moyen	M8V6W		2697	HIV nega	553771
47	9	2	Epouse /	Feminin	4	1958	52			Non	Aucun								24	7	null	Rural	Lobaye	Secondai	Catholiq	Ngbaka-B			1.1153267	.07674703	Moyen	V9P8D		2706	HIV pos	514274	Neg	Neg	Neg
47	12	3	Fils ou	Masculin	12	2006	3				Aucun								25	7	null	Rural	Lobaye	Secondai	Catholiq	Banda	Primaire	Secondai	1.1153267	-.66348604	Plus pau	A8Z8Q		2698	HIV nega	514274
47	13	1	Chef de	Masculin	1	1977	33			Oui	Secondai	5ème							24	7	null	Rural	Lobaye	Secondai	Protesta	Banda			1.1153267	-.45051941	Second	H4H5X		2689	HIV nega	514274
47	13	3	Fils ou	Masculin	5	2010	0				Aucun								24	7	null	Rural	Lobaye	Secondai	Protesta	Banda	Primaire	Secondai	1.1153267	-.45051941	Second	T9S2X		2690	HIV nega	553771
47	14	1	Chef de	Masculin	12	1959	50		1	Oui	Secondai	6ème							24	7	null	Rural	Lobaye	Secondai	Catholiq	Ethnies			1.1153267	.06122139	Moyen	X8X8M		2708	HIV nega	553771
47	14	2	Epouse /	Feminin	5	1970	40	2		Non	Aucun								24	7	null	Rural	Lobaye	Secondai	Catholiq	Ethnies			1.1153267	.06122139	Moyen	V7X9K		2709	HIV nega	514274
47	15	1	Chef de	Masculin	8	1960	49			Oui	Secondai	6ème							24	7	null	Rural	Lobaye	Secondai	Protesta	Ethnies			1.1153267	-.43378764	Second	W7I1N		2699	HIV nega	553771
47	15	2	Epouse /	Feminin	4	1967	43	2		Non	Aucun								24	7	null	Rural	Lobaye	Secondai	Protesta	Ethnies			1.1153267	-.43378764	Second	W3X8G		2700	HIV nega	514274	neg	Neg	Neg
47	16	1	Chef de	Masculin	7	1968	42		1	Oui	Secondai	Seconde							24	7	null	Rural	Lobaye	Secondai	Protesta	Banda			1.1153267	-.05989509	Moyen	H9Z1R		2694	HIV nega	553771	Neg	Neg	Neg
47	17	1	Chef de	Masculin	10	1954	55			Oui	Primaire	CM1							24	7	null	Rural	Lobaye	Primaire	Catholiq	Banda			1.1153267	-.40057878	Second	G2Q4D		2695	HIV nega	553771	Neg	Neg	Neg
47	17	2	Epouse /	Feminin	6	1960	50			Non	Aucun								24	7	null	Rural	Lobaye	Primaire	Catholiq	Banda			1.1153267	-.40057878	Second	H9J6G		2696	HIV nega	514274
47	19	1	Chef de	Masculin	8	1985	24			Oui	Secondai	6ème	Manquant			Manquant			24	7	null	Rural	Lobaye	Secondai	Catholiq	Ethnies			1.1153267	-.75359405	Plus pau	Q3N5M		2687	HIV nega	514274
47	19	2	Epouse /	Feminin	2	1988	22	2		Non	Aucun								24	7	null	Rural	Lobaye	Secondai	Catholiq	Ethnies			1.1153267	-.75359405	Plus pau	K6W8V		2707	HIV nega	514274	Neg	Neg	Neg
47	19	5	Epouse /	Feminin	6	1992	18	5		Oui	Primaire	CE2	Manquant			Manquant			24	7	null	Rural	Lobaye	Secondai	Catholiq	Ethnies			1.1153267	-.75359405	Plus pau	X0W4Y		2688	HIV nega	514274
47	21	1	Chef de	Feminin	2	1971	39	1		Non	Aucun								24	7	null	Rural	Lobaye	Aucun	Catholiq	Ethnies			1.1153267	-.51996906	Second	A1W0X		2705	HIV nega	553771
47	21	2	Fils ou	Feminin	11	2009	0				Aucun								24	7	null	Rural	Lobaye	Aucun	Catholiq	Ethnies	Aucun	Père pas	1.1153267	-.51996906	Second	F2S2C		2710	HIV nega	514274
47	25	4	Fils ou	Masculin	2	2007	3				Aucun								24	7	null	Rural	Lobaye	Primaire	Catholiq	Banda	Aucun	Primaire	1.1153267	-.3954955	Second	Z0O8W		2701	HIV nega	514274
47	27	1	Chef de	Feminin	4	1986	24	1		Oui	Primaire	CE2	Manquant			Manquant			24	7	null	Rural	Lobaye	Primaire	Catholiq	Banda			1.1153267	-.33340289	Moyen	S3P3O		2692	HIV nega	553771
47	27	2	Fils ou	Masculin	12	2008	1				Aucun								24	7	null	Rural	Lobaye	Primaire	Catholiq	Banda	Primaire	Père pas	1.1153267	-.33340289	Moyen	O3F2Y		2693	HIV nega	514274	Neg	Neg	Neg
48	1	1	Chef de	Masculin	12	1979	30		1	Oui	Primaire	CP2							28	7	null	Rural	Lobaye	Primaire	Protesta	Ngbaka-B			1.0997258	-.77592205	Plus pau	W6K7U		1769	HIV pos	1008428	Neg	Neg	Neg
48	1	2	Epouse /	Feminin	9	1984	25	2		Non	Aucun								28	7	null	Rural	Lobaye	Primaire	Protesta	Ngbaka-B			1.0997258	-.77592205	Plus pau	L7X6W		1771	HIV nega	959109	Neg	Neg	Neg
48	1	3	Fils ou	Masculin	5	2010	0				Aucun								28	7	null	Rural	Lobaye	Primaire	Protesta	Ngbaka-B	Aucun	Primaire	1.0997258	-.77592205	Plus pau	U3F1E		1773	HIV nega	1008428	Pos	Pos	Neg	Neg
48	1	4	Fils ou	Feminin	4	2008	2				Aucun								28	7	null	Rural	Lobaye	Primaire	Protesta	Ngbaka-B	Aucun	Primaire	1.0997258	-.77592205	Plus pau	E8H9D		1772	HIV nega	1008428	neg	Neg	Neg
48	1	5	Fils ou	Masculin	5	2005	5			Non	Aucun								28	7	null	Rural	Lobaye	Primaire	Protesta	Ngbaka-B	Aucun	Primaire	1.0997258	-.77592205	Plus pau	K3N6H		1770	HIV nega	1008428
48	2	1	Chef de	Masculin	8	1968	41			Oui	Secondai	Terminal							28	7	null	Rural	Lobaye	Secondai	Protesta	Ngbaka-B			1.0997258	-.33834594	Moyen	K7A8Z		1761	HIV nega	959109	Neg	Neg	Neg
48	2	2	Epouse /	Feminin	2	1973	37	2		Non	Aucun								28	7	null	Rural	Lobaye	Secondai	Protesta	Ngbaka-B			1.0997258	-.33834594	Moyen	B6K4V		1760	HIV nega	1008428	Neg	Neg	Neg
48	2	4	Fils ou	Feminin	11	2004	5			Non	Aucun								28	7	null	Rural	Lobaye	Secondai	Protesta	Ngbaka-B	Aucun	Secondai	1.0997258	-.33834594	Moyen	D3S9I		1762	HIV nega	1008428	Neg	Neg	Neg
48	3	1	Chef de	Masculin	4	1975	35		1	Oui	Secondai	Terminal							28	7	null	Rural	Lobaye	Secondai	Protesta	Ngbaka-B			1.0997258	-.63111296	Plus pau	A6H8V		1746	HIV nega	959109
48	3	2	Epouse /	Feminin	2	1980	30	2		Non	Aucun								28	7	null	Rural	Lobaye	Secondai	Protesta	Ngbaka-B			1.0997258	-.63111296	Plus pau	N2U6Q		1747	HIV nega	1008428	Neg	Neg	Neg
48	5	1	Chef de	Masculin	6	1970	40		1	Oui	Secondai	5ème							28	7	null	Rural	Lobaye	Secondai	Protesta	Ngbaka-B			1.0997258	-.61389374	Second	R3J8M		1763	HIV nega	1008428
48	5	8	Epouse /	Feminin	6	1971	39	8		Oui	Primaire	CE2							28	7	null	Rural	Lobaye	Secondai	Protesta	Ngbaka-B			1.0997258	-.61389374	Second	P3E7E		1764	HIV nega	1008428	Neg	Neg	Neg
48	10	1	Chef de	Masculin	10	1974	35			Oui	Secondai	6ème							27	7	null	Rural	Lobaye	Secondai	Catholiq	Banda			1.0997258	-.13304491	Moyen	E7N6F		1742	HIV nega	959109	Neg	Neg	Neg
48	10	4	Fils ou	Feminin	6	1994	16	4		Oui	Primaire	CE2	Non			Non			27	7	null	Rural	Lobaye	Secondai	Catholiq	Banda	Mère pas	Secondai	1.0997258	-.13304491	Moyen	S8K1M		1741	HIV nega	1008428	Neg	Neg	Neg
48	13	1	Chef de	Masculin	7	1982	28		1	Non	Aucun								27	7	null	Rural	Lobaye	Aucun	Catholiq	Ethnies			1.0997258	-.59572946	Second	G8T8Q		1751	HIV nega	959109
48	13	2	Epouse /	Feminin	3	1984	26	2		Non	Aucun								27	7	null	Rural	Lobaye	Aucun	Catholiq	Ethnies			1.0997258	-.59572946	Second	E0H6R		1748	HIV nega	1008428	Pos	Pos	Neg	Pos
48	13	8	Niece ou	Feminin	2	1995	15	8		Oui	Primaire	CM1	Oui	Primaire	CM1	Oui	Primaire	CM1	27	7	null	Rural	Lobaye	Aucun	Catholiq	Ethnies	Mère pas	Père pas	1.0997258	-.59572946	Second	I5O1D		1750	HIV nega	959109	Neg	Neg	Neg
48	13	9									Aucun																					Z7M6Z		1749	HIV nega	1008428
48	14	1	Chef de	Masculin	nsp	1980	30			Oui	Secondai	5ème							27	7	null	Rural	Lobaye	Secondai	Protesta	Ethnies			1.0997258	-.7396721	Plus pau	U5S8B		1739	HIV nega	959109	Neg	Neg	Neg
48	14	2	Epouse /	Feminin	nsp	1985	25	2		Oui	Primaire	CE1							27	7	null	Rural	Lobaye	Secondai	Protesta	Ethnies			1.0997258	-.7396721	Plus pau	P2X2R		1738	HIV nega	1008428	Neg	Neg	Neg
48	15	1	Chef de	Feminin	10	1959	50			Oui	Primaire	CE2							27	7	null	Rural	Lobaye	Primaire	Catholiq	Yakoma-S			1.0997258	-.57161682	Second	T3Z0W		1753	HIV nega	959109
48	15	2	Fils ou	Feminin	3	1972	38	2		Oui	Secondai	6ème							27	7	null	Rural	Lobaye	Primaire	Catholiq	Yakoma-S			1.0997258	-.57161682	Second	Y7B0H		1755	HIV nega	1008428
48	15	6									Aucun																					F0M0R		1754	HIV nega	959109	Neg	Neg	Neg
48	17	1									Aucun																					W2L5P		1756	HIV nega	959109
48	17	2									Aucun																					Z5O6Z		1758	HIV nega	1008428
48	17	5									Aucun																					Z0P8X		1759	HIV nega	1008428
48	17	8									Aucun																					G2F6T		1757	HIV nega	1008428	Neg	Neg	Neg
48	17	12									Aucun																					K3J4B		1767	HIV nega	959109
48	20	1	Chef de	Masculin	10	1975	34			Oui	Superieu	Universi							27	7	null	Rural	Lobaye	Secondai	Catholiq	Yakoma-S			1.0997258	.6937786	Quatriem	U0F3D		1740	HIV nega	959109
48	20	2	Epouse /	Feminin	5	1990	20	2		Non	Aucun								27	7	null	Rural	Lobaye	Secondai	Catholiq	Yakoma-S			1.0997258	.6937786	Quatriem	P6F1C		1752	HIV nega	1008428	Neg	Neg	Neg
48	25	1	Chef de	Masculin	4	1967	43		1	Oui	Primaire	CM2							27	7	null	Rural	Lobaye	Primaire	Protesta	Ngbaka-B			1.0997258	-.5985852	Second	B5H3Q		1744	HIV nega	959109
48	25	2	Epouse /	Feminin	6	1977	33	2		Non	Aucun								27	7	null	Rural	Lobaye	Primaire	Protesta	Ngbaka-B			1.0997258	-.5985852	Second	N6D9G		1743	HIV nega	1008428	Neg	Neg	Neg
48	25	8	Fils ou	Masculin	2	1990	20		8	Oui	Secondai	5ème	Non			Non			27	7	null	Rural	Lobaye	Primaire	Protesta	Ngbaka-B			1.0997258	-.5985852	Second	G4C8U		1745	HIV nega	959109	Neg	Neg	Neg
48	26	1	Chef de	Masculin	7	1955	55			Non	Aucun								27	7	null	Rural	Lobaye	Aucun	Protesta	Ngbaka-B			1.0997258	-.58767354	Second	H3I3V		1765	HIV nega	959109
48	26	2	Epouse /	Feminin	3	1961	49	2		Non	Aucun								27	7	null	Rural	Lobaye	Aucun	Protesta	Ngbaka-B			1.0997258	-.58767354	Second	D4A2J		1766	HIV nega	1008428
48	27	1	Chef de	Masculin	3	1975	35		1	Oui	Primaire	CM1							27	7	null	Rural	Lobaye	Primaire	Protesta	Ngbaka-B			1.0997258	-.51301345	Second	A3S8E		1768	HIV nega	1008428	Neg	Neg	Neg
50	1	5									Aucun																					L2I6C		9063	HIV nega	1648087
50	3	1	Chef de	Masculin	3	1952	58			Oui	Primaire	CM1							18	8	null	Rural	Lobaye	Primaire	Musulman	Gbaya			1.0209209	.27076014	Quatriem	F4A1K		9072	HIV nega	1687221
50	3	2	Fils ou	Feminin	4	1987	23	2		Non	Aucun								18	8	null	Rural	Lobaye	Primaire	Musulman	Gbaya			1.0209209	.27076014	Quatriem	V8K9X		9080	HIV nega	0
50	5	1	Chef de	Masculin	2	1989	21			Oui	Secondai	3ème	Oui	Secondai	3ème	Oui	Secondai	4ème	19	8	null	Rural	Lobaye	Secondai	Protesta	Gbaya			1.0209209	-.19242013	Moyen	V5V5C		9060	HIV pos	1687221
50	9	1	Chef de	Masculin	7	1949	61			Oui	Primaire	CM1							18	8	null	Rural	Lobaye	Primaire	Musulman	Gbaya			1.0209209	.28412227	Quatriem	L0X4N		9075	HIV nega	1648087
50	9	2	Epouse /	Feminin	nsp	1945	65			Oui	Primaire	CP2							18	8	null	Rural	Lobaye	Primaire	Musulman	Gbaya			1.0209209	.28412227	Quatriem	G4E0O		9076	HIV nega	1687221
50	9	5									Aucun																					R5J1H		9079	HIV nega	1648087
50	9	6									Aucun																					S7F0F		9081	HIV nega	1648087
50	10	1	Chef de	Masculin	7	1978	32		1	Oui	Primaire	CE1							19	8	null	Rural	Lobaye	Primaire	Protesta	Gbaya			1.0209209	-.26243103	Moyen	J9U3Q		9061	HIV nega	1648087
50	16	1	Chef de	Masculin	7	1982	28		1	Non	Aucun								19	8	null	Rural	Lobaye	Aucun	Protesta	Gbaya			1.0209209	-.84704647	Plus pau	O5S8U		9071	HIV nega	1648087
50	16	2	Epouse /	Feminin	5	1975	35	2		Non	Aucun								19	8	null	Rural	Lobaye	Aucun	Protesta	Gbaya			1.0209209	-.84704647	Plus pau	T8W8H		9059	HIV nega	1687221
50	18	1	Chef de	Masculin	11	1967	42		1	Oui	Primaire	CM2							18	8	null	Rural	Lobaye	Primaire	Protesta	Gbaya			1.0209209	-.49339589	Second	C4X1F		9077	HIV nega	1648087
50	18	2	Epouse /	Feminin	9	1977	32	2		Non	Aucun								18	8	null	Rural	Lobaye	Primaire	Protesta	Gbaya			1.0209209	-.49339589	Second	P7X2W		9078	HIV nega	1687221
50	19	1	Chef de	Feminin	nsp	1954	56			Non	Aucun								19	8	null	Rural	Lobaye	Aucun	Protesta	Gbaya			1.0209209	-.23740086	Moyen	G1O2X		9062	HIV nega	1648087
50	19	3									Aucun																					I6V2M		9064	HIV nega	1687221
50	22	1	Chef de	Masculin	nsp	1930	80			Oui	Ecole ma								18	8	null	Rural	Lobaye	Aucun	Catholiq	Gbaya			1.0209209	.46322619	Quatriem	U4V3X		9082	HIV nega	1648087
50	22	2	Epouse /	Feminin	nsp	1950	60			Non	Aucun								18	8	null	Rural	Lobaye	Aucun	Catholiq	Gbaya			1.0209209	.46322619	Quatriem	B7Z6O		9073	HIV nega	1687221
50	23	1	Chef de	Masculin	nsp	1972	38			Oui	Primaire	CM1							18	8	null	Rural	Lobaye	Primaire	Catholiq	Gbaya			1.0209209	-.8381763	Plus pau	X9P6D		9074	HIV nega	1648087
50	25	1	Chef de	Masculin	5	1977	33			Oui	Primaire	CE2							18	8	null	Rural	Lobaye	Primaire	Protesta	Gbaya			1.0209209	-.61829571	Plus pau	Z2H5O		9067	HIV nega	0
50	25	2	Epouse /	Feminin	6	1978	32	2		Oui	Primaire	CP2							18	8	null	Rural	Lobaye	Primaire	Protesta	Gbaya			1.0209209	-.61829571	Plus pau	V3G4J		9068	HIV nega	1687221
50	25	4	Fils ou	Masculin	2	2005	5			Non	Aucun								18	8	null	Rural	Lobaye	Primaire	Protesta	Gbaya	Primaire	Primaire	1.0209209	-.61829571	Plus pau	Y6Z6L		9069	HIV nega	1648087
50	25	5	Fils ou	Feminin	6	1994	16	5		Oui	Primaire	CP2	Non			Non			18	8	null	Rural	Lobaye	Primaire	Protesta	Gbaya	Primaire	Primaire	1.0209209	-.61829571	Plus pau	X3O9Y		9070	HIV nega	0
50	28	1	Chef de	Masculin	8	1989	21		1	Oui	Primaire	CE1	Non			Non			18	8	null	Rural	Lobaye	Primaire	Protesta	Gbaya			1.0209209	-.5349836	Second	T3W4X		9065	HIV nega	1648087
50	28	2									Aucun																					D0Q7B		9066	HIV nega	1687221
51	1	1	Chef de	Masculin	7	1973	37			Oui	Secondai	6ème							24	7	null	Rural	Lobaye	Secondai	Protesta	Ngbaka-B			1.5852867	-.53191637	Second	A0U2W		1685	HIV nega	674811
51	1	3	Fils ou	Feminin	3	2009	1				Aucun								24	7	null	Rural	Lobaye	Secondai	Protesta	Ngbaka-B	Primaire	Secondai	1.5852867	-.53191637	Second	J0K8C		1679	HIV nega	690831	Neg	Neg	Neg
51	4	1	Chef de	Masculin	7	1989	21		1	Oui	Primaire	CP2	Non			Non			25	7	null	Rural	Lobaye	Primaire	Protesta	Gbaya			1.5852867	-.68653674	Plus pau	V0P8T		1664	HIV nega	674811
51	4	2	Frere ou	Masculin	5	1992	18		2	Oui	Primaire	CP1	Non			Non			25	7	null	Rural	Lobaye	Primaire	Protesta	Gbaya			1.5852867	-.68653674	Plus pau	M9R4R		1665	HIV nega	690831	Neg	Neg	Neg
51	6	2	Epouse /	Feminin	11	1977	32	2		Non	Aucun								25	7	null	Rural	Lobaye	Primaire	Catholiq	Autres e			1.5852867	-.66789732	Plus pau	I6G7C		1662	HIV nega	674811	Neg	Neg	Neg
51	6	4	Fils ou	Masculin	5	2005	5			Non	Aucun								25	7	null	Rural	Lobaye	Primaire	Catholiq	Autres e	Aucun	Primaire	1.5852867	-.66789732	Plus pau	I5F3V		1663	HIV nega	690831
51	8	1	Chef de	Masculin	5	1991	19		1	Oui	Primaire	CP2	Non			Non			25	7	null	Rural	Lobaye	Primaire	Protesta	Gbaya			1.5852867	-.94740921	Plus pau	K7X0P		1672	HIV nega	674811	Neg	Neg	Neg
51	8	2	Epouse /	Feminin	4	1984	26	2		Oui	Primaire	CE1							25	7	null	Rural	Lobaye	Primaire	Protesta	Gbaya			1.5852867	-.94740921	Plus pau	J4D9Z		1673	HIV nega	690831	Neg	Neg	Neg
51	9	1	Chef de	Masculin	10	1989	20			Oui	Primaire	CM1	Non			Non			24	7	null	Rural	Lobaye	Primaire	Catholiq	Gbaya			1.5852867	-.67252354	Plus pau	P4E0X		1680	HIV nega	674811	neg	Neg	Neg
51	9	2	Epouse /	Feminin	4	1992	18	2		Non	Aucun								24	7	null	Rural	Lobaye	Primaire	Catholiq	Gbaya			1.5852867	-.67252354	Plus pau	N2U0K		1684	HIV nega	690831
51	9	4									Aucun																					P0C6X		1683	HIV nega	674811	Neg	Neg	Neg
51	9	5									Aucun																					E3S4E		1681	HIV nega	674811	Neg	Neg	Neg
51	9	6									Aucun																					U3H6L		1682	HIV nega	674811
51	10	1	Chef de	Masculin	nsp	1975	35		1	Oui	Primaire	CM2							25	7	null	Rural	Lobaye	Primaire	Catholiq	Gbaya			1.5852867	-.32271986	Moyen	J5U7Q		1667	HIV nega	674811
51	10	2	Epouse /	Feminin	7	1982	28	2		Non	Aucun								25	7	null	Rural	Lobaye	Primaire	Catholiq	Gbaya			1.5852867	-.32271986	Moyen	D4Q0X		1669	HIV nega	690831
51	10	3	Fils ou	Feminin	4	2009	1				Aucun								25	7	null	Rural	Lobaye	Primaire	Catholiq	Gbaya	Aucun	Primaire	1.5852867	-.32271986	Moyen	S1D4B		1668	HIV nega	690831
51	13	1	Chef de	Masculin	6	1970	40			Oui	Primaire	CE2							24	7	null	Rural	Lobaye	Primaire	Catholiq	Gbaya			1.5852867	-.85629429	Plus pau	M1A3Q		1674	HIV nega	690831	Neg	Neg	Neg
51	13	4	Fils ou	Feminin	6	2003	7			Oui	Ecole ma		Non			Oui	Ecole ma		24	7	null	Rural	Lobaye	Primaire	Catholiq	Gbaya	Primaire	Primaire	1.5852867	-.85629429	Plus pau	D7Q4F		1675	HIV nega	0
51	13	5	Fils ou	Masculin	3	1999	11			Non	Aucun								24	7	null	Rural	Lobaye	Primaire	Catholiq	Gbaya	Primaire	Primaire	1.5852867	-.85629429	Plus pau	E0S1X		1676	HIV nega	690831
51	14	1	Chef de	Masculin	5	1980	30		1	Oui	Primaire	CE1							24	7	null	Rural	Lobaye	Primaire	Catholiq	Gbaya			1.5852867	-.30274346	Moyen	Z2X2C		1677	HIV nega	674811
51	14	2	Epouse /	Feminin	3	1988	22	2		Oui	Primaire	CM1	Non			Non			24	7	null	Rural	Lobaye	Primaire	Catholiq	Gbaya			1.5852867	-.30274346	Moyen	E3R0Y		1678	HIV nega	690831
51	14	6									Aucun																					X7J0O		1687	HIV nega	690831
51	14	7									Aucun																					R5N8S		1686	HIV nega	690831
51	21	1	Chef de	Masculin	6	1979	31			Oui	Primaire	CM1							24	7	null	Rural	Lobaye	Primaire	Catholiq	Gbaya			1.5852867	-.28609146	Moyen	V8C5L		1671	HIV nega	674811
51	21	2	Epouse /	Feminin	4	1983	27	2		Oui	Primaire	CP1							24	7	null	Rural	Lobaye	Primaire	Catholiq	Gbaya			1.5852867	-.28609146	Moyen	X2J7Q		1670	HIV nega	690831	Neg	Neg	Neg
51	28	1	Chef de	Masculin	1	1969	41		1	Oui	Secondai	3ème							24	7	null	Rural	Lobaye	Secondai	Catholiq	Gbaya			1.5852867	-.1485364	Moyen	F7V1J		1666	HIV nega	690831	Neg	Neg	Neg
52	1	1	Chef de	Masculin	2	1980	30		1	Non	Aucun								9	8	null	Rural	Lobaye	Aucun	Musulman	Haoussa			1.1315206	-.12997025	Moyen	B0P4U		6002	HIV nega	825798
52	3	2									Aucun																					R3R0M		5986	HIV nega	804292
52	3	6									Aucun																					N7Y3W		5985	HIV nega	825798
52	5	1	Chef de	Masculin	1	1974	36		1	Oui	Primaire	CM2							9	8	null	Rural	Lobaye	Primaire	Pas de r	Gbaya			1.1315206	-.27992957	Moyen	W4D3H		5997	HIV nega	804292
52	5	2	Epouse /	Feminin	4	1977	33	2		Oui	Primaire	CP1							9	8	null	Rural	Lobaye	Primaire	Pas de r	Gbaya			1.1315206	-.27992957	Moyen	E4V7L		5998	HIV nega	825798
52	10	6									Aucun																					Q2C8D		5989	HIV nega	804292
52	11	1	Chef de	Masculin	10	1967	42		1	Oui	Primaire	CM1							11	8	null	Rural	Lobaye	Primaire	Protesta	Gbaya			1.1315206	-.21471042	Moyen	L6J5G		5991	HIV nega	825798
52	11	3	Fils ou	Masculin	10	2008	1				Aucun								11	8	null	Rural	Lobaye	Primaire	Protesta	Gbaya	Primaire	Primaire	1.1315206	-.21471042	Moyen	T1C3Z		5992	HIV nega	825798
52	12	2	Fils ou	Feminin	5	2009	1				Aucun								10	8	null	Rural	Lobaye	Primaire	Protesta	Gbaya	Primaire	Père pas	1.1315206	-.42083658	Second	Z0F7M		5990	HIV nega	825798
52	13	1	Chef de	Feminin	nsp	1949	60			Non	Aucun								9	8	null	Rural	Lobaye	Aucun	Musulman	Gbaya			1.1315206	-.51444555	Second	Z0Z0Z		5993	HIV nega	825798
52	13	2	Petit-fi	Feminin	5	1999	11			Oui	Primaire	CP2	Oui	Primaire	CP2	Non			9	8	null	Rural	Lobaye	Aucun	Musulman	Gbaya	Aucun	Père pas	1.1315206	-.51444555	Second	R6Y9G		5994	HIV nega	825798
52	14	1	Chef de	Feminin	6	1968	42	1		Oui	Secondai	6ème							10	8	null	Rural	Lobaye	Secondai	Protesta	Gbaya			1.1315206	-.29489412	Moyen	E1I4R		5987	HIV nega	804292
52	14	2	Fils ou	Feminin	7	1985	25	2		Oui	Primaire	CM2							10	8	null	Rural	Lobaye	Secondai	Protesta	Gbaya			1.1315206	-.29489412	Moyen	J8O5L		5988	HIV nega	825798
52	17	1	Chef de	Masculin	nsp	1943	67			Oui	Primaire	CE2							10	8	null	Rural	Lobaye	Primaire	Protesta	Gbaya			1.1315206	-.32469142	Moyen	O0K9I		6003	HIV nega	804292
52	17	2	Epouse /	Feminin	nsp	1953	57			Non	Aucun								10	8	null	Rural	Lobaye	Primaire	Protesta	Gbaya			1.1315206	-.32469142	Moyen	S1P5O		6004	HIV nega	825798
52	21	2	Epouse /	Feminin	2	1986	24	2		Non	Aucun								10	8	null	Rural	Lobaye	Primaire	Musulman	Haoussa			1.1315206	-.40091635	Second	W5A8K		6000	HIV nega	825798
52	22	1	Chef de	Masculin	8	1962	48			Non	Aucun								9	8	null	Rural	Lobaye	Aucun	Musulman	Ethnies			1.1315206	-.00513848	Moyen	Q6W5Y		5995	HIV nega	804292
52	22	2	Epouse /	Feminin	7	1978	32	2		Non	Aucun								9	8	null	Rural	Lobaye	Aucun	Musulman	Ethnies			1.1315206	-.00513848	Moyen	V0U9Z		5996	HIV nega	825798
52	23	1	Chef de	Feminin	9	1979	30	1		Oui	Primaire	CP2							9	8	null	Rural	Lobaye	Primaire	Protesta	Gbaya			1.1315206	-.56445766	Second	S2F3D		5999	HIV nega	804292
52	23	2	Fils ou	Masculin	9	2007	2				Aucun								9	8	null	Rural	Lobaye	Primaire	Protesta	Gbaya	Primaire	Père pas	1.1315206	-.56445766	Second	I8M0D		6001	HIV nega	825798
53	1	3	Fils ou	Feminin	4	1989	21	3		Non	Aucun								7	8	null	Rural	Lobaye	Primaire	Protesta	Gbaya			1.3815385	-.74098728	Plus pau	M9V1S		9529	HIV nega	1935086
53	2	1	Chef de	Masculin	11	1971	38		1	Oui	Primaire	CE1							7	8	null	Rural	Lobaye	Primaire	Protesta	Gbaya			1.3815385	-.62809608	Plus pau	D1F5O		9545	HIV nega	1890203
53	2	2	Frere ou	Masculin	nsp	1973	37		2	Non	Aucun								7	8	null	Rural	Lobaye	Primaire	Protesta	Gbaya			1.3815385	-.62809608	Plus pau	T8G8Q		9546	HIV nega	1935086
53	2	7									Aucun																					P2L1E		9547	HIV nega	1935086
53	4	1	Chef de	Masculin	7	1985	25		1	Non	Aucun								7	8	null	Rural	Lobaye	Aucun	Musulman	Sara			1.3815385	-.45852151	Second	L1X4O		9539	HIV nega	1890203
53	4	2	Epouse /	Feminin	5	1992	18	2		Non	Aucun								7	8	null	Rural	Lobaye	Aucun	Musulman	Sara			1.3815385	-.45852151	Second	L0Z2N		9540	HIV nega	1935086
53	5	1	Chef de	Feminin	6	1962	48	1		Non	Aucun								7	8	null	Rural	Lobaye	Aucun	Musulman	Autres e			1.3815385	-.72938468	Plus pau	K6I2B		9534	HIV nega	1890203
53	5	2	Fils ou	Masculin	9	1996	13			Non	Aucun								7	8	null	Rural	Lobaye	Aucun	Musulman	Autres e	Aucun	Père pas	1.3815385	-.72938468	Plus pau	W9Z1H		9535	HIV nega	1935086
53	9	1	Chef de	Masculin	8	1973	37			Non	Aucun								7	8	null	Rural	Lobaye	Aucun	Musulman	Haoussa			1.3815385	-.74252221	Plus pau	G9X2P		9528	HIV nega	1890203
53	9	2	Epouse /	Feminin	5	1984	26	2		Non	Aucun								7	8	null	Rural	Lobaye	Aucun	Musulman	Haoussa			1.3815385	-.74252221	Plus pau	D2Z0F		9527	HIV nega	1935086
53	10	1	Chef de	Feminin	nsp	1960	50			Non	Aucun								7	8	null	Rural	Lobaye	Aucun	Musulman	Ethnies			1.3815385	-.67888708	Plus pau	B1N4T		9536	HIV nega	1890203
53	10	2									Aucun																					A8P4C		9537	HIV nega	1935086
53	16	1	Chef de	Masculin	nsp	1987	23		1	Non	Aucun								7	8	null	Rural	Lobaye	Aucun	Protesta	Gbaya			1.3815385	.03463593	Moyen	Z6D8R		9530	HIV nega	1890203
53	16	2	Epouse /	Feminin	nsp	1991	19	2		Non	Aucun								7	8	null	Rural	Lobaye	Aucun	Protesta	Gbaya			1.3815385	.03463593	Moyen	I1X1I		9531	HIV nega	1935086
53	17	3	Beau-fre	Feminin	nsp	1985	25	3		Oui	Primaire	CP1							7	8	null	Rural	Lobaye	Primaire	Musulman	Haoussa			1.3815385	1.2370659	Quatriem	A2X2C		9526	HIV nega	1935086
53	18	1	Chef de	Feminin	3	1968	42	1		Non	Aucun								6	8	null	Rural	Lobaye	Aucun	Catholiq	Autres e			1.3815385	-.3248146	Moyen	I1W7N		9538	HIV nega	1935086
53	19	1	Chef de	Masculin	8	1974	36			Oui	Primaire	CE2							7	8	null	Rural	Lobaye	Primaire	Protesta	Gbaya			1.3815385	-.23309894	Moyen	G0X1F		9549	HIV nega	1935086
53	20	2	Fils ou	Feminin	9	2009	0				Aucun								7	8	null	Rural	Lobaye	Primaire	Musulman	Haoussa	Primaire	Père pas	1.3815385	-.15658661	Moyen	K9G9J		9548	HIV nega	1935086
53	22	1	Chef de	Masculin	9	1985	24		1	Non	Aucun								7	8	null	Rural	Lobaye	Aucun	Musulman	Haoussa			1.3815385	.35800255	Quatriem	Q9N4R		9532	HIV nega	1890203
53	22	3	Fils ou	Masculin	3	2009	1				Aucun								7	8	null	Rural	Lobaye	Aucun	Musulman	Haoussa	Aucun	Aucun	1.3815385	.35800255	Quatriem	G0F6R		9533	HIV nega	1935086
53	26	1	Chef de	Masculin	7	1984	26		1	Non	Aucun								6	8	null	Rural	Lobaye	Aucun	Musulman	Haoussa			1.3815385	.95692687	Quatriem	K0S5I		9541	HIV nega	1890203
53	26	3	Fils ou	Feminin	4	2010	0				Aucun								6	8	null	Rural	Lobaye	Aucun	Musulman	Haoussa	Aucun	Aucun	1.3815385	.95692687	Quatriem	G4R0C		9542	HIV nega	1935086
53	26	8									Aucun																					N5V5T		9544	HIV nega	1935086
53	26	14									Aucun																					C2L6V		9543	HIV nega	1935086
54	3	1	Chef de	Feminin	nsp	1984	26	1		Non	Aucun								3	8	null	Rural	Lobaye	Aucun	Protesta	Gbaya			.7181883	-.82037268	Plus pau	O5F3C		6839	HIV nega	1033854
54	3	7									Aucun																					Q3L1G		6838	HIV nega	1102217
54	6	1	Chef de	Masculin	5	1973	37			Non	Aucun								3	8	null	Rural	Lobaye	Aucun	Protesta	Gbaya			.7181883	-.33535946	Moyen	R7E4H		6824	HIV nega	1033854
54	6	2	Epouse /	Feminin	7	1983	27	2		Non	Aucun								3	8	null	Rural	Lobaye	Aucun	Protesta	Gbaya			.7181883	-.33535946	Moyen	R6V7B		6825	HIV nega	1102217
54	8	1	Chef de	Masculin	6	1989	21			Oui	Primaire	CE1	Non			Non			3	8	null	Rural	Lobaye	Primaire	Protesta	Gbaya			.7181883	-.61102015	Second	P5I3G		6833	HIV nega	1033854
54	8	2	Epouse /	Feminin	2	1984	26	2		Non	Aucun								3	8	null	Rural	Lobaye	Primaire	Protesta	Gbaya			.7181883	-.61102015	Second	N5D0V		6834	HIV nega	1102217
54	9	1	Chef de	Feminin	nsp	1939	70			Non	Aucun								3	8	null	Rural	Lobaye	Aucun	Protesta	Gbaya			.7181883	-.54409616	Second	F8T6N		6815	HIV nega	1033854
54	9	2									Aucun																					T0P7Q		6816	HIV nega	1102217
54	10	1	Chef de	Feminin	3	1967	43	1		Non	Aucun								3	8	null	Rural	Lobaye	Aucun	Protesta	Gbaya			.7181883	-.70256499	Plus pau	O8W6Z		6817	HIV nega	1033854
54	10	2	Petit-fi	Feminin	6	2008	2				Aucun								3	8	null	Rural	Lobaye	Aucun	Protesta	Gbaya	Aucun	Père pas	.7181883	-.70256499	Plus pau	K6F9F		6818	HIV nega	1102217
54	12	1	Chef de	Masculin	nsp	1989	21			Oui	Primaire	CM2	Non			Non			3	8	null	Rural	Lobaye	Primaire	Catholiq	Gbaya			.7181883	.16365736	Moyen	D4T0B		6837	HIV nega	1033854
54	15	1	Chef de	Masculin	6	1972	38		1	Oui	Primaire	CP2							3	8	null	Rural	Lobaye	Primaire	Protesta	Gbaya			.7181883	-.13295472	Moyen	P8Q7V		6813	HIV nega	1102217
54	16	1	Chef de	Feminin	5	1975	35	1		Oui	Primaire	CP1							3	8	null	Rural	Lobaye	Primaire	Protesta	Gbaya			.7181883	-.72002382	Plus pau	W1I0G		6829	HIV nega	1033854
54	16	2	Fils ou	Feminin	6	2002	8			Non	Aucun								3	8	null	Rural	Lobaye	Primaire	Protesta	Gbaya	Primaire	Père pas	.7181883	-.72002382	Plus pau	Q9N3Q		6830	HIV nega	1102217
54	17	1	Chef de	Masculin	6	1981	29		1	Oui	Primaire	CP2							3	7	null	Rural	Lobaye	Primaire	Pas de r	Gbaya			.7181883	-.75037177	Plus pau	L9D3B		6827	HIV nega	1033854
54	17	3	Frere ou	Masculin	7	1984	26		3	Oui	Primaire	CP2							3	7	null	Rural	Lobaye	Primaire	Pas de r	Gbaya			.7181883	-.75037177	Plus pau	A9E6T		6828	HIV nega	1102217
54	18	1	Chef de	Masculin	6	1964	46			Oui	Primaire	CE2							3	8	null	Rural	Lobaye	Primaire	Protesta	Gbaya			.7181883	-.45915449	Second	H5N9J		6814	HIV nega	1033854
54	18	2	Epouse /	Feminin	3	1963	47	2		Oui	Secondai	6ème							3	8	null	Rural	Lobaye	Primaire	Protesta	Gbaya			.7181883	-.45915449	Second	C6C1L		6819	HIV nega	1102217
54	21	1	Chef de	Feminin	3	1977	33	1		Non	Aucun								4	8	null	Rural	Lobaye	Aucun	Protesta	Gbaya			.7181883	-.38078818	Second	U8T9G		6820	HIV nega	1033854
54	21	2	Fils ou	Feminin	4	2008	2				Aucun								4	8	null	Rural	Lobaye	Aucun	Protesta	Gbaya	Aucun	Père pas	.7181883	-.38078818	Second	J5Y7U		6826	HIV nega	1102217
54	24	1	Chef de	Masculin	5	1981	29			Oui	Primaire	CE2							3	8	null	Rural	Lobaye	Primaire	Protesta	Mboum			.7181883	.75126326	Quatriem	B4U6G		6835	HIV nega	1033854
54	24	2	Epouse /	Feminin	6	1979	31	2		Non	Aucun								3	8	null	Rural	Lobaye	Primaire	Protesta	Mboum			.7181883	.75126326	Quatriem	E5A3M		6836	HIV nega	1102217
54	26	1	Chef de	Masculin	5	1961	49			Oui	Aucun								3	8	null	Rural	Lobaye	Manquant	Protesta	Gbaya			.7181883	.86495179	Quatriem	K4L8I		6831	HIV nega	1033854
54	26	2	Epouse /	Feminin	2	1973	37	2		Non	Aucun								3	8	null	Rural	Lobaye	Manquant	Protesta	Gbaya			.7181883	.86495179	Quatriem	F1W0D		6832	HIV nega	1102217
54	28	1	Chef de	Masculin	1	1971	39			Oui	Primaire	CP2							3	8	null	Rural	Lobaye	Primaire	Protesta	Gbaya			.7181883	.32804014	Quatriem	J6T8R		6821	HIV nega	1033854
54	28	2	Epouse /	Feminin	3	1972	38	2		Non	Aucun								3	8	null	Rural	Lobaye	Primaire	Protesta	Gbaya			.7181883	.32804014	Quatriem	J8G2Z		6822	HIV nega	1102217
54	28	5									Aucun																					R8A6G		6823	HIV nega	1102217
55	1	1	Chef de	Feminin	nsp	1969	41	1		Non	Aucun								16	8	null	Rural	Lobaye	Aucun	Protesta	Gbaya			1.3048479	-.37894976	Second	E7M2Z		211	HIV nega	3623324
55	1	5									Aucun																					Y9W8N		212	HIV nega	3452228	Neg	Neg	Neg
55	2	1									Aucun																					M7K9N		233	HIV nega	3623324	Neg	Neg	Neg
55	2	2									Aucun																					W9U9K		234	HIV nega	3452228	Pos	Pos	Neg	Pos
55	11	1	Chef de	Masculin	nsp	1969	41		1	Oui	Secondai	5ème							16	8	null	Rural	Lobaye	Secondai	Protesta	Gbaya			1.3048479	-.55514146	Second	Z0E6K		222	HIV nega	3623324
55	11	2	Epouse /	Feminin	nsp	1984	26	2		Oui	Primaire	CE1							16	8	null	Rural	Lobaye	Secondai	Protesta	Gbaya			1.3048479	-.55514146	Second	G0Q8F		223	HIV nega	3452228	Neg	Neg	Neg
55	13	2	Epouse /	Feminin	7	1960	50			Oui	Primaire	CP1							16	8	null	Rural	Lobaye	Secondai	Catholiq	Gbaya			1.3048479	-.06771819	Moyen	S7G6M		217	HIV nega	3452228	Neg	Pos	Neg
55	13	3	Fils ou	Feminin	6	2002	8			Oui	Primaire	CE1	Oui	Primaire	CE1	Oui	Primaire	CP2	16	8	null	Rural	Lobaye	Secondai	Catholiq	Gbaya	Primaire	Secondai	1.3048479	-.06771819	Moyen	C2S5C		221	HIV nega	3452228
55	13	4	Fils ou	Masculin	8	1998	12			Oui	Primaire	CE2	Oui	Primaire	CE2	Oui	Primaire	CE1	16	8	null	Rural	Lobaye	Secondai	Catholiq	Gbaya	Primaire	Secondai	1.3048479	-.06771819	Moyen	K1G7Y		227	HIV pos	3452228	Neg	Neg	Neg
55	13	5	Fils ou	Masculin	3	1996	14			Oui	Primaire	CM1	Oui	Primaire	CM1	Oui	Primaire	CE2	16	8	null	Rural	Lobaye	Secondai	Catholiq	Gbaya	Primaire	Secondai	1.3048479	-.06771819	Moyen	A9N5C		219	HIV nega	3452228
55	13	6									Aucun																					C7J8B		215	HIV nega	3623324
55	13	8									Aucun																					M2Q1G		216	HIV nega	3452228	Neg	Neg	Neg
55	13	18									Aucun																					C1A5I		220	HIV nega	3452228
55	13	20									Aucun																					K5A7W		218	HIV nega	3623324	Neg	Neg	Neg
55	13	21									Aucun																					D5J1S		226	HIV nega	3452228	Neg	Neg	Neg
55	13	22									Aucun																					L7P8Q		225	HIV nega	3623324	Pos	Pos	Neg	Pos
55	17	1	Chef de	Feminin	6	1987	23	1		Oui	Primaire	CP2	Non			Non			16	8	null	Rural	Lobaye	Primaire	Protesta	Banda			1.3048479	-.41693435	Second	U1J9O		246	HIV nega	3623324	Neg	Pos	Neg
55	17	8									Aucun																					H9P0G		247	HIV nega	3623324
55	20	1	Chef de	Masculin	2	1976	34			Oui	Primaire	CM1							17	8	null	Rural	Lobaye	Primaire	Catholiq	Gbaya			1.3048479	.16129981	Moyen	V6C0E		213	HIV nega	3623324
55	20	2									Aucun																					T4H1G		214	HIV nega	3452228
55	21	1	Chef de	Feminin	nsp	1947	63			Non	Aucun								16	8	null	Rural	Lobaye	Aucun	Protesta	Gbaya			1.3048479	-.78089576	Plus pau	S6N9V		243	HIV nega	0
55	21	2									Aucun																					E1W0C		228	HIV nega	3452228
55	21	10									Aucun																					U1M0I		244	HIV nega	0	Neg	Neg	Neg
55	22	1	Chef de	Masculin	1	1981	29			Oui	Primaire	CM2							16	8	null	Rural	Lobaye	Primaire	Protesta	Gbaya			1.3048479	-.09739989	Moyen	Z5A8N		239	HIV nega	3623324
55	22	2	Frere ou	Masculin	4	1999	11			Oui	Primaire	CM1	Oui	Primaire	CM1	Oui	Primaire	CE2	16	8	null	Rural	Lobaye	Primaire	Protesta	Gbaya	Primaire	Père pas	1.3048479	-.09739989	Moyen	B4K0P		235	HIV nega	3452228
55	22	5									Aucun																					Y0K8R		240	HIV nega	3452228
55	22	6									Aucun																					S9S8D		237	HIV nega	3452228
55	22	8									Aucun																					A2A5H		238	HIV nega	3452228
55	22	20									Aucun																					O4R5P		236	HIV nega	3623324
55	25	1	Chef de	Masculin	3	1976	34		1	Non	Aucun								16	8	null	Rural	Lobaye	Aucun	Musulman	Autres e			1.3048479	1.0429908	Quatriem	P3M2H		231	HIV nega	3623324
55	25	2	Epouse /	Feminin	2	1981	29	2		Non	Aucun								16	8	null	Rural	Lobaye	Aucun	Musulman	Autres e			1.3048479	1.0429908	Quatriem	R5E5G		232	HIV nega	3452228
55	26	1	Chef de	Masculin	7	1970	40			Oui	Primaire	CP1							16	8	null	Rural	Lobaye	Primaire	Protesta	Gbaya			1.3048479	-.68663043	Plus pau	Q3D7E		241	HIV nega	0
55	26	2									Aucun																					B0Z4F		229	HIV nega	3452228
55	27	5									Aucun																					B6G7U		248	HIV nega	3623324
55	27	6									Aucun																					X1A7G		230	HIV nega	3452228
55	27	7									Aucun																					M5R2L		245	HIV nega	0
55	27	8									Aucun																					R4O3N		250	HIV nega	3623324
55	27	9									Aucun																					D7N5D		249	HIV nega	3623324
55	27	11									Aucun																					A3B1F		242	HIV nega	0
56	1	1	Chef de	Masculin	2	1984	26			Oui	Primaire	CP1							13	8	null	Rural	Lobaye	Primaire	Protesta	Gbaya			.87630068	-.71468348	Plus pau	B4L6W		3731	HIV nega	1474841
56	1	2	Epouse /	Feminin	4	1987	23	2		Non	Aucun								13	8	null	Rural	Lobaye	Primaire	Protesta	Gbaya			.87630068	-.71468348	Plus pau	B1G3L		3736	HIV nega	1511680
56	3	2									Aucun																					N5Q3M		3730	HIV nega	1511680
56	5	1	Chef de	Feminin	8	1962	48	1		Non	Aucun								12	8	null	Rural	Lobaye	Aucun	Protesta	Gbaya			.87630068	-.69521075	Plus pau	M6X4U		3724	HIV nega	1474841
56	5	2	Fils ou	Feminin	10	2002	7			Non	Aucun								12	8	null	Rural	Lobaye	Aucun	Protesta	Gbaya	Aucun	Père pas	.87630068	-.69521075	Plus pau	X2C5H		3723	HIV nega	1511680	Neg	Neg	Neg
56	6	1	Chef de	Feminin	4	1992	18	1		Oui	Primaire	CM1	Non			Non			12	8	null	Rural	Lobaye	Primaire	Protesta	Gbaya			.87630068	-.52591769	Second	P8Q2Q		3738	HIV nega	1474841
56	6	2	Fils ou	Masculin	7	2007	3				Aucun								12	8	null	Rural	Lobaye	Primaire	Protesta	Gbaya	Primaire	Père pas	.87630068	-.52591769	Second	W5A4G		3739	HIV nega	1511680	Neg	Neg	Neg
56	10	1	Chef de	Masculin	5	1990	20		1	Non	Aucun								13	8	null	Rural	Lobaye	Aucun	Protesta	Gbaya			.87630068	-.73934238	Plus pau	M8O1K		3712	HIV nega	1474841	Neg	Neg	Neg
56	10	4									Aucun																					F6X2L		3713	HIV nega	1474841	Neg	Neg	Neg
56	10	5									Aucun																					X8U6H		3714	HIV nega	1474841
56	10	6									Aucun																					B1R5Y		3719	HIV nega	1511680	Neg	Neg	Neg
56	10	11									Aucun																					N8G6I		3722	HIV nega	1474841
56	10	12									Aucun																					E3L0S		3718	HIV nega	1511680
56	10	13									Aucun																					P2Y6W		3721	HIV nega	1474841	Neg	Neg	Neg
56	10	14									Aucun																					B6G2P		3717	HIV nega	1511680	Neg	Neg	Neg
56	10	17									Aucun																					J5A1P		3716	HIV nega	1511680	Neg	Neg	Neg
56	10	23									Aucun																					S2Q5Q		3720	HIV nega	1474841
56	10	24									Aucun																					T2P3O		3715	HIV nega	1511680
56	11	1	Chef de	Masculin	4	1965	45			Oui	Primaire	CE2							13	8	null	Rural	Lobaye	Primaire	Protesta	Gbaya			.87630068	-.66578943	Plus pau	G8L0Z		3710	HIV nega	1474841	Neg	Neg	Neg
56	11	2	Epouse /	Feminin	8	1970	40	2		Non	Aucun								13	8	null	Rural	Lobaye	Primaire	Protesta	Gbaya			.87630068	-.66578943	Plus pau	J3Q0D		3709	HIV nega	1511680
56	11	6	Fils ou	Masculin	3	2003	7			Non	Aucun								13	8	null	Rural	Lobaye	Primaire	Protesta	Gbaya	Aucun	Primaire	.87630068	-.66578943	Plus pau	K8N9P		3708	HIV nega	1511680
56	11	7	Fils ou	Feminin	2	2000	10			Oui	Primaire	CP2	Oui	Primaire	CP2	Oui	Primaire	CP1	13	8	null	Rural	Lobaye	Primaire	Protesta	Gbaya	Aucun	Primaire	.87630068	-.66578943	Plus pau	A9C3O		3711	HIV nega	1511680
56	12	1	Chef de	Masculin	7	1981	29		1	Non	Aucun								12	8	null	Rural	Lobaye	Aucun	Pas de r	Gbaya			.87630068	-.48326605	Second	Y9K4W		3745	HIV nega	1474841
56	12	2	Epouse /	Feminin	1	1985	25	2		Non	Aucun								12	8	null	Rural	Lobaye	Aucun	Pas de r	Gbaya			.87630068	-.48326605	Second	U6V0W		3742	HIV nega	1511680	Neg	Neg	Neg
56	12	3	Fils ou	Masculin	9	2007	2				Aucun								12	8	null	Rural	Lobaye	Aucun	Pas de r	Gbaya	Aucun	Aucun	.87630068	-.48326605	Second	G2R0Z		3743	HIV nega	1511680
56	15	2	Epouse /	Feminin	nsp	1947	63			Non	Aucun								12	8	null	Rural	Lobaye	Primaire	Catholiq	Gbaya			.87630068	-.85473447	Plus pau	B4S0X		3725	HIV nega	1511680
56	18	1	Chef de	Masculin	nsp	1987	23		1	Non	Aucun								12	8	null	Rural	Lobaye	Aucun	Catholiq	Gbaya			.87630068	-.57841819	Second	U1J3I		3732	HIV nega	1474841
56	18	2	Epouse /	Feminin	nsp	1991	19	2		Non	Aucun								12	8	null	Rural	Lobaye	Aucun	Catholiq	Gbaya			.87630068	-.57841819	Second	Y6Q4Z		3733	HIV nega	1511680
56	19	1	Chef de	Masculin	6	1972	38			Oui	Primaire	CE1							12	8	null	Rural	Lobaye	Primaire	Catholiq	Gbaya			.87630068	-.76158109	Plus pau	Q5U7X		3728	HIV nega	1474841	Pos	Pos	Neg	Pos
56	19	2	Epouse /	Feminin	7	1974	36	2		Non	Aucun								12	8	null	Rural	Lobaye	Primaire	Catholiq	Gbaya			.87630068	-.76158109	Plus pau	J6P2H		3729	HIV nega	1511680	Neg	Neg	Neg
56	22	1	Chef de	Masculin	nsp	1989	21		1	Non	Aucun								13	8	null	Rural	Lobaye	Aucun	Pas de r	Gbaya			.87630068	-.74721853	Plus pau	V5C9M		3734	HIV nega	1474841
56	22	2									Aucun																					D5V7L		3735	HIV nega	1511680	Neg	Neg	Neg
56	22	8									Aucun																					S8Z5G		3737	HIV nega	1511680
56	25	1	Chef de	Feminin	1	1952	58			Non	Aucun								13	8	null	Rural	Lobaye	Aucun	Catholiq	Gbaya			.87630068	-.93316592	Plus pau	W6G5O		3726	HIV nega	1474841	Neg	Neg	Neg
56	25	2	Frere ou	Masculin	7	1970	40			Oui	Primaire	CE2							13	8	null	Rural	Lobaye	Aucun	Catholiq	Gbaya			.87630068	-.93316592	Plus pau	J7Q4L		3740	HIV nega	1511680
56	25	8									Aucun																					Z0Q1R		3727	HIV nega	1511680	Neg	Neg	Neg
56	25	9									Aucun																					W8P9E		3741	HIV nega	1511680
56	28	1	Chef de	Masculin	1	1946	64			Oui	Primaire	CP2							13	8	null	Rural	Lobaye	Primaire	Musulman	Gbaya			.87630068	-.92819727	Plus pau	O5C2X		3744	HIV nega	1511680
57	4	2	Fils ou	Feminin	6	2003	7			Oui	Primaire	CP1	Oui	Primaire	CP1	Non			25	8	null	Urbain	Mambere	Primaire	Catholiq	Autres e	Primaire	Primaire	1.2475823	-.31815737	Moyen	D3W7K		7025	HIV nega	1105342
57	9	1	Chef de	Feminin	5	1970	40	1		Oui	Primaire	CM2							26	8	null	Urbain	Mambere	Primaire	Catholiq	Gbaya			1.2475823	.49491926	Quatriem	W6M5U		7009	HIV nega	876043
57	9	2	Fils ou	Feminin	1	2002	8			Oui	Primaire	CP2	Oui	Primaire	CP2	Oui	Primaire	CP2	26	8	null	Urbain	Mambere	Primaire	Catholiq	Gbaya	Primaire	Père pas	1.2475823	.49491926	Quatriem	P9N9V		7008	HIV nega	1105342
57	10	1	Chef de	Masculin	nsp	1945	65			Oui	Primaire	CM2							26	8	null	Urbain	Mambere	Primaire	Catholiq	Gbaya			1.2475823	3.38804	Plus ric	I4P9L		7013	HIV nega	1105342
57	10	6	Epouse /	Feminin	nsp	1955	55			Non	Aucun								26	8	null	Urbain	Mambere	Primaire	Catholiq	Gbaya			1.2475823	3.38804	Plus ric	Q0W3Q		7012	HIV nega	1105342
57	11	3	Fils ou	Masculin	8	2010	0				Aucun								25	8	null	Urbain	Mambere	Secondai	Catholiq	Gbaya	Primaire	Secondai	1.2475823	1.4728702	Plus ric	E3D2M		7032	HIV nega	1105342
57	13	1	Chef de	Masculin	8	1974	36		1	Oui	Primaire	CM2							26	8	null	Urbain	Mambere	Primaire	Catholiq	Gbaya			1.2475823	.99048365	Quatriem	M2C1R		7029	HIV nega	876043
57	13	2									Aucun																					W8M0R		7027	HIV nega	1105342
57	13	7									Aucun																					H8J6F		7028	HIV nega	876043
57	13	8									Aucun																					E7I8C		7026	HIV nega	876043
57	13	9									Aucun																					N6R4P		7030	HIV nega	1105342
57	14	2	Epouse /	Feminin	8	1937	73			Non	Aucun								26	8	null	Urbain	Mambere	Primaire	Catholiq	Gbaya			1.2475823	1.3350479	Quatriem	M1Z3Q		7020	HIV nega	1105342
57	17	1	Chef de	Masculin	2	1960	50		1	Oui	Secondai	Terminal							26	8	null	Urbain	Mambere	Secondai	Catholiq	Gbaya			1.2475823	1.74694	Plus ric	N9T9Z		7021	HIV nega	876043
57	17	2	Fils ou	Feminin	5	2008	2				Aucun								26	8	null	Urbain	Mambere	Secondai	Catholiq	Gbaya	Secondai	Secondai	1.2475823	1.74694	Plus ric	N8W3V		7022	HIV nega	876043
57	19	1	Chef de	Masculin	2	1967	43		1	Oui	Secondai	6ème							26	8	null	Urbain	Mambere	Secondai	Protesta	Gbaya			1.2475823	.87986656	Quatriem	V3X6D		7011	HIV pos	876043	NEG	NEG		NEG
57	19	2	Epouse /	Feminin	2	1979	31	2		Oui	Secondai	Première							26	8	null	Urbain	Mambere	Secondai	Protesta	Gbaya			1.2475823	.87986656	Quatriem	B9S5I		7010	HIV nega	1105342
57	23	1	Chef de	Masculin	1	1945	65			Oui	Secondai	3ème							25	8	null	Urbain	Mambere	Secondai	Protesta	Gbaya			1.2475823	1.0917365	Quatriem	W2S1S		7033	HIV nega	876043
57	23	2	Fils ou	Feminin	1	1982	28	2		Oui	Secondai	6ème							25	8	null	Urbain	Mambere	Secondai	Protesta	Gbaya			1.2475823	1.0917365	Quatriem	H1X4K		7034	HIV nega	1105342
57	24	1	Chef de	Masculin	1	1960	50			Oui	Secondai	Terminal							26	8	null	Urbain	Mambere	Secondai	Protesta	Yakoma-S			1.2475823	3.2755388	Plus ric	B3T2Z		7017	HIV nega	876043
57	24	7	Fils ou	Feminin	11	1988	21	7		Oui	Secondai	Première	Oui	Secondai	Première	Oui	Secondai	Première	26	8	null	Urbain	Mambere	Secondai	Protesta	Yakoma-S			1.2475823	3.2755388	Plus ric	Q5B9G		7024	HIV nega	876043
57	24	8									Aucun																					O2M5I		7019	HIV nega	1105342
57	24	9									Aucun																					E3A8P		7023	HIV nega	876043
57	24	10									Aucun																					X5D1H		7018	HIV nega	1105342
57	26	2	Epouse /	Feminin	7	1991	19	2		Non	Aucun								26	8	null	Urbain	Mambere	Primaire	Protesta	Gbaya			1.2475823	-.2646796	Moyen	C4K2S		7014	HIV nega	1105342
57	26	7									Aucun																					O3J2D		7015	HIV nega	1105342
57	26	8									Aucun																					V5E9O		7016	HIV nega	876043
57	27	1	Chef de	Feminin	9	1985	24	1		Oui	Primaire	CM2	Non			Non			26	8	null	Urbain	Mambere	Primaire	Catholiq	Gbaya			1.2475823	.08821402	Moyen	R6W3X		7031	HIV nega	876043
58	1	1	Chef de	Feminin	nsp	1942	68			Non	Aucun								27	8	null	Urbain	Mambere	Aucun	Protesta	Gbaya			1.2254172	1.1627987	Quatriem	H2Y4M		7626	HIV nega	390216
58	1	2	Petit-fi	Feminin	5	2003	7			Non	Aucun								27	8	null	Urbain	Mambere	Aucun	Protesta	Gbaya	Aucun	Père pas	1.2254172	1.1627987	Quatriem	V0X9D		7627	HIV nega	384219
58	2	1	Chef de	Feminin	7	1964	46	1		Oui	Secondai	5ème							27	8	null	Urbain	Mambere	Secondai	Musulman	Yakoma-S			1.2254172	3.3036825	Plus ric	P8R1Q		7618	HIV nega	390216
58	2	2	Fils ou	Masculin	9	1994	15		2	Oui	Secondai	5ème	Oui	Secondai	5ème	Oui	Secondai	6ème	27	8	null	Urbain	Mambere	Secondai	Musulman	Yakoma-S	Secondai	Père pas	1.2254172	3.3036825	Plus ric	L3K0Y		7619	HIV nega	384219
58	2	5	Niece ou	Feminin	1	1995	15	5		Oui	Primaire	CP2	Non			Non			27	8	null	Urbain	Mambere	Secondai	Musulman	Yakoma-S	Mère pas	Père pas	1.2254172	3.3036825	Plus ric	H5M6F		7620	HIV nega	384219
58	5	1	Chef de	Feminin	nsp	1973	37	1		Non	Aucun								27	8	null	Urbain	Mambere	Aucun	Musulman	Ethnies			1.2254172	.21920433	Quatriem	V2L1K		7621	HIV nega	390216
58	5	2	Fils ou	Feminin	5	2008	2				Aucun								27	8	null	Urbain	Mambere	Aucun	Musulman	Ethnies	Aucun	Père pas	1.2254172	.21920433	Quatriem	I5C1Q		7622	HIV nega	384219
58	9	1	Chef de	Feminin	1	1962	48	1		Non	Aucun								28	8	null	Urbain	Mambere	Aucun	Musulman	Haoussa			1.2254172	.33436257	Quatriem	T6Y7G		7633	HIV nega	390216
58	9	2	Fils ou	Masculin	5	1998	12			Non	Aucun								28	8	null	Urbain	Mambere	Aucun	Musulman	Haoussa	Aucun	Père pas	1.2254172	.33436257	Quatriem	F0J9X		7634	HIV nega	384219
58	10	2	Epouse /	Feminin	nsp	1955	55			Non	Aucun								28	8	null	Urbain	Mambere	Primaire	Protesta	Gbaya			1.2254172	1.1692421	Quatriem	U3B6F		7613	HIV nega	390216
58	10	3	Petit-fi	Masculin	2	1997	13			Oui	Primaire	CM1	Oui	Primaire	CM1	Oui	Primaire	CE2	28	8	null	Urbain	Mambere	Primaire	Protesta	Gbaya	Aucun	Père pas	1.2254172	1.1692421	Quatriem	D9N2C		7614	HIV pos	384219	NEG	NEG		NEG
58	11	5	Fils ou	Feminin	1	1998	12			Oui	Primaire	CM2	Oui	Primaire	CM2	Oui	Primaire	CM1	27	8	null	Urbain	Mambere	Secondai	Musulman	Ethnies	Primaire	Secondai	1.2254172	6.4469469	Plus ric	F4G8X		7632	HIV nega	390216
58	11	6									Aucun																					I6I1X		7631	HIV pos	0	NEG	NEG		NEG
58	15	1	Chef de	Masculin	1	1983	27			Oui	Primaire	CP2							27	8	null	Urbain	Mambere	Primaire	Musulman	Gbaya			1.2254172	1.5390137	Plus ric	E6P9J		7637	HIV nega	390216
58	15	2	Autre pa	Masculin	3	1980	30			Non	Aucun								27	8	null	Urbain	Mambere	Primaire	Musulman	Gbaya			1.2254172	1.5390137	Plus ric	R7C3E		7636	HIV nega	384219
58	18	1	Chef de	Feminin	1	1960	50			Non	Aucun								27	8	null	Urbain	Mambere	Aucun	Protesta	Gbaya			1.2254172	-.12805055	Moyen	Q9G8O		7635	HIV nega	390216
58	18	2	Fils ou	Feminin	3	1992	18	2		Oui	Primaire	CM1	Non			Non			27	8	null	Urbain	Mambere	Aucun	Protesta	Gbaya			1.2254172	-.12805055	Moyen	W8A6L		7642	HIV nega	384219
58	18	3	Petit-fi	Masculin	4	2009	1				Aucun								27	8	null	Urbain	Mambere	Aucun	Protesta	Gbaya	Primaire	Père pas	1.2254172	-.12805055	Moyen	P2W8W		7643	HIV pos	384219	NEG	NEG		NEG
58	19	1	Chef de	Masculin	7	1982	28			Oui	Primaire	CE1							28	8	null	Urbain	Mambere	Primaire	Catholiq	Gbaya			1.2254172	-.30110231	Moyen	W9E8S		7638	HIV nega	390216
58	19	2	Epouse /	Feminin	3	1985	25	2		Oui	Secondai	3ème							28	8	null	Urbain	Mambere	Primaire	Catholiq	Gbaya			1.2254172	-.30110231	Moyen	E3Q8G		7639	HIV nega	0
58	21	1	Chef de	Masculin	4	1959	51			Oui	Secondai	Terminal							28	8	null	Urbain	Mambere	Secondai	Protesta	Gbaya			1.2254172	2.6839184	Plus ric	Q6K0H		7615	HIV nega	390216
58	22	3	Fils ou	Masculin	10	2005	4				Aucun								28	8	null	Urbain	Mambere	Primaire	Musulman	Haoussa	Primaire	Primaire	1.2254172	.65981114	Quatriem	P5L9P		7616	HIV nega	390216
58	22	4	Fils ou	Feminin	10	2002	7			Non	Aucun								28	8	null	Urbain	Mambere	Primaire	Musulman	Haoussa	Primaire	Primaire	1.2254172	.65981114	Quatriem	C4G0M		7617	HIV nega	390216
58	24	1	Chef de	Masculin	3	1970	40		1	Non	Aucun								27	8	null	Urbain	Mambere	Aucun	Musulman	Haoussa			1.2254172	.86892336	Quatriem	O0Y8V		7625	HIV nega	390216
58	24	2	Epouse /	Feminin	4	1979	31	2		Non	Aucun								27	8	null	Urbain	Mambere	Aucun	Musulman	Haoussa			1.2254172	.86892336	Quatriem	F8B7V		7624	HIV nega	384219
58	24	3	Fils ou	Masculin	6	2001	9			Oui	Primaire	CP2	Oui	Primaire	CP2	Oui	Primaire	CP1	27	8	null	Urbain	Mambere	Aucun	Musulman	Haoussa	Aucun	Aucun	1.2254172	.86892336	Quatriem	A6U3E		7623	HIV nega	384219
58	25	1	Chef de	Masculin	2	1980	30			Oui	Secondai	6ème							28	8	null	Urbain	Mambere	Secondai	Musulman	Mandja			1.2254172	.5201544	Quatriem	T2A2X		7630	HIV nega	390216
58	25	2	Frere ou	Masculin	5	1999	11			Oui	Primaire	CP2	Oui	Primaire	CP2	Oui	Primaire	CP1	28	8	null	Urbain	Mambere	Secondai	Musulman	Mandja	Secondai	Père pas	1.2254172	.5201544	Quatriem	D1V4E		7629	HIV nega	384219
58	27	1	Chef de	Masculin	2	1957	53			Non	Aucun								27	8	null	Urbain	Mambere	Aucun	Musulman	Haoussa			1.2254172	1.2828771	Quatriem	K4N5H		7640	HIV nega	390216
58	27	2	Epouse /	Feminin	3	1982	28	2		Non	Aucun								27	8	null	Urbain	Mambere	Aucun	Musulman	Haoussa			1.2254172	1.2828771	Quatriem	X2T9D		7641	HIV pos	384219	NEG	NEG		NEG
59	2	2	Epouse /	Feminin	4	1968	42	2		Non	Aucun								1	9	null	Urbain	Mambere	Secondai	Musulman	Ethnies			1.3060002	3.479082	Plus ric	E0X9L		5423	HIV nega	1740802
59	4	1	Chef de	Masculin	6	1960	50			Oui	Secondai	Terminal							1	9	null	Urbain	Mambere	Secondai	Protesta	Gbaya			1.3060002	3.1570944	Plus ric	D9D6V		5417	HIV nega	1620596
59	4	2	Epouse /	Feminin	8	1981	29	2		Oui	Secondai	3ème							1	9	null	Urbain	Mambere	Secondai	Protesta	Gbaya			1.3060002	3.1570944	Plus ric	F8O4G		5437	HIV nega	1740802
59	6	1	Chef de	Masculin	3	1985	25			Oui	Secondai	3ème							1	9	null	Urbain	Mambere	Secondai	Protesta	Gbaya			1.3060002	.96551318	Quatriem	F4W0G		5441	HIV nega	1740802
59	8	1	Chef de	Masculin	10	1971	38			Non	Aucun								1	9	null	Urbain	Mambere	Aucun	Musulman	Ethnies			1.3060002	2.205394	Plus ric	R2M3J		5427	HIV nega	1620596
59	8	2	Epouse /	Feminin	4	1988	22	2		Non	Aucun								1	9	null	Urbain	Mambere	Aucun	Musulman	Ethnies			1.3060002	2.205394	Plus ric	A5P8D		5428	HIV nega	1740802
59	8	6									Aucun																					I8W6T		5426	HIV nega	1620596
59	9	7									Aucun																					P6J7M		5418	HIV nega	1620596
59	10	1	Chef de	Masculin	1	1965	45			Oui	Secondai	Terminal							1	9	null	Urbain	Mambere	Secondai	Musulman	Ethnies			1.3060002	5.4859265	Plus ric	J8V9W		5442	HIV nega	1620596
59	14	1	Chef de	Masculin	6	1970	40			Oui	Secondai	Seconde							1	9	null	Urbain	Mambere	Secondai	Protesta	Gbaya			1.3060002	.68130248	Quatriem	Z6T0Z		5419	HIV nega	1620596
59	14	2	Epouse /	Feminin	9	1979	31	2		Oui	Secondai	4ème							1	9	null	Urbain	Mambere	Secondai	Protesta	Gbaya			1.3060002	.68130248	Quatriem	Q6K9Q		5421	HIV nega	1740802
59	14	5	Fils ou	Feminin	12	2006	3				Aucun								1	9	null	Urbain	Mambere	Secondai	Protesta	Gbaya	Secondai	Secondai	1.3060002	.68130248	Quatriem	T1L9P		5422	HIV nega	1740802
59	14	8									Aucun																					Y9O6D		5420	HIV nega	1620596
59	15	1	Chef de	Feminin	1	1984	26	1		Oui	Primaire	CM2							1	9	null	Urbain	Mambere	Primaire	Protesta	Gbaya			1.3060002	.32454723	Quatriem	C3T1Z		5424	HIV nega	1620596
59	15	2	Fils ou	Feminin	11	2008	1				Aucun								1	9	null	Urbain	Mambere	Primaire	Protesta	Gbaya	Primaire	Père pas	1.3060002	.32454723	Quatriem	U1E2C		5425	HIV nega	1740802
59	16	1	Chef de	Feminin	5	1981	29	1		Oui	Secondai	Terminal							1	9	null	Urbain	Mambere	Secondai	Protesta	Gbaya			1.3060002	1.8549417	Plus ric	O9R5U		5431	HIV nega	1620596
59	16	2	Fils ou	Feminin	8	1999	11			Oui	Primaire	CE2	Oui	Primaire	CE2	Oui	Primaire	CE1	1	9	null	Urbain	Mambere	Secondai	Protesta	Gbaya	Secondai	Père pas	1.3060002	1.8549417	Plus ric	Z8T2E		5432	HIV nega	1740802
59	18	1	Chef de	Feminin	8	1959	51			Oui	Primaire	CM1							1	9	null	Urbain	Mambere	Primaire	Protesta	Gbaya			1.3060002	.17907638	Quatriem	N1N3F		5434	HIV nega	1620596
59	18	2	Petit-fi	Feminin	3	2005	5			Non	Aucun								1	9	null	Urbain	Mambere	Primaire	Protesta	Gbaya	Primaire	Père pas	1.3060002	.17907638	Quatriem	K7Q6O		5435	HIV nega	1740802
59	20	1	Chef de	Masculin	11	1942	67			Non	Aucun								1	9	null	Urbain	Mambere	Aucun	Autre re	Mandja			1.3060002	.74799033	Quatriem	G9H4B		5436	HIV nega	1620596
59	21	1	Chef de	Feminin	10	1976	33	1		Oui	Secondai	3ème							2	9	null	Urbain	Mambere	Secondai	Catholiq	Gbaya			1.3060002	.17305158	Quatriem	V7F8Q		5433	HIV nega	1620596
59	25	2	Epouse /	Feminin	4	1981	29	2		Non	Aucun								1	9	null	Urbain	Mambere	Primaire	Musulman	Gbaya			1.3060002	1.3435334	Quatriem	I8D4X		5439	HIV nega	1740802
59	25	7									Aucun																					Q9G5L		5438	HIV nega	1740802
59	25	8									Aucun																					L7X3T		5440	HIV nega	1740802
59	26	1	Chef de	Masculin	7	1965	45			Non	Aucun								2	9	null	Urbain	Mambere	Aucun	Musulman	Ethnies			1.3060002	2.7091612	Plus ric	I6G4Y		5429	HIV nega	1620596
59	26	2	Epouse /	Feminin	7	1981	29	2		Oui	Primaire	CE1							2	9	null	Urbain	Mambere	Aucun	Musulman	Ethnies			1.3060002	2.7091612	Plus ric	D3X1F		5430	HIV nega	1740802
60	1	1	Chef de	Masculin	1	1966	44			Oui	Superieu	Universi							4	9	null	Urbain	Mambere	Secondai	Protesta	Gbaya			1.4302255	3.7684727	Plus ric	A5Y8M		8613	HIV nega	1035839
60	1	2	Epouse /	Feminin	5	1972	38	2		Oui	Secondai	6ème							4	9	null	Urbain	Mambere	Secondai	Protesta	Gbaya			1.4302255	3.7684727	Plus ric	X9A5M		8614	HIV nega	1079422
60	1	3	Fils ou	Feminin	12	1998	11			Oui	Primaire	CM2	Oui	Primaire	CM2	Oui	Primaire	CM1	4	9	null	Urbain	Mambere	Secondai	Protesta	Gbaya	Secondai	Secondai	1.4302255	3.7684727	Plus ric	P3X1R		8615	HIV nega	1079422
60	5	1	Chef de	Masculin	6	1970	40			Oui	Secondai	Seconde							3	9	null	Urbain	Mambere	Secondai	Catholiq	Gbaya			1.4302255	3.9091695	Plus ric	D1G5P		8603	HIV nega	1035839
60	5	2	Epouse /	Feminin	1	1974	36	2		Oui	Primaire	CM2							3	9	null	Urbain	Mambere	Secondai	Catholiq	Gbaya			1.4302255	3.9091695	Plus ric	L3E7Z		8625	HIV nega	1035839
60	5	3	Fils ou	Masculin	4	2007	3				Aucun								3	9	null	Urbain	Mambere	Secondai	Catholiq	Gbaya	Primaire	Secondai	1.4302255	3.9091695	Plus ric	D2R7E		8604	HIV nega	1035839
60	5	4	Fils ou	Masculin	7	2004	6			Oui	Primaire	CP1	Oui	Primaire	CP1	Non			3	9	null	Urbain	Mambere	Secondai	Catholiq	Gbaya	Primaire	Secondai	1.4302255	3.9091695	Plus ric	W8T9I		8624	HIV nega	1079422
60	5	5	Fils ou	Feminin	2	2001	9			Oui	Primaire	CE2	Oui	Primaire	CE2	Oui	Primaire	CM1	3	9	null	Urbain	Mambere	Secondai	Catholiq	Gbaya	Primaire	Secondai	1.4302255	3.9091695	Plus ric	J8X6V		8605	HIV nega	1035839
60	7	5	Fils ou	Feminin	3	1989	21	5		Oui	Secondai	Terminal	Oui	Secondai	Terminal	Oui	Secondai	Première	4	9	null	Urbain	Mambere	Secondai	Protesta	Gbaya			1.4302255	4.2910707	Plus ric	J3K4B		8611	HIV nega	1079422
60	7	8									Aucun																					Y7X0E		8612	HIV nega	1035839
60	8	1	Chef de	Masculin	3	1948	62			Oui	Secondai	3ème							4	9	null	Urbain	Mambere	Secondai	Catholiq	Gbaya			1.4302255	2.3031022	Plus ric	E6U4J		8616	HIV nega	1035839
60	8	2	Fils ou	Feminin	12	2000	9			Oui	Primaire	CE1	Oui	Primaire	CE1	Oui	Primaire	CP2	4	9	null	Urbain	Mambere	Secondai	Catholiq	Gbaya	Secondai	Secondai	1.4302255	2.3031022	Plus ric	E7S5J		8617	HIV nega	1079422
60	10	1	Chef de	Feminin	3	1958	52			Non	Aucun								4	9	null	Urbain	Mambere	Aucun	Protesta	Mboum			1.4302255	1.7268297	Plus ric	P6A9F		8600	HIV nega	1035839
60	10	2	Fils ou	Masculin	5	1994	16		2	Oui	Secondai	4ème	Oui	Secondai	4ème	Oui	Secondai	5ème	4	9	null	Urbain	Mambere	Aucun	Protesta	Mboum	Aucun	Père pas	1.4302255	1.7268297	Plus ric	Y1P5U		8601	HIV nega	1079422
60	12	1	Chef de	Feminin	4	1963	47	1		Oui	Primaire	CM2							3	9	null	Urbain	Mambere	Primaire	Protesta	Autres e			1.4302255	.6880543	Quatriem	P8X8E		8623	HIV nega	1035839
60	12	2	Fils ou	Masculin	5	1989	21		2	Oui	Secondai	5ème	Manquant			Manquant			3	9	null	Urbain	Mambere	Primaire	Protesta	Autres e			1.4302255	.6880543	Quatriem	F1T6G		8599	HIV nega	1079422
60	13	4	Frere ou	Masculin	2	1980	30			Oui	Secondai	Terminal							3	9	null	Urbain	Mambere	Primaire	Protesta	Gbaya			1.4302255	3.3182926	Plus ric	A8S2D		8619	HIV nega	1035839
60	13	5	Frere ou	Masculin	4	1985	25			Oui	Secondai	4ème							3	9	null	Urbain	Mambere	Primaire	Protesta	Gbaya			1.4302255	3.3182926	Plus ric	H5V2K		8618	HIV nega	1035839
60	13	6	Frere ou	Masculin	1	1988	22			Oui	Secondai	Terminal	Oui	Secondai	Terminal	Oui	Secondai	Première	3	9	null	Urbain	Mambere	Primaire	Protesta	Gbaya			1.4302255	3.3182926	Plus ric	Z8B2L		8620	HIV nega	1035839
60	14	2	Fils ou	Feminin	6	2009	1				Aucun								3	9	null	Urbain	Mambere	Aucun	Protesta	Gbaya	Aucun	Père pas	1.4302255	.94855149	Quatriem	F1V7J		8608	HIV nega	1035839
60	14	3	Fils ou	Masculin	7	2006	4				Aucun								3	9	null	Urbain	Mambere	Aucun	Protesta	Gbaya	Aucun	Père pas	1.4302255	.94855149	Quatriem	Y4Q0T		8606	HIV nega	1079422
60	14	4	Fils ou	Masculin	11	2004	5			Non	Aucun								3	9	null	Urbain	Mambere	Aucun	Protesta	Gbaya	Aucun	Père pas	1.4302255	.94855149	Quatriem	B9B0L		8607	HIV nega	1079422
60	15	1	Chef de	Masculin	10	1963	46			Oui	Secondai	3ème							4	9	null	Urbain	Mambere	Secondai	Protesta	Banda			1.4302255	.35798591	Quatriem	A6K3T		8609	HIV nega	1079422
60	15	5	Enfant a	Feminin	5	1997	13			Oui	Primaire	CM1	Oui	Primaire	CM1	Oui	Primaire	CE2	4	9	null	Urbain	Mambere	Secondai	Protesta	Banda	Aucun	Père pas	1.4302255	.35798591	Quatriem	H0M4X		8610	HIV nega	1079422
60	17	1	Chef de	Masculin	2	1983	27			Oui	Primaire	CM2							3	9	null	Urbain	Mambere	Primaire	Protesta	Autres e			1.4302255	1.7075526	Plus ric	E1F4O		8597	HIV nega	1035839
60	19	1	Chef de	Masculin	1	1981	29			Oui	Primaire	CP2							3	9	null	Urbain	Mambere	Primaire	Protesta	Gbaya			1.4302255	1.4884678	Plus ric	B3B7M		8598	HIV nega	1035839
60	25	1	Chef de	Masculin	1	1953	57			Oui	Secondai	6ème							4	9	null	Urbain	Mambere	Secondai	Protesta	Gbaya			1.4302255	1.4607186	Plus ric	T4U9C		8602	HIV nega	1035839
60	25	2	Epouse /	Feminin	7	1971	39	2		Non	Aucun								4	9	null	Urbain	Mambere	Secondai	Protesta	Gbaya			1.4302255	1.4607186	Plus ric	N9F3F		8621	HIV nega	1079422
60	27	1	Chef de	Masculin	8	1963	47			Oui	Primaire	CM2							4	9	null	Urbain	Mambere	Primaire	Protesta	Gbaya			1.4302255	.35844426	Quatriem	D5W9O		8622	HIV nega	1079422
61	6	1	Chef de	Masculin	nsp	1951	59		1	Oui	Primaire	CM2							18	8	null	Urbain	Mambere	Primaire	Protesta	Gbaya			1.2685891	-.27774548	Moyen	I0X0G		2243	HIV nega	961446
61	6	2	Epouse /	Feminin	nsp	1940	70			Non	Aucun								18	8	null	Urbain	Mambere	Primaire	Protesta	Gbaya			1.2685891	-.27774548	Moyen	A1H6O		2244	HIV nega	1010885
61	10	1	Chef de	Masculin	7	1958	52		1	Oui	Primaire	CM2							18	8	null	Urbain	Mambere	Primaire	Pas de r	Gbaya			1.2685891	.30059265	Quatriem	G5C7U		2245	HIV nega	961446
61	10	2	Epouse /	Feminin	6	1970	40	2		Oui	Primaire	CM2							18	8	null	Urbain	Mambere	Primaire	Pas de r	Gbaya			1.2685891	.30059265	Quatriem	X9T6H		2246	HIV nega	1010885
61	11	1	Chef de	Masculin	9	1974	35			Oui	Secondai	5ème							18	8	null	Urbain	Mambere	Secondai	Protesta	Mboum			1.2685891	1.7317398	Plus ric	U8X7I		2237	HIV nega	961446
61	11	2									Aucun																					S6G6L		2236	HIV nega	961446	Neg	Neg	Neg
61	12	1	Chef de	Feminin	nsp	1970	40	1		Oui	Primaire	CM2							18	8	null	Urbain	Mambere	Primaire	Protesta	Gbaya			1.2685891	-.19812651	Moyen	K1D8W		2250	HIV nega	961446
61	13	1	Chef de	Feminin	nsp	1962	48	1		Non	Aucun								18	8	null	Urbain	Mambere	Aucun	Protesta	Manquant			1.2685891	.46614585	Quatriem	H8P2H		2230	HIV nega	961446
61	13	2	Fils ou	Feminin	7	2006	4				Aucun								18	8	null	Urbain	Mambere	Aucun	Protesta	Manquant	Aucun	Père pas	1.2685891	.46614585	Quatriem	V8C4K		2231	HIV nega	1010885	Neg	Neg	Neg
61	16	1	Chef de	Masculin	5	1967	43		1	Oui	Secondai	4ème							18	8	null	Urbain	Mambere	Secondai	Protesta	Gbaya			1.2685891	1.6662646	Plus ric	G0I5T		2247	HIV nega	961446
61	16	2	Epouse /	Feminin	nsp	1976	34	2		Non	Aucun								18	8	null	Urbain	Mambere	Secondai	Protesta	Gbaya			1.2685891	1.6662646	Plus ric	E8F6X		2248	HIV nega	1010885	Neg	Neg	Neg
61	19	1	Chef de	Masculin	1	1974	36			Oui	Primaire	CM2							19	8	null	Urbain	Mambere	Primaire	Musulman	Haoussa			1.2685891	.5830041	Quatriem	B4M1S		2249	HIV nega	961446
61	19	2	Epouse /	Feminin	nsp	1991	19	2		Non	Aucun								19	8	null	Urbain	Mambere	Primaire	Musulman	Haoussa			1.2685891	.5830041	Quatriem	S8Y2C		2251	HIV nega	1010885
61	21	1	Chef de	Masculin	nsp	1986	24			Non	Aucun								18	8	null	Urbain	Mambere	Aucun	Protesta	Autres e			1.2685891	-.5055543	Second	W0R6U		2240	HIV nega	961446
61	21	2	Epouse /	Feminin	nsp	1987	23	2		Oui	Primaire	CE2	Non			Non			18	8	null	Urbain	Mambere	Aucun	Protesta	Autres e			1.2685891	-.5055543	Second	L9P5P		2238	HIV nega	1010885
61	21	4	Fils ou	Masculin	2	2006	4				Aucun								18	8	null	Urbain	Mambere	Aucun	Protesta	Autres e	Primaire	Aucun	1.2685891	-.5055543	Second	E1N9C		2239	HIV nega	1010885	Neg	Neg	Neg
61	24	1	Chef de	Masculin	7	1958	52		1	Oui	Secondai	3ème							18	8	null	Urbain	Mambere	Secondai	Protesta	Ngbaka-B			1.2685891	.04850005	Moyen	O4W4T		2233	HIV nega	961446	Neg	Neg	Neg
61	25	1	Chef de	Masculin	11	1975	34			Oui	Secondai	Terminal							18	8	null	Urbain	Mambere	Secondai	Protesta	Gbaya			1.2685891	-.05408665	Moyen	B9P8I		2241	HIV nega	961446
61	25	2	Epouse /	Feminin	3	1976	34	2		Oui	Primaire	CM1							18	8	null	Urbain	Mambere	Secondai	Protesta	Gbaya			1.2685891	-.05408665	Moyen	E1A0F		2242	HIV nega	1010885	Neg	Neg	Neg
61	27	1	Chef de	Feminin	nsp	1951	59			Oui	Primaire	CP1							18	8	null	Urbain	Mambere	Primaire	Pas de r	Autres e			1.2685891	-.56339018	Second	K4G8D		2232	HIV nega	961446
61	28	1	Chef de	Masculin	10	1966	43		1	Oui	Secondai	CM2							18	8	null	Urbain	Mambere	Secondai	Protesta	Gbaya			1.2685891	-.46850646	Second	L5I3C		2234	HIV nega	961446
61	28	6									Aucun																					C9F0Q		2235	HIV nega	961446
62	2	2	Epouse /	Feminin	nsp	1962	48	2		Non	Aucun								20	8	null	Urbain	Mambere	Aucun	Catholiq	Banda			1.1175188	-.81328632	Plus pau	A1Z0B		787	HIV nega	3872009
62	2	3	Fils ou	Masculin	8	2008	2				Aucun								20	8	null	Urbain	Mambere	Aucun	Catholiq	Banda	Aucun	Aucun	1.1175188	-.81328632	Plus pau	O7G3F		794	HIV nega	3872009
62	2	4	Fils ou	Masculin	5	2006	4				Aucun								20	8	null	Urbain	Mambere	Aucun	Catholiq	Banda	Aucun	Aucun	1.1175188	-.81328632	Plus pau	X3R8B		784	HIV nega	4063909
62	2	6									Aucun																					Y2X4D		786	HIV nega	4063909
62	2	7									Aucun																					Q2S7S		785	HIV nega	4063909	Neg	Neg	Neg
62	2	8									Aucun																					V6L7U		795	HIV nega	3872009	Neg	Neg	Neg
62	6	2	Fils ou	Feminin	5	2006	4				Aucun								20	8	null	Urbain	Mambere	Primaire	Protesta	Banda	Primaire	Primaire	1.1175188	-.58228529	Second	Z9Z1K		788	HIV nega	3872009
62	6	6									Aucun																					S0F2Z		789	HIV nega	3872009
62	7	1	Chef de	Masculin	1	1953	57		1	Oui	Secondai	6ème							20	8	null	Urbain	Mambere	Secondai	Protesta	Gbaya			1.1175188	.56134891	Quatriem	X5D6M		799	HIV nega	4063909
62	7	2	Epouse /	Feminin	nsp	1957	53			Non	Aucun								20	8	null	Urbain	Mambere	Secondai	Protesta	Gbaya			1.1175188	.56134891	Quatriem	L7P4M		790	HIV nega	3872009	Neg	Neg	Neg
62	10	1	Chef de	Masculin	2	1974	36			Oui	Primaire	CM1							20	8	null	Urbain	Mambere	Primaire	Catholiq	Gbaya			1.1175188	.23260549	Quatriem	G7O0C		782	HIV nega	4063909
62	10	2	Epouse /	Feminin	9	1978	31	2		Non	Aucun								20	8	null	Urbain	Mambere	Primaire	Catholiq	Gbaya			1.1175188	.23260549	Quatriem	W0U1S		781	HIV nega	3872009	Neg	Neg	Neg
62	10	7									Aucun																					S1Y2U		791	HIV nega	4063909
62	12	2	Epouse /	Feminin	4	1993	17	2		Non	Aucun								20	8	null	Urbain	Mambere	Primaire	Catholiq	Gbaya	Mère pas	Père pas	1.1175188	-.64221168	Plus pau	A0G5L		783	HIV nega	3872009
62	13	5									Aucun																					H5Z2O		798	HIV nega	3872009
62	18	1	Chef de	Masculin	nsp	1960	50			Oui	Secondai	Terminal							20	8	null	Urbain	Mambere	Secondai	Catholiq	Gbaya			1.1175188	-.04680615	Moyen	C6X6M		801	HIV nega	4063909
62	19	4	Frere ou	Feminin	nsp	1982	28	4		Oui	Primaire	CM2							20	8	null	Urbain	Mambere	Primaire	Catholiq	Gbaya			1.1175188	-.43058479	Second	A0B8J		793	HIV nega	0	Neg	Neg	Neg
62	19	5	Niece ou	Feminin	nsp	2001	9			Non	Aucun								20	8	null	Urbain	Mambere	Primaire	Catholiq	Gbaya	Primaire	Père pas	1.1175188	-.43058479	Second	N6M9P		800	HIV nega	4063909	Neg	Pos	Neg
62	19	6	Niece ou	Masculin	nsp	1998	12			Oui	Primaire	CE1	Oui	Primaire	CE1	Oui	Primaire	CP2	20	8	null	Urbain	Mambere	Primaire	Catholiq	Gbaya	Primaire	Père pas	1.1175188	-.43058479	Second	V0O1L		792	HIV nega	3872009
62	20	2	Fils ou	Masculin	nsp	1987	23			Oui	Primaire	CM1	Non			Non			20	8	null	Urbain	Mambere	Aucun	Catholiq	Gbaya			1.1175188	.68280373	Quatriem	U3S7X		777	HIV nega	3872009
62	20	4	Frere ou	Feminin	nsp	1950	60			Non	Aucun								20	8	null	Urbain	Mambere	Aucun	Catholiq	Gbaya			1.1175188	.68280373	Quatriem	C0T6C		779	HIV nega	3872009
62	20	5	Niece ou	Masculin	4	2006	4				Aucun								20	8	null	Urbain	Mambere	Aucun	Catholiq	Gbaya	Aucun	Père pas	1.1175188	.68280373	Quatriem	S9D3I		778	HIV nega	3872009
62	20	6	Niece ou	Feminin	1	1985	25	6		Oui	Secondai	Terminal							20	8	null	Urbain	Mambere	Aucun	Catholiq	Gbaya			1.1175188	.68280373	Quatriem	Y2K9U		780	HIV nega	3872009
62	21	7									Aucun																					D0D9P		805	HIV nega	4063909
62	21	10									Aucun																					S7K8S		802	HIV nega	4063909
62	21	11									Aucun																					V1F4G		806	HIV nega	4063909	Neg	Pos	Neg
62	21	12									Aucun																					X6K8W		808	HIV nega	4063909
62	25	2	Fils ou	Feminin	4	1987	23	2		Oui	Primaire	CM2	Non			Non			20	8	null	Urbain	Mambere	Primaire	Catholiq	Gbaya			1.1175188	-.14533209	Moyen	J0T2F		807	HIV nega	3872009	Neg	Pos	Neg
62	26	1	Chef de	Masculin	nsp	1963	47			Oui	Secondai	3ème							21	8	null	Urbain	Mambere	Secondai	Protesta	Gbaya			1.1175188	.61096569	Quatriem	Y6A0F		796	HIV pos	4063909	Neg	Neg	Neg
62	26	2	Epouse /	Feminin	8	1966	44	2		Oui	Primaire	CM2							21	8	null	Urbain	Mambere	Secondai	Protesta	Gbaya			1.1175188	.61096569	Quatriem	F6B1N		797	HIV nega	3872009
63	2	1	Chef de	Feminin	2	1968	42	1		Oui	Primaire	CM2							23	9	null	Urbain	Mambere	Primaire	Catholiq	Gbaya			1.0535261	.15854891	Moyen	L5V5R		10550	HIV nega	356725
63	3	3	Fils ou	Masculin	5	2000	10			Oui	Primaire	CE1	Oui	Primaire	CE1	Oui	Primaire	CP2	22	9	null	Urbain	Mambere	Aucun	Catholiq	Gbaya	Aucun	Père pas	1.0535261	-.48103589	Second	W8B5L		10561	HIV nega	354287
63	3	4	Fils ou	Feminin	2	1996	14			Oui	Primaire	CM1	Oui	Primaire	CM1	Oui	Primaire	CE2	22	9	null	Urbain	Mambere	Aucun	Catholiq	Gbaya	Aucun	Père pas	1.0535261	-.48103589	Second	S2M0H		10562	HIV nega	354287
63	4	1	Chef de	Masculin	nsp	1984	26		1	Oui	Secondai	3ème							22	9	null	Urbain	Mambere	Secondai	Catholiq	Banda			1.0535261	2.242149	Plus ric	X9M3W		10552	HIV nega	356725
63	4	2	Epouse /	Feminin	nsp	1990	20	2		Oui	Primaire	CM2	Non			Non			22	9	null	Urbain	Mambere	Secondai	Catholiq	Banda			1.0535261	2.242149	Plus ric	A7M8C		10553	HIV nega	354287
63	7	1	Chef de	Masculin	8	1963	47			Oui	Primaire	CM2							23	9	null	Urbain	Mambere	Primaire	Protesta	Gbaya			1.0535261	1.1600074	Quatriem	J1A2M		10579	HIV nega	356725
63	8	1	Chef de	Masculin	10	1982	27		1	Oui	Primaire	CE1							23	9	null	Urbain	Mambere	Primaire	Catholiq	Gbaya			1.0535261	1.1098041	Quatriem	V0Z5B		10570	HIV nega	356725
63	8	2	Epouse /	Feminin	5	1980	30	2		Oui	Primaire	CM2							23	9	null	Urbain	Mambere	Primaire	Catholiq	Gbaya			1.0535261	1.1098041	Quatriem	T2I1F		10571	HIV nega	354287
63	8	6									Aucun																					W3S7Z		10572	HIV nega	356725
63	9	1	Chef de	Masculin	6	1990	20			Oui	Primaire	CE1	Non			Non			22	9	null	Urbain	Mambere	Primaire	Catholiq	Autres e			1.0535261	.05167623	Moyen	J0U1F		10557	HIV nega	356725
63	9	2	Epouse /	Feminin	8	1993	17	2		Oui	Primaire	CE1	Non			Non			22	9	null	Urbain	Mambere	Primaire	Catholiq	Autres e	Mère pas	Père pas	1.0535261	.05167623	Moyen	F8D5V		10559	HIV nega	0
63	9	3									Aucun																					E9X0L		10580	HIV nega	354287
63	9	7									Aucun																					K9F7G		10560	HIV nega	354287
63	11	1	Chef de	Masculin	3	1966	44			Non	Aucun								22	9	null	Urbain	Mambere	Aucun	Pas de r	Gbaya			1.0535261	1.5055127	Plus ric	I6A2Q		10575	HIV nega	356725
63	11	2	Epouse /	Feminin	4	1968	42	2		Non	Aucun								22	9	null	Urbain	Mambere	Aucun	Pas de r	Gbaya			1.0535261	1.5055127	Plus ric	B0Z6H		10565	HIV nega	354287
63	14	1	Chef de	Masculin	8	1972	38		1	Oui	Primaire	CE1							24	9	null	Urbain	Mambere	Primaire	Protesta	Gbaya			1.0535261	1.0543369	Quatriem	V7Q4X		10555	HIV nega	356725
63	14	2	Epouse /	Feminin	7	1984	26	2		Oui	Primaire	CP1							24	9	null	Urbain	Mambere	Primaire	Protesta	Gbaya			1.0535261	1.0543369	Quatriem	P7Q3Q		10554	HIV nega	354287
63	14	4	Fils ou	Masculin	9	1998	12			Oui	Primaire	CM2	Oui	Primaire	CM2	Oui	Primaire	CM2	24	9	null	Urbain	Mambere	Primaire	Protesta	Gbaya	Primaire	Primaire	1.0535261	1.0543369	Quatriem	K2F8Z		10556	HIV nega	354287
63	17	1	Chef de	Masculin	8	1975	35			Oui	Primaire	CM2							24	9	null	Urbain	Mambere	Primaire	Protesta	Gbaya			1.0535261	-.3367376	Moyen	U7U8F		10566	HIV nega	356725
63	17	2	Epouse /	Feminin	2	1980	30	2		Oui	Primaire	CP2							24	9	null	Urbain	Mambere	Primaire	Protesta	Gbaya			1.0535261	-.3367376	Moyen	E0S8F		10567	HIV nega	356725
63	17	3	Fils ou	Masculin	1	2010	0				Aucun								24	9	null	Urbain	Mambere	Primaire	Protesta	Gbaya	Primaire	Primaire	1.0535261	-.3367376	Moyen	J2I3W		10568	HIV nega	354287
63	18	1	Chef de	Masculin	1	1980	30		1	Oui	Primaire	CM2							23	9	null	Urbain	Mambere	Primaire	Protesta	Gbaya			1.0535261	.24585199	Quatriem	H0J1R		10563	HIV nega	356725
63	18	2	Epouse /	Feminin	3	1982	28	2		Oui	Primaire	CM2							23	9	null	Urbain	Mambere	Primaire	Protesta	Gbaya			1.0535261	.24585199	Quatriem	G2R5F		10558	HIV nega	354287
63	21	1	Chef de	Masculin	1	1949	61			Oui	Primaire	CP2							23	9	null	Urbain	Mambere	Primaire	Protesta	Gbaya			1.0535261	-.4081203	Second	P4T9W		10573	HIV nega	356725
63	21	2	Epouse /	Feminin	12	1962	47	2		Oui	Primaire	CP1							23	9	null	Urbain	Mambere	Primaire	Protesta	Gbaya			1.0535261	-.4081203	Second	Z9P5E		10569	HIV nega	354287
63	24	1	Chef de	Masculin	11	1978	31		1	Oui	Primaire	CM2							23	9	null	Urbain	Mambere	Primaire	Catholiq	Gbaya			1.0535261	.41989704	Quatriem	S5B4D		10551	HIV nega	356725
63	25	2	Epouse /	Feminin	10	1960	49	2		Oui	Primaire	CM1							23	9	null	Urbain	Mambere	Secondai	Protesta	Banda			1.0535261	-.36591778	Second	Y9T7J		10576	HIV nega	0
63	25	3	Fils ou	Masculin	7	1994	16			Oui	Primaire	CM1	Oui	Primaire	CM1	Oui	Primaire	CE2	23	9	null	Urbain	Mambere	Secondai	Protesta	Banda	Primaire	Secondai	1.0535261	-.36591778	Second	M8Z4Y		10577	HIV nega	354287
63	25	4	Fils ou	Masculin	6	1989	21			Oui	Primaire	CM2	Non			Oui	Primaire	CM2	23	9	null	Urbain	Mambere	Secondai	Protesta	Banda			1.0535261	-.36591778	Second	F9A4S		10578	HIV nega	354287
63	28	1	Chef de	Masculin	nsp	1960	50		1	Oui	Primaire	CM2							23	9	null	Urbain	Mambere	Primaire	Protesta	Gbaya			1.0535261	-.49911054	Second	E6E5T		10564	HIV nega	356725
63	28	2	Epouse /	Feminin	1	1979	31	2		Non	Aucun								23	9	null	Urbain	Mambere	Primaire	Protesta	Gbaya			1.0535261	-.49911054	Second	P9D0C		10574	HIV nega	354287
63	28	4	Fils ou	Masculin	7	1996	14			Oui	Primaire	CM2	Oui	Primaire	CM2	Oui	Primaire	CM1	23	9	null	Urbain	Mambere	Primaire	Protesta	Gbaya	Aucun	Primaire	1.0535261	-.49911054	Second	U9G8S		10581	HIV nega	354287
64	1	1	Chef de	Masculin	nsp	1951	59		1	Non	Aucun								4	9	null	Urbain	Mambere	Aucun	Protesta	Mboum			1.2259821	-.05045799	Moyen	P4V5U		5243	HIV nega	1832239
64	3	1	Chef de	Masculin	3	1988	22		1	Oui	Primaire	CM2	Non			Non			5	9	null	Urbain	Mambere	Primaire	Pas de r	Gbaya			1.2259821	.11139097	Moyen	Z0S1T		5248	HIV nega	1705719
64	3	2	Epouse /	Feminin	6	1991	19	2		Oui	Primaire	CM1	Non			Non			5	9	null	Urbain	Mambere	Primaire	Pas de r	Gbaya			1.2259821	.11139097	Moyen	N8S5T		5249	HIV nega	1832239
64	4	1	Chef de	Masculin	4	1985	25			Oui	Secondai	3ème							6	9	null	Urbain	Mambere	Secondai	Protesta	Sara			1.2259821	-.13659331	Moyen	R4U0Q		5255	HIV nega	1705719
64	4	2	Epouse /	Feminin	12	1984	25	2		Oui	Primaire	CM2							6	9	null	Urbain	Mambere	Secondai	Protesta	Sara			1.2259821	-.13659331	Moyen	U8G0J		5254	HIV nega	1832239
64	6	1	Chef de	Feminin	nsp	1952	58			Non	Aucun								5	9	null	Urbain	Mambere	Aucun	Protesta	Gbaya			1.2259821	-.52147958	Second	B9A1L		5260	HIV nega	1705719
64	6	2	Petit-fi	Masculin	7	2004	6			Non	Aucun								5	9	null	Urbain	Mambere	Aucun	Protesta	Gbaya	Aucun	Père pas	1.2259821	-.52147958	Second	Q8Q4T		5261	HIV nega	1832239
64	7	1	Chef de	Masculin	3	1977	33		1	Oui	Secondai	4ème							4	9	null	Urbain	Mambere	Secondai	Protesta	Gbaya			1.2259821	.42263727	Quatriem	W2M5Q		5264	HIV nega	1705719
64	7	2	Epouse /	Feminin	5	1987	23	2		Oui	Primaire	CE2	Non			Non			4	9	null	Urbain	Mambere	Secondai	Protesta	Gbaya			1.2259821	.42263727	Quatriem	W6J0M		5266	HIV nega	1832239
64	7	7									Aucun																					F4L9E		5265	HIV nega	1705719
64	9	1	Chef de	Masculin	1	1962	48		1	Oui	Primaire	CE2							5	9	null	Urbain	Mambere	Primaire	Protesta	Gbaya			1.2259821	2.0864505	Plus ric	N8H7K		5257	HIV nega	1705719
64	9	2	Fils ou	Feminin	nsp	1998	12			Oui	Primaire	CE2	Oui	Primaire	CE2	Oui	Primaire	CE2	5	9	null	Urbain	Mambere	Primaire	Protesta	Gbaya	Primaire	Primaire	1.2259821	2.0864505	Plus ric	J3L3B		5256	HIV nega	1832239
64	10	1	Chef de	Masculin	nsp	1949	61			Oui	Primaire	CE2							5	9	null	Urbain	Mambere	Primaire	Catholiq	Gbaya			1.2259821	1.2036791	Quatriem	P0D8B		5262	HIV nega	1705719
64	10	6	Fils ou	Masculin	nsp	1984	26			Oui	Primaire	CM2							5	9	null	Urbain	Mambere	Primaire	Catholiq	Gbaya			1.2259821	1.2036791	Quatriem	N4K5H		5263	HIV nega	1705719
64	12	1	Chef de	Masculin	12	1960	49			Oui	Secondai	5ème							5	9	null	Urbain	Mambere	Secondai	Protesta	Gbaya			1.2259821	.26418789	Quatriem	T0L8N		5259	HIV nega	1705719
64	12	2	Epouse /	Feminin	8	1972	38	2		Non	Aucun								5	9	null	Urbain	Mambere	Secondai	Protesta	Gbaya			1.2259821	.26418789	Quatriem	E7W4M		5258	HIV nega	1832239
64	14	1	Chef de	Masculin	8	1978	32			Non	Aucun								5	9	null	Urbain	Mambere	Aucun	Protesta	Sara			1.2259821	-.30641662	Moyen	Q7J4L		5251	HIV nega	1705719
64	14	2	Epouse /	Feminin	1	1983	27	2		Oui	Secondai	6ème							5	9	null	Urbain	Mambere	Aucun	Protesta	Sara			1.2259821	-.30641662	Moyen	B2W2C		5250	HIV nega	1832239
64	15	1	Chef de	Masculin	10	1975	34		1	Oui	Primaire	CM2							5	9	null	Urbain	Mambere	Primaire	Protesta	Gbaya			1.2259821	-.31429358	Moyen	V6W1Z		5244	HIV nega	1705719
64	15	2	Epouse /	Feminin	8	1980	30	2		Non	Aucun								5	9	null	Urbain	Mambere	Primaire	Protesta	Gbaya			1.2259821	-.31429358	Moyen	W6J2O		5245	HIV nega	1832239
64	17	2	Epouse /	Feminin	2	1973	37	2		Non	Aucun								4	9	null	Urbain	Mambere	Primaire	Protesta	Mboum			1.2259821	-.324591	Moyen	V2E7J		5252	HIV pos	1832239	NEG	NEG		NEG
64	17	7									Aucun																					M1A4R		5253	HIV nega	1832239
64	18	1	Chef de	Masculin	nsp	1950	60			Oui	Primaire	CE2							5	9	null	Urbain	Mambere	Primaire	Protesta	Gbaya			1.2259821	1.6834625	Plus ric	S7K4O		5269	HIV nega	1705719
64	18	2	Epouse /	Feminin	nsp	1952	58			Oui	Primaire	CP2							5	9	null	Urbain	Mambere	Primaire	Protesta	Gbaya			1.2259821	1.6834625	Plus ric	I0Z1J		5270	HIV nega	1832239
64	23	1	Chef de	Masculin	1	1964	46		1	Oui	Primaire	CP2							4	9	null	Urbain	Mambere	Primaire	Catholiq	Gbaya			1.2259821	-.17205656	Moyen	K9J9M		5246	HIV nega	1705719
64	23	2	Epouse /	Feminin	2	1974	36	2		Oui	Primaire	CP1							4	9	null	Urbain	Mambere	Primaire	Catholiq	Gbaya			1.2259821	-.17205656	Moyen	N3V6S		5247	HIV nega	1832239
64	24	1	Chef de	Masculin	4	1961	49			Non	Aucun								6	9	null	Urbain	Mambere	Aucun	Catholiq	Gbaya			1.2259821	1.0492144	Quatriem	K5A1Q		5267	HIV nega	1705719
64	24	2	Epouse /	Feminin	8	1963	47	2		Non	Aucun								6	9	null	Urbain	Mambere	Aucun	Catholiq	Gbaya			1.2259821	1.0492144	Quatriem	L3U5O		5268	HIV nega	1832239
65	4	2	Fils ou	Feminin	7	1990	20	2		Oui	Primaire	CM1	Non			Non			8	9	null	Urbain	Mambere	Aucun	Protesta	Gbaya			1.5580906	-.22829574	Moyen	W8Z3I		541	HIV nega	2904424	Neg	Pos	Neg
65	6	2	Epouse /	Masculin	nsp	1960	50		2	Oui	Primaire	CM2							8	9	null	Urbain	Mambere	Aucun	Musulman	Gbaya			1.5580906	.18167736	Quatriem	C1F7P		523	HIV nega	2904424	Pos	Pos	Neg	Neg
65	6	4									Aucun																					B4G5Q		534	HIV nega	3048370
65	6	5									Aucun																					D0F2K		533	HIV pos	2904424	Pos	Pos	Neg	Neg
65	7	3									Aucun																					U3E8K		528	HIV nega	2904424
65	7	7									Aucun																					F5Q4F		531	HIV nega	3048370
65	7	9									Aucun																					O6J7L		530	HIV nega	2904424	Neg	Neg	Neg
65	7	10									Aucun																					M9S1P		529	HIV pos	2904424	Neg	Neg	Neg
65	8	1	Chef de	Feminin	4	1975	35	1		Non	Aucun								8	9	null	Urbain	Mambere	Aucun	Musulman	Gbaya			1.5580906	.07971339	Moyen	A0R2T		519	HIV nega	2904424
65	13	1	Chef de	Feminin	nsp	1943	67			Non	Aucun								8	9	null	Urbain	Mambere	Aucun	Musulman	Gbaya			1.5580906	.18544248	Quatriem	P0L1C		542	HIV nega	2904424
65	14	1	Chef de	Masculin	8	1982	28		1	Oui	Primaire	CE2							8	9	null	Urbain	Mambere	Primaire	Protesta	Gbaya			1.5580906	.34236146	Quatriem	B7M7C		540	HIV nega	3048370
65	14	2	Epouse /	Feminin	7	1982	28	2		Non	Aucun								8	9	null	Urbain	Mambere	Primaire	Protesta	Gbaya			1.5580906	.34236146	Quatriem	Z9W0G		521	HIV nega	2904424
65	16	2	Fils ou	Feminin	6	2006	4				Aucun								8	9	null	Urbain	Mambere	Aucun	Protesta	Gbaya	Aucun	Père pas	1.5580906	-.82781807	Plus pau	R2A5Y		535	HIV nega	3048370
65	16	3	Fils ou	Masculin	3	2005	5			Non	Aucun								8	9	null	Urbain	Mambere	Aucun	Protesta	Gbaya	Aucun	Père pas	1.5580906	-.82781807	Plus pau	I3G7Y		536	HIV nega	3048370
65	16	4	Fils ou	Masculin	1	2000	10			Non	Aucun								8	9	null	Urbain	Mambere	Aucun	Protesta	Gbaya	Aucun	Père pas	1.5580906	-.82781807	Plus pau	G0U2D		537	HIV nega	3048370
65	18	2									Aucun																					P3T6S		527	HIV nega	2904424
65	18	3									Aucun																					B5N5Y		524	HIV pos	2904424	Pos	Pos	Neg	Neg
65	18	4									Aucun																					E6S8L		526	HIV nega	2904424	Neg	Neg	Neg
65	18	5									Aucun																					D8D1P		525	HIV nega	2904424
65	19	1	Chef de	Masculin	6	1977	33			Oui	Secondai	6ème							8	9	null	Urbain	Mambere	Secondai	Musulman	Ethnies			1.5580906	.0879111	Moyen	J1U9O		543	HIV nega	3048370
65	20	1	Chef de	Masculin	nsp	1955	55		1	Non	Aucun								8	9	null	Urbain	Mambere	Aucun	Musulman	Haoussa			1.5580906	.95632768	Quatriem	O7T9Y		532	HIV nega	3048370
65	23	1	Chef de	Masculin	nsp	1940	70			Non	Aucun								8	9	null	Urbain	Mambere	Aucun	Protesta	Mboum			1.5580906	.05940638	Moyen	P8M8S		520	HIV nega	3048370	Neg	Neg	Neg
65	23	2	Epouse /	Feminin	nsp	1942	68			Non	Aucun								8	9	null	Urbain	Mambere	Aucun	Protesta	Mboum			1.5580906	.05940638	Moyen	T8G4M		522	HIV nega	3048370
65	27	2	Fils ou	Feminin	7	1994	16	2		Oui	Primaire	CP2	Non			Non			8	9	null	Urbain	Mambere	Secondai	Protesta	Gbaya	Mère pas	Secondai	1.5580906	1.9341963	Plus ric	R2C7D		538	HIV nega	2904424
65	27	3	Epouse /	Feminin	8	1966	44	3		Oui	Primaire	CM2							8	9	null	Urbain	Mambere	Secondai	Protesta	Gbaya			1.5580906	1.9341963	Plus ric	F3L9D		539	HIV pos	3048370	Neg	Neg	Neg
66	1	1	Chef de	Masculin	9	1978	31			Oui	Secondai	5ème							24	8	null	Urbain	Mambere	Secondai	Catholiq	Gbaya			1.3163563	.0366696	Moyen	W7J8V		7061	HIV nega	131547
66	1	2	Epouse /	Feminin	10	1980	29	2		Oui	Primaire	CE2							24	8	null	Urbain	Mambere	Secondai	Catholiq	Gbaya			1.3163563	.0366696	Moyen	A1L5R		7060	HIV nega	129344
66	1	5									Aucun																					I5I4Z		7059	HIV nega	129344
66	7	1	Chef de	Masculin	nsp	1956	54			Oui	Secondai	4ème							25	8	null	Urbain	Mambere	Secondai	Catholiq	Gbaya			1.3163563	-.3321054	Moyen	G9G2X		7058	HIV nega	129344
66	10	1	Chef de	Masculin	2	1953	57		1	Oui	Primaire	CE1							24	8	null	Urbain	Mambere	Primaire	Protesta	Gbaya			1.3163563	.1000103	Moyen	U7P7Y		7067	HIV nega	131547
66	10	2	Epouse /	Feminin	nsp	1965	45	2		Non	Aucun								24	8	null	Urbain	Mambere	Primaire	Protesta	Gbaya			1.3163563	.1000103	Moyen	A1M8V		7066	HIV nega	129344
66	12	3	Fils ou	Feminin	12	1994	15	3		Oui	Secondai	6ème	Oui	Secondai	6ème	Oui	Primaire	CM2	24	8	null	Urbain	Mambere	Primaire	Catholiq	Gbaya	Primaire	Père pas	1.3163563	1.8799513	Plus ric	Q2H7H		7062	HIV nega	131547
66	12	4	Fils ou	Feminin	12	1988	21	4		Oui	Secondai	5ème	Non			Non			24	8	null	Urbain	Mambere	Primaire	Catholiq	Gbaya			1.3163563	1.8799513	Plus ric	I8Y0P		7070	HIV nega	131547
66	15	2									Aucun																					H6R5K		7063	HIV nega	129344
66	19	3	Fils ou	Masculin	12	2008	1				Aucun								24	8	null	Urbain	Mambere	Primaire	Protesta	Mboum	Aucun	Primaire	1.3163563	-.22106146	Moyen	V4V2X		7073	HIV nega	129344
66	22	1	Chef de	Feminin	5	1987	23	1		Oui	Primaire	CP2	Non			Non			24	8	null	Urbain	Mambere	Primaire	Protesta	Gbaya			1.3163563	-.10782649	Moyen	K3U1J		7072	HIV nega	131547
66	22	2	Frere ou	Feminin	1	2004	6			Non	Aucun								24	8	null	Urbain	Mambere	Primaire	Protesta	Gbaya	Primaire	Père pas	1.3163563	-.10782649	Moyen	X9U6I		7069	HIV nega	129344
66	22	3	Frere ou	Masculin	6	2003	7			Oui	Primaire	CP2	Oui	Primaire	CP2	Oui	Primaire	CP1	24	8	null	Urbain	Mambere	Primaire	Protesta	Gbaya	Primaire	Père pas	1.3163563	-.10782649	Moyen	Q4Z7C		7068	HIV nega	129344
66	23	2	Epouse /	Feminin	6	1972	38	2		Non	Aucun								24	8	null	Urbain	Mambere	Primaire	Protesta	Gbaya			1.3163563	-.23375059	Moyen	D4A3K		7064	HIV nega	129344
66	23	4	Fils ou	Feminin	10	2003	6			Non	Aucun								24	8	null	Urbain	Mambere	Primaire	Protesta	Gbaya	Aucun	Primaire	1.3163563	-.23375059	Moyen	Y7S8H		7071	HIV nega	0
66	23	5									Aucun																					T0U3R		7065	HIV nega	131547
66	24	1	Chef de	Feminin	nsp	1965	45	1		Non	Aucun								24	8	null	Urbain	Mambere	Aucun	Autre re	Gbaya			1.3163563	-.54621374	Second	T6F5K		7056	HIV nega	131547
66	24	2	Fils ou	Masculin	nsp	2001	9			Non	Aucun								24	8	null	Urbain	Mambere	Aucun	Autre re	Gbaya	Aucun	Père pas	1.3163563	-.54621374	Second	A2P3U		7057	HIV nega	129344
66	24	5	Fils ou	Masculin	nsp	1990	20		5	Non	Aucun								24	8	null	Urbain	Mambere	Aucun	Autre re	Gbaya			1.3163563	-.54621374	Second	T3S7W		7055	HIV nega	131547
66	25	1	Chef de	Masculin	6	1980	30			Oui	Secondai	6ème							24	8	null	Urbain	Mambere	Secondai	Protesta	Gbaya			1.3163563	-.02368659	Moyen	M9R1O		7052	HIV nega	131547
66	25	2									Aucun																					T5D9L		7051	HIV nega	129344
66	25	6									Aucun																					K9P3M		7054	HIV nega	131547
66	25	7									Aucun																					T3X7C		7053	HIV nega	131547
66	28	3	Epouse /	Feminin	3	1984	26	3		Non	Aucun								25	8	null	Urbain	Mambere	Primaire	Protesta	Gbaya			1.3163563	1.158787	Quatriem	G7F4W		7049	HIV nega	131547
66	28	5									Aucun																					X1X9G		7050	HIV nega	131547
67	1	2	Epouse /	Feminin	nsp	1962	48	2		Non	Aucun								19	8	null	Rural	Mambere	Aucun	Catholiq	Gbaya			1.9899383	-.82123907	Plus pau	S0M5K	MK054	3143	HIV nega	1224398
67	5	1	Chef de	Masculin	11	1976	33		1	Oui	Primaire	CM1							19	8	null	Rural	Mambere	Primaire	Catholiq	Gbaya			1.9899383	-.29472472	Moyen	W9U4F	MK069	3158	HIV nega	1201530	Neg	Neg	Neg
67	5	2	Epouse /	Feminin	nsp	1985	25	2		Oui	Primaire	CE1							19	8	null	Rural	Mambere	Primaire	Catholiq	Gbaya			1.9899383	-.29472472	Moyen	I9Y9Z	MK068	3157	HIV nega	1224398	Neg	Neg	Neg
67	7	1	Chef de	Feminin	nsp	1954	56			Oui	Primaire	CM2							19	8	null	Rural	Mambere	Primaire	Catholiq	Gbaya			1.9899383	.2937	Quatriem	F8T4L	MK064	3153	HIV nega	1224398	Pos	Pos	Neg	Neg
67	7	3	Fils ou	Masculin	5	1998	12			Oui	Primaire	CE1	Oui	Primaire	CE1	Oui	Primaire	CP2	19	8	null	Rural	Mambere	Primaire	Catholiq	Gbaya	Primaire	Père pas	1.9899383	.2937	Quatriem	A0E0E	MK065	3154	HIV pos	1201530	Neg	Neg	Neg
67	7	4	Fils ou	Masculin	3	1995	15		4	Oui	Primaire	CE2	Non			Non			19	8	null	Rural	Mambere	Primaire	Catholiq	Gbaya	Primaire	Père pas	1.9899383	.2937	Quatriem	B7X5L	MK066	3155	HIV nega	1201530
67	9	1	Chef de	Masculin	10	1966	43		1	Oui	Primaire	CM2							18	8	null	Rural	Mambere	Primaire	Catholiq	Gbaya			1.9899383	1.5740509	Plus ric	I0Y8P	MK067	3156	HIV nega	1224398
67	12	1	Chef de	Masculin	10	1960	49			Oui	Aucun								19	8	null	Rural	Mambere	Manquant	Catholiq	Gbaya			1.9899383	.7723376	Quatriem	K9C1W	MK074	3163	HIV nega	1224398
67	13	1	Chef de	Masculin	nsp	1954	56		1	Oui	Primaire	CM2							18	8	null	Rural	Mambere	Primaire	Catholiq	Gbaya			1.9899383	-.70696947	Plus pau	C6M6B	MK056	3145	HIV nega	1201530
67	13	2	Epouse /	Feminin	nsp	1967	43	2		Oui	Primaire	CP2							18	8	null	Rural	Mambere	Primaire	Catholiq	Gbaya			1.9899383	-.70696947	Plus pau	G2M8D	MK053	3142	HIV pos	1224398	Neg	Neg	Neg
67	19	1	Chef de	Masculin	nsp	1952	58		1	Non	Aucun								17	8	null	Rural	Mambere	Aucun	Protesta	Gbaya			1.9899383	-.57391365	Second	L4P1G	MK058	3147	HIV pos	1201530	Neg	Neg	Neg
67	19	2	Epouse /	Feminin	nsp	1980	30	2		Non	Aucun								17	8	null	Rural	Mambere	Aucun	Protesta	Gbaya			1.9899383	-.57391365	Second	V8G6Q	MK057	3146	HIV nega	1224398	Neg	Neg	Neg
67	20	1	Chef de	Feminin	nsp	1954	56			Oui	Primaire	CE2							17	8	null	Rural	Mambere	Primaire	Protesta	Gbaya			1.9899383	-.7656715	Plus pau	W4L6S	MK051	3140	HIV nega	1201530	Neg	Neg	Neg
67	20	2	Petit-fi	Feminin	5	2008	2				Aucun								17	8	null	Rural	Mambere	Primaire	Protesta	Gbaya	Primaire	Père pas	1.9899383	-.7656715	Plus pau	T5T5X	MK052	3141	HIV nega	1201530	Neg	Neg	Neg
67	21	1	Chef de	Masculin	11	1988	21		1	Oui	Secondai	5ème	Non			Non			17	8	null	Rural	Mambere	Secondai	Protesta	Gbaya			1.9899383	-.46594314	Second	G1H4S	MK061	3150	HIV nega	1224398
67	21	4									Aucun																					F5Z0K	MK062	3151	HIV nega	1201530
67	22	1	Chef de	Masculin	9	1987	22			Oui	Secondai	6ème	Non			Non			18	8	null	Rural	Mambere	Secondai	Protesta	Gbaya			1.9899383	-.21250627	Moyen	Q0V8U	MK063	3152	HIV pos	1224398	Neg	Neg	Neg
67	24	1	Chef de	Masculin	12	1978	31			Oui	Secondai	6ème							18	8	null	Rural	Mambere	Secondai	Protesta	Gbaya			1.9899383	-.28256424	Moyen	O0J6E	MK070	3159	HIV nega	1201530	Neg	Neg	Neg
67	24	2	Epouse /	Feminin	11	1964	45	2		Non	Aucun								18	8	null	Rural	Mambere	Secondai	Protesta	Gbaya			1.9899383	-.28256424	Moyen	P4L1G	MK071	3160	HIV nega	1224398
67	25	1	Chef de	Masculin	3	1965	45		1	Oui	Primaire	CE2							17	8	null	Rural	Mambere	Primaire	Catholiq	Gbaya			1.9899383	-.76215689	Plus pau	L1U2J	MK072	3161	HIV nega	1201530	Neg	Neg	Neg
67	25	6									Aucun																					N8Y7C	MK073	3162	HIV nega	1201530
67	27	1	Chef de	Masculin	5	1982	28		1	Non	Aucun								18	8	null	Rural	Mambere	Aucun	Protesta	Gbaya			1.9899383	-.62925327	Plus pau	C9X5O	MK059	3148	HIV nega	1201530	Pos	Pos	Neg	Neg
67	27	2	Epouse /	Feminin	2	1991	19	2		Non	Aucun								18	8	null	Rural	Mambere	Aucun	Protesta	Gbaya			1.9899383	-.62925327	Plus pau	T3N2M	MK060	3149	HIV nega	1224398
67	28	2	Petit-fi	Masculin	7	2005	5			Oui	Primaire	CP1	Oui	Primaire	CP1	Oui	Ecole ma		18	8	null	Rural	Mambere	Primaire	Protesta	Gbaya	Primaire	Père pas	1.9899383	-.76771666	Plus pau	O7U4U	MK055	3144	HIV nega	1224398
68	1	1	Chef de	Masculin	6	1979	31			Oui	Primaire	CP1							21	8	null	Rural	Mambere	Primaire	Protesta	Gbaya			1.7568163	-.54296079	Second	L0R9M		8191	HIV nega	474323
68	1	2	Epouse /	Feminin	3	1988	22	2		Non	Aucun								21	8	null	Rural	Mambere	Primaire	Protesta	Gbaya			1.7568163	-.54296079	Second	C5B7P		8192	HIV nega	471864
68	4	1	Chef de	Masculin	nsp	1975	35		1	Oui	Primaire	CP2							21	8	null	Rural	Mambere	Primaire	Protesta	Gbaya			1.7568163	-.71088578	Plus pau	G3N4B		8178	HIV nega	474323
68	4	2	Epouse /	Feminin	1	1984	26	2		Oui	Primaire	CP1							21	8	null	Rural	Mambere	Primaire	Protesta	Gbaya			1.7568163	-.71088578	Plus pau	Z8T3F		8172	HIV nega	471864
68	4	7									Aucun																					M1D2S		8177	HIV nega	474323
68	4	8									Aucun																					B6J4U		8173	HIV nega	474323
68	7	1	Chef de	Feminin	7	1971	39	1		Oui	Secondai	5ème							21	8	null	Rural	Mambere	Secondai	Protesta	Gbaya			1.7568163	-.31939166	Moyen	P6B1X		8196	HIV nega	474323
68	7	2	Fils ou	Masculin	7	2003	7			Oui	Primaire	CP2	Oui	Primaire	CP2	Oui	Primaire	CP1	21	8	null	Rural	Mambere	Secondai	Protesta	Gbaya	Secondai	Père pas	1.7568163	-.31939166	Moyen	Y8H0O		8195	HIV nega	471864
68	12	1	Chef de	Masculin	nsp	1965	45		1	Oui	Primaire	CM2							21	8	null	Rural	Mambere	Primaire	Protesta	Gbaya			1.7568163	-.50526143	Second	Q2P6O		8193	HIV nega	474323
68	12	2	Epouse /	Feminin	3	1977	33	2		Non	Aucun								21	8	null	Rural	Mambere	Primaire	Protesta	Gbaya			1.7568163	-.50526143	Second	K7Q1J		8189	HIV nega	471864
68	13	1	Chef de	Masculin	nsp	1980	30			Oui	Secondai	Première							21	8	null	Rural	Mambere	Secondai	Protesta	Gbaya			1.7568163	-.35205816	Moyen	M0C9X		8184	HIV nega	474323
68	13	2	Epouse /	Feminin	nsp	1982	28	2		Oui	Primaire	CP2							21	8	null	Rural	Mambere	Secondai	Protesta	Gbaya			1.7568163	-.35205816	Moyen	F1D7Q		8183	HIV nega	471864
68	19	2	Epouse /	Feminin	5	1960	50			Oui	Primaire	CM2							21	8	null	Rural	Mambere	Secondai	Musulman	Banda			1.7568163	-.39042928	Second	Q9A4E		8176	HIV nega	471864
68	20	2	Epouse /	Feminin	5	1983	27	2		Non	Aucun								21	8	null	Rural	Mambere	Secondai	Catholiq	Gbaya			1.7568163	-.63106707	Plus pau	P6G7J		8190	HIV nega	471864
68	21	1	Chef de	Masculin	4	1974	36			Oui	Secondai	Première							21	8	null	Rural	Mambere	Secondai	Protesta	Gbaya			1.7568163	2.0095291	Plus ric	X9O2X		8179	HIV nega	474323
68	21	2	Epouse /	Feminin	2	1973	37	2		Oui	Primaire	CM1							21	8	null	Rural	Mambere	Secondai	Protesta	Gbaya			1.7568163	2.0095291	Plus ric	R6T9B		8180	HIV nega	471864
68	22	2	Epouse /	Feminin	4	1985	25	2		Oui	Primaire	CM2							21	8	null	Rural	Mambere	Secondai	Protesta	Gbaya			1.7568163	.09032126	Moyen	M4W4R		8185	HIV nega	471864
68	23	1	Chef de	Masculin	6	1970	40			Oui	Secondai	3ème							21	8	null	Rural	Mambere	Secondai	Protesta	Gbaya			1.7568163	-.26280378	Moyen	X1S1S		8194	HIV nega	474323
68	23	2	Epouse /	Feminin	7	1979	31	2		Non	Aucun								21	8	null	Rural	Mambere	Secondai	Protesta	Gbaya			1.7568163	-.26280378	Moyen	Y3S5Z		8197	HIV nega	471864
68	24	1	Chef de	Masculin	5	1974	36		1	Oui	Primaire	CE1							21	8	null	Rural	Mambere	Primaire	Protesta	Gbaya			1.7568163	-.30906013	Moyen	S7A3D		8175	HIV nega	474323
68	24	2	Epouse /	Feminin	2	1973	37	2		Oui	Primaire	CP1							21	8	null	Rural	Mambere	Primaire	Protesta	Gbaya			1.7568163	-.30906013	Moyen	R3C9G		8174	HIV nega	471864
68	26	1	Chef de	Masculin	7	1970	40		1	Oui	Primaire	CE2							21	8	null	Rural	Mambere	Primaire	Protesta	Gbaya			1.7568163	-.36041927	Moyen	H1E2O		8181	HIV nega	474323
68	26	2	Epouse /	Feminin	nsp	1974	36	2		Oui	Primaire	CE1							21	8	null	Rural	Mambere	Primaire	Protesta	Gbaya			1.7568163	-.36041927	Moyen	J5Z6U		8182	HIV nega	474323
68	27	5	Fils ou	Feminin	nsp	2003	7			Oui	Primaire	CP2	Oui	Primaire	CP2	Oui	Primaire	CP1	21	8	null	Rural	Mambere	Secondai	Protesta	Gbaya	Aucun	Secondai	1.7568163	-.3931842	Second	Y2P4U		8188	HIV nega	474323
69	3	1	Chef de	Masculin	nsp	1985	25		1	Oui	Primaire	CE2							26	9	null	Rural	Mambere	Primaire	Protesta	Gbaya			1.0090596	-.62213632	Plus pau	A8S5G		1804	HIV nega	1113801	Neg	Neg	Neg
69	3	2	Epouse /	Feminin	nsp	1985	25	2		Oui	Primaire	CE2							26	9	null	Rural	Mambere	Primaire	Protesta	Gbaya			1.0090596	-.62213632	Plus pau	N3I6F		1803	HIV nega	1171075
69	6	1	Chef de	Masculin	7	1963	47			Oui	Primaire	CM2							27	9	null	Rural	Mambere	Primaire	Protesta	Gbaya			1.0090596	-.19836241	Moyen	R8V0V		1792	HIV nega	1113801
69	6	2	Epouse /	Feminin	4	1974	36	2		Oui	Primaire	CM2							27	9	null	Rural	Mambere	Primaire	Protesta	Gbaya			1.0090596	-.19836241	Moyen	S4E8J		1791	HIV nega	1171075
69	8	4	Fils ou	Feminin	1	2004	6			Non	Aucun								26	9	null	Rural	Mambere	Primaire	Protesta	Gbaya	Aucun	Primaire	1.0090596	-.60667642	Second	W7O0S		1786	HIV nega	1113801	Neg	Neg	Neg
69	9	1	Chef de	Masculin	1	1946	64			Oui	Primaire	CE1							27	9	null	Rural	Mambere	Primaire	Protesta	Gbaya			1.0090596	-.46360797	Second	J5L8I		1797	HIV nega	1113801
69	9	4	Fils ou	Masculin	8	1994	16		4	Oui	Primaire	CE1	Oui	Primaire	CE1	Oui	Primaire	CP2	27	9	null	Rural	Mambere	Primaire	Protesta	Gbaya	Primaire	Primaire	1.0090596	-.46360797	Second	Q3G2C		1798	HIV nega	1171075	Neg	Neg	Neg
69	11	1	Chef de	Masculin	nsp	1973	37		1	Oui	Primaire	CM2							26	9	null	Rural	Mambere	Primaire	Catholiq	Gbaya			1.0090596	-.44639403	Second	W2P9X		1793	HIV nega	1113801
69	11	2	Epouse /	Feminin	nsp	1974	36	2		Non	Aucun								26	9	null	Rural	Mambere	Primaire	Catholiq	Gbaya			1.0090596	-.44639403	Second	G0R5D		1777	HIV nega	1171075
69	15	1	Chef de	Masculin	5	1954	56		1	Oui	Primaire	CM1							26	9	null	Rural	Mambere	Primaire	Protesta	Gbaya			1.0090596	-.37596021	Second	S4N4O		1781	HIV nega	1113801	Neg	Neg	Neg
69	15	2	Epouse /	Feminin	nsp	1977	33	2		Non	Aucun								26	9	null	Rural	Mambere	Primaire	Protesta	Gbaya			1.0090596	-.37596021	Second	B0N5T		1782	HIV nega	1113801
69	15	3									Aucun																					C1R5Z		1783	HIV nega	1171075
69	15	4									Aucun																					U7Z3F		1784	HIV nega	1113801	Neg	Neg	Neg
69	16	1	Chef de	Masculin	12	1973	36			Oui	Primaire	CE2							26	9	null	Rural	Mambere	Primaire	Protesta	Gbaya			1.0090596	-.60000116	Second	X0P5S		1787	HIV nega	0
69	16	2	Epouse /	Feminin	nsp	1979	31	2		Non	Aucun								26	9	null	Rural	Mambere	Primaire	Protesta	Gbaya			1.0090596	-.60000116	Second	H5U9Q		1789	HIV nega	1113801	Neg	Neg	Neg
69	17	1	Chef de	Masculin	3	1984	26		1	Oui	Primaire	CE2							26	9	null	Rural	Mambere	Primaire	Catholiq	Gbaya			1.0090596	-.37776675	Second	H0F8U		1774	HIV nega	1113801
69	17	2	Epouse /	Feminin	2	1992	18	2		Non	Aucun								26	9	null	Rural	Mambere	Primaire	Catholiq	Gbaya			1.0090596	-.37776675	Second	B1W0Y		1775	HIV nega	1171075
69	19	1	Chef de	Feminin	10	1975	34	1		Oui	Primaire	CE2							26	9	null	Rural	Mambere	Primaire	Protesta	Gbaya			1.0090596	-.65711439	Plus pau	K8N1H		1778	HIV nega	1113801
69	19	2	Fils ou	Masculin	7	2003	7			Non	Aucun								26	9	null	Rural	Mambere	Primaire	Protesta	Gbaya	Primaire	Père pas	1.0090596	-.65711439	Plus pau	B6G3Q		1779	HIV nega	1171075	Neg	Neg	Neg
69	19	6									Aucun																					E1F7R		1780	HIV nega	1171075	Neg	Neg	Neg
69	20	1	Chef de	Masculin	7	1985	25			Oui	Primaire	CP2							26	9	null	Rural	Mambere	Primaire	Protesta	Gbaya			1.0090596	-.49341432	Second	Y4X5G		1796	HIV nega	1171075
69	20	4									Aucun																					J9M4J		1799	HIV nega	1113801	Neg	Neg	Neg
69	22	2									Aucun																					U2R9X		1785	HIV nega	1171075
69	23	4									Aucun																					Z1W8G		1795	HIV nega	1171075
69	23	14									Aucun																					I9I2C		1802	HIV nega	1171075	Neg	Neg	Neg
69	27	2	Epouse /	Feminin	nsp	1983	27	2		Non	Aucun								26	9	null	Rural	Mambere	Aucun	Protesta	Gbaya			1.0090596	-.55385981	Second	P9F8M		1776	HIV nega	1171075	Pos	Neg	Neg	Neg
69	27	4	Fils ou	Masculin	3	2004	6			Non	Aucun								26	9	null	Rural	Mambere	Aucun	Protesta	Gbaya	Aucun	Aucun	1.0090596	-.55385981	Second	F6U7N		1788	HIV nega	1171075	Neg	Neg	Neg
69	27	5	Frere ou	Masculin	nsp	1986	24		5	Non	Aucun								26	9	null	Rural	Mambere	Aucun	Protesta	Gbaya			1.0090596	-.55385981	Second	W1S6W		1790	HIV nega	1171075	Neg	Neg	Neg
69	28	1	Chef de	Feminin	nsp	1981	29	1		Oui	Primaire	CM2							26	9	null	Rural	Mambere	Primaire	Protesta	Gbaya			1.0090596	-.70776159	Plus pau	Z3S7D		1794	HIV nega	1113801	Neg	Neg	Neg
69	28	4	Frere ou	Feminin	6	1993	17	4		Oui	Primaire	CE2	Non			Non			26	9	null	Rural	Mambere	Primaire	Protesta	Gbaya	Mère pas	Père pas	1.0090596	-.70776159	Plus pau	Y3M5T		1800	HIV nega	1171075
69	28	5									Aucun																					T8B1E		1805	HIV nega	1113801	Neg	Neg	Neg
69	28	6									Aucun																					Z6V5H		1801	HIV nega	1113801	Neg	Neg	Neg
70	1	4									Aucun																					G0I3R		9306	HIV nega	2730254
70	2	1	Chef de	Masculin	8	1975	35		1	Oui	Primaire	CE1							11	8	null	Rural	Mambere	Primaire	Protesta	Gbaya			1.2423468	-.23079263	Moyen	Q6A4B		9316	HIV nega	2666928
70	2	2	Frere ou	Feminin	6	2000	10			Non	Aucun								11	8	null	Rural	Mambere	Primaire	Protesta	Gbaya	Primaire	Père pas	1.2423468	-.23079263	Moyen	F0K9Y		9304	HIV nega	2730254
70	3	1	Chef de	Masculin	nsp	1946	64			Non	Aucun								11	8	null	Rural	Mambere	Aucun	Protesta	Gbaya			1.2423468	-.61967342	Plus pau	G1G4R		9314	HIV nega	2666928
70	3	2	Epouse /	Feminin	nsp	1962	48	2		Non	Aucun								11	8	null	Rural	Mambere	Aucun	Protesta	Gbaya			1.2423468	-.61967342	Plus pau	G1G1O		9315	HIV nega	2730254
70	4	1	Chef de	Masculin	4	1981	29		1	Non	Aucun								11	8	null	Rural	Mambere	Aucun	Pas de r	Gbaya			1.2423468	-.48528035	Second	L9G8J		9310	HIV nega	2666928
70	4	5									Aucun																					O6J1F		9303	HIV nega	2730254
70	9	1	Chef de	Feminin	nsp	1960	50			Non	Aucun								11	8	null	Rural	Mambere	Aucun	Catholiq	Gbaya			1.2423468	-.6825086	Plus pau	I7H9G		9313	HIV nega	2730254
70	10	1	Chef de	Masculin	6	1936	74			Oui	Primaire	CM2							11	8	null	Rural	Mambere	Primaire	Catholiq	Gbaya			1.2423468	-.55219821	Second	F4Z3M		9312	HIV nega	2666928
70	10	2									Aucun																					E3M8C		9311	HIV nega	2730254
70	13	1	Chef de	Feminin	nsp	1982	28	1		Oui	Primaire	CP2							11	8	null	Rural	Mambere	Primaire	Protesta	Gbaya			1.2423468	-.3425715	Moyen	G0D9S		9301	HIV nega	2666928
70	17	1	Chef de	Masculin	7	1977	33			Oui	Secondai	6ème							11	8	null	Rural	Mambere	Secondai	Catholiq	Gbaya			1.2423468	.04094646	Moyen	M6C4Y		9305	HIV nega	2666928
70	17	2	Epouse /	Feminin	5	1982	28	2		Oui	Primaire	CP1							11	8	null	Rural	Mambere	Secondai	Catholiq	Gbaya			1.2423468	.04094646	Moyen	A1D8M		9309	HIV nega	2730254
70	20	1									Aucun																					G1K7Y		9302	HIV nega	2666928
70	21	1	Chef de	Feminin	nsp	1971	39	1		Non	Aucun								11	8	null	Rural	Mambere	Aucun	Protesta	Gbaya			1.2423468	-.53185022	Second	T7H9R		9308	HIV nega	2666928
70	21	2	Fils ou	Feminin	4	2005	5			Non	Aucun								11	8	null	Rural	Mambere	Aucun	Protesta	Gbaya	Aucun	Père pas	1.2423468	-.53185022	Second	I1V9O		9307	HIV nega	2730254
70	25	1	Chef de	Masculin	2	1968	42			Non	Aucun								11	8	null	Rural	Mambere	Aucun	Protesta	Banda			1.2423468	-.69724507	Plus pau	M0B3Q		9300	HIV nega	2666928
70	28	1	Chef de	Masculin	3	1986	24		1	Oui	Primaire	CP2	Non			Non			11	8	null	Rural	Mambere	Primaire	Musulman	Ethnies			1.2423468	.31274699	Quatriem	H6W9T		9317	HIV nega	2666928
70	28	2	Epouse /	Feminin	5	1986	24	2		Oui	Primaire	CM1	Non			Non			11	8	null	Rural	Mambere	Primaire	Musulman	Ethnies			1.2423468	.31274699	Quatriem	W9U6H		9318	HIV nega	2730254
71	6	1	Chef de	Masculin	nsp	1986	24			Oui	Primaire	CE1	Non			Non			9	8	null	Rural	Mambere	Primaire	Protesta	Gbaya			2.4062564	-.01882326	Moyen	B1C3H		4822	HIV nega	264232
71	6	2	Fils ou	Masculin	3	2006	4				Aucun								9	8	null	Rural	Mambere	Primaire	Protesta	Gbaya	Primaire	Primaire	2.4062564	-.01882326	Moyen	F6U3J		4821	HIV nega	267302
71	7	1	Chef de	Masculin	2	1960	50		1	Non	Aucun								9	8	null	Rural	Mambere	Aucun	Protesta	Gbaya			2.4062564	-.30249068	Moyen	K3K2Z		4833	HIV nega	264232
71	10	1	Chef de	Masculin	nsp	1982	28			Oui	Secondai	3ème							9	8	null	Rural	Mambere	Secondai	Protesta	Gbaya			2.4062564	-.21876079	Moyen	C9R0D		4831	HIV nega	264232
71	13	1	Chef de	Masculin	2	1975	35		1	Oui	Primaire	CM2							9	8	null	Rural	Mambere	Primaire	Musulman	Autres e			2.4062564	-.56749234	Second	Z2O2S		4828	HIV nega	264232
71	13	2	Epouse /	Feminin	6	1985	25	2		Non	Aucun								9	8	null	Rural	Mambere	Primaire	Musulman	Autres e			2.4062564	-.56749234	Second	W2C1C		4829	HIV nega	267302
71	14	3	Fils ou	Masculin	5	2010	0				Aucun								9	8	null	Rural	Mambere	Primaire	Protesta	Gbaya	Aucun	Primaire	2.4062564	-.45970253	Second	L0M6E		4820	HIV nega	267302
71	14	4	Mere ou	Feminin	nsp	1952	58			Non	Aucun								9	8	null	Rural	Mambere	Primaire	Protesta	Gbaya			2.4062564	-.45970253	Second	Z5S4C		4819	HIV nega	267302
71	16	2	Epouse /	Feminin	nsp	1995	15	2		Non	Aucun								9	8	null	Rural	Mambere	Primaire	Musulman	Haoussa	Mère pas	Père pas	2.4062564	.35896653	Quatriem	W8W2E		4830	HIV nega	267302
71	22	1	Chef de	Masculin	nsp	1990	20			Oui	Primaire	CE2	Non			Non			9	8	null	Rural	Mambere	Primaire	Protesta	Gbaya			2.4062564	-.24417713	Moyen	X9E2N		4824	HIV nega	264232
71	22	2	Epouse /	Feminin	2	1992	18	2		Oui	Primaire	CM2	Non			Non			9	8	null	Rural	Mambere	Primaire	Protesta	Gbaya			2.4062564	-.24417713	Moyen	V0U1R		4825	HIV nega	267302
71	24	1	Chef de	Masculin	7	1970	40			Oui	Secondai	Seconde							9	8	null	Rural	Mambere	Secondai	Catholiq	Gbaya			2.4062564	-.35702016	Moyen	U0C2Y		4832	HIV pos	264232	NEG	NEG		NEG
71	26	1	Chef de	Masculin	7	1977	33			Oui	Primaire	CM2							9	8	null	Rural	Mambere	Primaire	Protesta	Sara			2.4062564	-.49674375	Second	R4Z3Y		4826	HIV nega	264232
71	26	2	Epouse /	Feminin	1	1990	20	2		Oui	Primaire	CP2	Non			Non			9	8	null	Rural	Mambere	Primaire	Protesta	Sara			2.4062564	-.49674375	Second	U1T0P		4827	HIV nega	267302
71	27	2	Fils ou	Masculin	4	2002	8			Oui	Primaire	CP2	Oui	Primaire	CP2	Oui	Primaire	CP1	9	8	null	Rural	Mambere	Primaire	Protesta	Gbaya	Primaire	Père pas	2.4062564	-.25166547	Moyen	G2X2I		4823	HIV nega	267302
72	5	1	Chef de	Masculin	9	1970	40		1	Oui	Primaire	CE2							19	9	null	Rural	Mambere	Primaire	Protesta	Gbaya			1.1398404	-.45485212	Second	W0P9V		7347	HIV nega	88722
72	5	2	Epouse /	Feminin	4	1979	31	2		Oui	Primaire	CP2							19	9	null	Rural	Mambere	Primaire	Protesta	Gbaya			1.1398404	-.45485212	Second	V6J5Q		7346	HIV nega	82480
72	9	1	Chef de	Masculin	2	1989	21		1	Oui	Primaire	CP1	Non			Non			19	9	null	Rural	Mambere	Primaire	Protesta	Gbaya			1.1398404	-.62487594	Plus pau	T0D2Y		7358	HIV nega	88722
72	9	2									Aucun																					S6H8O		7359	HIV nega	82480
72	11	1	Chef de	Masculin	2	1983	27		1	Non	Aucun								19	9	null	Rural	Mambere	Aucun	Musulman	Haoussa			1.1398404	.11365525	Moyen	J1S0D		7355	HIV nega	88722
72	11	2	Epouse /	Feminin	4	1985	25	2		Non	Aucun								19	9	null	Rural	Mambere	Aucun	Musulman	Haoussa			1.1398404	.11365525	Moyen	W8C3K		7354	HIV nega	82480
72	12	1	Chef de	Masculin	1	1982	28			Non	Aucun								19	9	null	Rural	Mambere	Aucun	Musulman	Haoussa			1.1398404	.90635286	Quatriem	K7L7K		7349	HIV nega	88722
72	12	2	Epouse /	Feminin	7	1985	25	2		Non	Aucun								19	9	null	Rural	Mambere	Aucun	Musulman	Haoussa			1.1398404	.90635286	Quatriem	P1X7V		7348	HIV nega	82480
72	18	1	Chef de	Feminin	9	1986	24	1		Oui	Secondai	5ème	Non			Non			19	9	null	Rural	Mambere	Secondai	Protesta	Banda			1.1398404	-.40326364	Second	W2L0K		7341	HIV nega	88722
72	21	1	Chef de	Masculin	1	1983	27		1	Oui	Primaire	CE1							20	9	null	Rural	Mambere	Primaire	Musulman	Banda			1.1398404	.17313488	Quatriem	X8E1L		7342	HIV nega	88722
72	21	2	Epouse /	Feminin	3	1972	38	2		Non	Aucun								20	9	null	Rural	Mambere	Primaire	Musulman	Banda			1.1398404	.17313488	Quatriem	J7P4K		7343	HIV nega	82480
72	24	1	Chef de	Feminin	1	1944	66			Non	Aucun								19	9	null	Rural	Mambere	Aucun	Musulman	Autres e			1.1398404	-.5826086	Second	B5U1C		7352	HIV nega	88722
72	26	1	Chef de	Masculin	1	1959	51			Non	Aucun								19	9	null	Rural	Mambere	Aucun	Musulman	Haoussa			1.1398404	.86739734	Quatriem	B6J3T		7357	HIV nega	88722
72	26	2	Epouse /	Feminin	4	1978	32	2		Non	Aucun								19	9	null	Rural	Mambere	Aucun	Musulman	Haoussa			1.1398404	.86739734	Quatriem	L7F7F		7344	HIV nega	82480
72	26	8									Aucun																					N7Q2N		7345	HIV nega	82480
72	26	9									Aucun																					E5K0T		7356	HIV nega	88722
72	27	1	Chef de	Masculin	nsp	1955	55		1	Oui	Primaire	CP1							19	9	null	Rural	Mambere	Primaire	Protesta	Autres e			1.1398404	-.49370392	Second	A6T6G		7350	HIV nega	88722
72	27	2	Frere ou	Feminin	2	1963	47	2		Non	Aucun								19	9	null	Rural	Mambere	Primaire	Protesta	Autres e			1.1398404	-.49370392	Second	J1A8S		7351	HIV nega	82480
72	28	1	Chef de	Masculin	4	1983	27			Oui	Primaire	CE1							19	9	null	Rural	Mambere	Primaire	Protesta	Gbaya			1.1398404	.04857711	Moyen	C5I1Q		7353	HIV nega	82480
73	3	1	Chef de	Masculin	7	1984	26			Oui	Primaire	CM2							12	9	null	Rural	Mambere	Primaire	Protesta	Gbaya			1.3922531	-.52399178	Second	A3K6T		1304	HIV nega	2203250
73	3	2	Epouse /	Feminin	5	1991	19	2		Non	Aucun								12	9	null	Rural	Mambere	Primaire	Protesta	Gbaya			1.3922531	-.52399178	Second	E5R9K		1303	HIV nega	2203250	neg	Neg	Neg
73	6	2	Autre pa	Feminin	7	1996	14			Non	Aucun								12	9	null	Rural	Mambere	Primaire	Protesta	Gbaya	Primaire	Père pas	1.3922531	1.2358011	Quatriem	W3G7N		1301	HIV nega	2215128	Neg	Pos	Neg
73	6	7									Aucun																					Z2Y1C		1302	HIV nega	2215128
73	11	1	Chef de	Masculin	8	1985	25			Oui	Primaire	CP2							12	9	null	Rural	Mambere	Primaire	Protesta	Gbaya			1.3922531	-.64792679	Plus pau	D4W7L		1307	HIV nega	2215128
73	14	1	Chef de	Masculin	6	1983	27		1	Oui	Primaire	CM2							12	9	null	Rural	Mambere	Primaire	Autre re	Gbaya			1.3922531	-.55837513	Second	N2G0V		1296	HIV nega	2215128
73	14	2	Epouse /	Feminin	4	1988	22	2		Oui	Primaire	CP2	Non			Non			12	9	null	Rural	Mambere	Primaire	Autre re	Gbaya			1.3922531	-.55837513	Second	V3X9G		1315	HIV nega	2203250
73	14	3	Fils ou	Feminin	11	2009	0				Aucun								12	9	null	Rural	Mambere	Primaire	Autre re	Gbaya	Primaire	Primaire	1.3922531	-.55837513	Second	M7I8K		1297	HIV nega	2215128
73	15	1	Chef de	Masculin	7	1983	27			Oui	Primaire	CM2							12	9	null	Rural	Mambere	Primaire	Protesta	Gbaya			1.3922531	-.13154299	Moyen	K5X1O		1312	HIV nega	2203250
73	15	2	Epouse /	Feminin	4	1988	22	2		Oui	Primaire	CE2	Non			Non			12	9	null	Rural	Mambere	Primaire	Protesta	Gbaya			1.3922531	-.13154299	Moyen	G3V1G		1314	HIV nega	2215128
73	15	6									Aucun																					A6I5T		1313	HIV nega	2203250
73	19	3	Fils ou	Feminin	7	2006	4				Aucun								12	9	null	Rural	Mambere	Primaire	Protesta	Gbaya	Primaire	Père pas	1.3922531	-.38240676	Second	W8E8R		1295	HIV nega	2215128
73	20	1	Chef de	Feminin	3	1966	44	1		Non	Aucun								12	9	null	Rural	Mambere	Aucun	Protesta	Gbaya			1.3922531	-.540848	Second	Y0D4G		1294	HIV nega	2203250	Neg	Pos	Neg
73	24	1	Chef de	Masculin	1	1975	35		1	Oui	Primaire	CE2							12	9	null	Rural	Mambere	Primaire	Protesta	Gbaya			1.3922531	-.40405582	Second	Y9D3O		1292	HIV nega	2203250
73	24	2	Epouse /	Feminin	3	1976	34	2		Non	Aucun								12	9	null	Rural	Mambere	Primaire	Protesta	Gbaya			1.3922531	-.40405582	Second	N8M7P		1293	HIV nega	2215128
73	25	1	Chef de	Masculin	4	1965	45			Non	Aucun								12	9	null	Rural	Mambere	Aucun	Protesta	Gbaya			1.3922531	-.64530562	Plus pau	U0W4V		1311	HIV nega	2203250
73	25	2	Epouse /	Feminin	2	1980	30	2		Non	Aucun								12	9	null	Rural	Mambere	Aucun	Protesta	Gbaya			1.3922531	-.64530562	Plus pau	H7A0O		1308	HIV nega	2215128
73	25	3	Fils ou	Feminin	7	2005	5			Oui	Primaire	CP1	Non			Non			12	9	null	Rural	Mambere	Aucun	Protesta	Gbaya	Aucun	Aucun	1.3922531	-.64530562	Plus pau	E4G6U		1309	HIV nega	2203250
73	25	4	Fils ou	Masculin	7	2005	5			Oui	Primaire	CP1	Non			Non			12	9	null	Rural	Mambere	Aucun	Protesta	Gbaya	Aucun	Aucun	1.3922531	-.64530562	Plus pau	O0M0B		1310	HIV nega	2203250	Pos	Pos	Neg	Pos
73	26	2	Fils ou	Masculin	1	2007	3				Aucun								12	9	null	Rural	Mambere	Aucun	Protesta	Gbaya	Aucun	Aucun	1.3922531	.78250716	Quatriem	U7P3U		1300	HIV nega	2215128	Pos	Pos	Neg	Neg
73	27	1	Chef de	Masculin	7	1982	28			Oui	Primaire	CE2							12	9	null	Rural	Mambere	Primaire	Protesta	Gbaya			1.3922531	-.59196764	Second	Q9V9F		1298	HIV nega	2203250	Pos	Pos	Neg	Pos
73	27	2	Frere ou	Masculin	2	1971	39			Oui	Primaire	CM2							12	9	null	Rural	Mambere	Primaire	Protesta	Gbaya			1.3922531	-.59196764	Second	N2E5Y		1299	HIV nega	2215128
73	28	1	Chef de	Feminin	nsp	1965	45	1		Non	Aucun								12	9	null	Rural	Mambere	Aucun	Protesta	Gbaya			1.3922531	-.79332867	Plus pau	O3L9M		1305	HIV nega	2215128	Neg	Pos	Neg
73	28	2	Fils ou	Masculin	10	2007	2				Aucun								12	9	null	Rural	Mambere	Aucun	Protesta	Gbaya	Aucun	Père pas	1.3922531	-.79332867	Plus pau	P8K7P		1306	HIV pos	2215128	Neg	Neg	Neg
74	3	1	Chef de	Feminin	10	1969	40	1		Oui	Primaire	CP2							16	9	null	Rural	Mambere	Primaire	Catholiq	Gbaya			1.3340432	-.56368138	Second	Y8M6Z		1730	HIV nega	1065641	Neg	Neg	Neg
74	3	2	Fils ou	Masculin	3	2007	3				Aucun								16	9	null	Rural	Mambere	Primaire	Catholiq	Gbaya	Primaire	Père pas	1.3340432	-.56368138	Second	P6B9G		1727	HIV nega	1090938	Neg	Neg	Neg
74	6	1	Chef de	Masculin	3	1958	52			Oui	Primaire	CE1							16	9	null	Rural	Mambere	Primaire	Catholiq	Gbaya			1.3340432	-.52563586	Second	G0T3D		1737	HIV nega	1090938
74	9	1	Chef de	Masculin	3	1988	22		1	Oui	Primaire	CP2	Non			Non			16	9	null	Rural	Mambere	Primaire	Protesta	Gbaya			1.3340432	-.72195245	Plus pau	I7O2G		1732	HIV nega	1090938	Neg	Neg	Neg
74	9	4									Aucun																					P0P0F		1717	HIV nega	1090938
74	9	5									Aucun																					E0P6Z		1716	HIV nega	1090938	neg	Neg	Neg
74	10	1	Chef de	Masculin	7	1951	59			Non	Aucun								16	9	null	Rural	Mambere	Aucun	Protesta	Gbaya			1.3340432	.27153277	Quatriem	J9V1P		1725	HIV nega	1090938
74	10	3	Epouse /	Feminin	2	1952	58			Non	Aucun								16	9	null	Rural	Mambere	Aucun	Protesta	Gbaya			1.3340432	.27153277	Quatriem	S7B0B		1726	HIV nega	1065641
74	11	2	Fils ou	Feminin	7	1985	25	2		Non	Aucun								16	9	null	Rural	Mambere	Aucun	Protesta	Gbaya			1.3340432	-.01482488	Moyen	U8D4K		1735	HIV nega	1090938	Neg	Neg	Neg
74	12	1	Chef de	Masculin	5	1976	34			Oui	Primaire	CE2							16	9	null	Rural	Mambere	Primaire	Protesta	Gbaya			1.3340432	-.33650923	Moyen	Z4G6Q		1736	HIV nega	1090938	Neg	Neg	Neg
74	15	1	Chef de	Masculin	2	1965	45		1	Non	Aucun								16	9	null	Rural	Mambere	Aucun	Protesta	Gbaya			1.3340432	-.72195245	Plus pau	L1J2X		1731	HIV nega	1065641	Pos	Neg	Neg	Neg
74	15	2	Epouse /	Feminin	6	1976	34	2		Non	Aucun								16	9	null	Rural	Mambere	Aucun	Protesta	Gbaya			1.3340432	-.72195245	Plus pau	V7E3K		1729	HIV nega	1090938	Neg	Neg	Neg
74	16	1	Chef de	Masculin	10	1966	43			Oui	Secondai	5ème							16	9	null	Rural	Mambere	Secondai	Catholiq	Gbaya			1.3340432	-.47767246	Second	H0Y7N		1734	HIV nega	1090938	Neg	Neg	Neg
74	19	1	Chef de	Feminin	2	1961	49	1		Non	Aucun								16	9	null	Rural	Mambere	Aucun	Catholiq	Gbaya			1.3340432	-.60050952	Second	X0D2D		1733	HIV nega	1065641	Pos	Neg	Neg	Neg
74	21	1	Chef de	Masculin	7	1955	55		1	Oui	Primaire	CE1							16	9	null	Rural	Mambere	Primaire	Protesta	Gbaya			1.3340432	-.38112718	Second	M9T1Q		1722	HIV nega	1090938
74	21	4									Aucun																					T3Q2P		1723	HIV nega	1065641	Pos	Neg	Neg	Neg
74	21	5									Aucun																					N6K5J		1724	HIV nega	1090938	Neg	Neg	Neg
74	23	1	Chef de	Masculin	2	1968	42		1	Non	Aucun								16	9	null	Rural	Mambere	Aucun	Catholiq	Gbaya			1.3340432	-.66329805	Plus pau	Z2T4Z		1718	HIV nega	1065641	Neg	Neg	Neg
74	23	2	Epouse /	Feminin	4	1978	32	2		Non	Aucun								16	9	null	Rural	Mambere	Aucun	Catholiq	Gbaya			1.3340432	-.66329805	Plus pau	B2V1Z		1719	HIV nega	1090938	Neg	Neg	Neg
74	24	1	Chef de	Masculin	10	1979	30			Non	Aucun								16	9	null	Rural	Mambere	Aucun	Catholiq	Gbaya			1.3340432	-.77584962	Plus pau	M2U9S		1728	HIV nega	1090938
74	26	1	Chef de	Masculin	4	1980	30			Oui	Primaire	CP2							16	9	null	Rural	Mambere	Primaire	Protesta	Gbaya			1.3340432	-.92783695	Plus pau	F7N3D		1721	HIV nega	1090938
74	27	1	Chef de	Masculin	3	1978	32		1	Oui	Primaire	CE1							16	9	null	Rural	Mambere	Primaire	Catholiq	Gbaya			1.3340432	-.66184652	Plus pau	Z2I9T		1720	HIV nega	1090938
75	1	1	Chef de	Masculin	1	1956	54		1	Oui	Primaire	CM1							14	9	null	Rural	Mambere	Primaire	Protesta	Gbaya			1.9094051	-.56200578	Second	D2V8J		6369	HIV nega	1072145
75	1	2	Epouse /	Feminin	2	1959	51			Non	Aucun								14	9	null	Rural	Mambere	Primaire	Protesta	Gbaya			1.9094051	-.56200578	Second	D6J1T		6371	HIV nega	1143040
75	1	5	Fils ou	Masculin	6	2002	8			Non	Aucun								14	9	null	Rural	Mambere	Primaire	Protesta	Gbaya	Aucun	Primaire	1.9094051	-.56200578	Second	O7F6H		6370	HIV nega	1143040
75	3	1	Chef de	Masculin	4	1988	22		1	Non	Aucun								14	9	null	Rural	Mambere	Aucun	Protesta	Gbaya			1.9094051	-.47188166	Second	N1D4V		6372	HIV nega	1072145
75	5	1	Chef de	Feminin	1	1985	25	1		Non	Aucun								14	9	null	Rural	Mambere	Aucun	Protesta	Gbaya			1.9094051	-.02337969	Moyen	M5Y0Q		6368	HIV nega	1072145
75	5	2	Fils ou	Masculin	12	2009	0				Aucun								14	9	null	Rural	Mambere	Aucun	Protesta	Gbaya	Aucun	Père pas	1.9094051	-.02337969	Moyen	D3L1S		6365	HIV nega	1143040
75	7	2	Epouse /	Feminin	7	1990	20	2		Oui	Primaire	CE1	Non			Non			14	9	null	Rural	Mambere	Primaire	Protesta	Gbaya			1.9094051	-.73114337	Plus pau	T7C3G		6354	HIV nega	1143040
75	7	3	Fils ou	Feminin	2	2009	1				Aucun								14	9	null	Rural	Mambere	Primaire	Protesta	Gbaya	Primaire	Primaire	1.9094051	-.73114337	Plus pau	O1I7F		6353	HIV nega	1072145
75	7	4	Fils ou	Feminin	6	2006	4				Aucun								14	9	null	Rural	Mambere	Primaire	Protesta	Gbaya	Primaire	Primaire	1.9094051	-.73114337	Plus pau	J7Z0Q		6355	HIV nega	1143040
75	9	1	Chef de	Feminin	2	1985	25	1		Non	Aucun								14	9	null	Rural	Mambere	Aucun	Musulman	Gbaya			1.9094051	1.2150943	Quatriem	H7K1Z		6367	HIV nega	1072145
75	9	2	Fils ou	Feminin	5	2009	1				Aucun								14	9	null	Rural	Mambere	Aucun	Musulman	Gbaya	Aucun	Père pas	1.9094051	1.2150943	Quatriem	N7K3I		6366	HIV nega	1143040
75	11	1	Chef de	Feminin	2	1982	28	1		Oui	Primaire	CM2							14	9	null	Rural	Mambere	Primaire	Catholiq	Gbaya			1.9094051	.35270408	Quatriem	N3P9P		6363	HIV nega	1072145
75	11	2	Fils ou	Masculin	1	2010	0				Aucun								14	9	null	Rural	Mambere	Primaire	Catholiq	Gbaya	Primaire	Père pas	1.9094051	.35270408	Quatriem	N6Y1T		6362	HIV nega	1143040
75	12	1	Chef de	Masculin	8	1970	40			Oui	Primaire	CM2							14	9	null	Rural	Mambere	Primaire	Protesta	Gbaya			1.9094051	-.40098357	Second	A6A8O		6361	HIV nega	1072145
75	12	2	Epouse /	Feminin	1	1980	30	2		Oui	Primaire	CE2							14	9	null	Rural	Mambere	Primaire	Protesta	Gbaya			1.9094051	-.40098357	Second	H9Z9Z		6374	HIV nega	1143040
75	13	1	Chef de	Feminin	nsp	1960	50			Non	Aucun								14	9	null	Rural	Mambere	Aucun	Protesta	Gbaya			1.9094051	.01430105	Moyen	K9X0R		6375	HIV nega	1072145
75	13	2	Fils ou	Feminin	3	1990	20	2		Non	Aucun								14	9	null	Rural	Mambere	Aucun	Protesta	Gbaya			1.9094051	.01430105	Moyen	O3A4V		6373	HIV nega	1143040
75	14	1	Chef de	Masculin	5	1980	30			Oui	Secondai	5ème							14	9	null	Rural	Mambere	Secondai	Protesta	Gbaya			1.9094051	-.1358743	Moyen	P7C6F		6356	HIV pos	1072145	NEG	NEG		NEG
75	14	2	Epouse /	Feminin	7	1987	23	2		Oui	Primaire	CM2	Non			Manquant			14	9	null	Rural	Mambere	Secondai	Protesta	Gbaya			1.9094051	-.1358743	Moyen	Z8Q4D		6357	HIV nega	1143040
75	15	1	Chef de	Masculin	4	1990	20		1	Oui	Primaire	CE2	Non			Non			14	9	null	Rural	Mambere	Primaire	Protesta	Gbaya			1.9094051	-.17682506	Moyen	U6H2K		6377	HIV nega	1072145
75	15	2	Epouse /	Feminin	1	1991	19	2		Oui	Primaire	CE1	Non			Non			14	9	null	Rural	Mambere	Primaire	Protesta	Gbaya			1.9094051	-.17682506	Moyen	E7M4C		6378	HIV nega	1143040
75	15	8									Aucun																					D3R8G		6376	HIV nega	1143040
75	17	1	Chef de	Masculin	2	1985	25		1	Oui	Primaire	CE2							14	9	null	Rural	Mambere	Primaire	Protesta	Gbaya			1.9094051	-.49832265	Second	N8U1R		6380	HIV nega	1072145
75	17	2	Epouse /	Feminin	4	1994	16	2		Non	Aucun								14	9	null	Rural	Mambere	Primaire	Protesta	Gbaya	Mère pas	Père pas	1.9094051	-.49832265	Second	B5K4U		6379	HIV nega	1143040
75	22	1	Chef de	Masculin	5	1982	28			Oui	Primaire	CM2							14	9	null	Rural	Mambere	Primaire	Catholiq	Gbaya			1.9094051	.06352636	Moyen	X1E4H		6360	HIV nega	1072145
75	22	2	Epouse /	Feminin	7	1990	20	2		Oui	Primaire	CP2	Manquant			Manquant			14	9	null	Rural	Mambere	Primaire	Catholiq	Gbaya			1.9094051	.06352636	Moyen	M3X0N		6358	HIV nega	1143040
75	22	8									Aucun																					F9U2L		6359	HIV nega	1072145
75	28	2	Frere ou	Masculin	9	1988	22			Oui	Primaire	CP2	Non			Non			14	9	null	Rural	Mambere	Primaire	Protesta	Gbaya			1.9094051	-.90340909	Plus pau	G7P1E		6364	HIV nega	1143040
76	2	1	Chef de	Masculin	10	1980	29		1	Non	Aucun								18	9	null	Rural	Mambere	Aucun	Protesta	Gbaya			1.3283926	-.94247735	Plus pau	P4K6K		8440	HIV nega	515572
76	5	1	Chef de	Masculin	4	1970	40			Oui	Primaire	CM1							18	9	null	Rural	Mambere	Primaire	Catholiq	Gbaya			1.3283926	.76847917	Quatriem	N4Z6X		8430	HIV nega	494755
76	6	1	Chef de	Masculin	8	1982	28		1	Oui	Primaire	CM1							18	9	null	Rural	Mambere	Primaire	Catholiq	Gbaya			1.3283926	-.38542306	Second	T9H7R		8436	HIV nega	494755
76	7	1	Chef de	Masculin	9	1950	60			Oui	Secondai	6ème							18	9	null	Rural	Mambere	Secondai	Protesta	Gbaya			1.3283926	-.66757878	Plus pau	A6K4U		8444	HIV nega	515572
76	10	1	Chef de	Feminin	nsp	1976	34	1		Non	Aucun								18	9	null	Rural	Mambere	Aucun	Musulman	Haoussa			1.3283926	-.93669074	Plus pau	F9N7J		8437	HIV nega	494755
76	10	2	Fils ou	Feminin	5	2006	4				Aucun								18	9	null	Rural	Mambere	Aucun	Musulman	Haoussa	Aucun	Père pas	1.3283926	-.93669074	Plus pau	F3C9T		8439	HIV nega	515572
76	10	5	Fils ou	Masculin	11	1997	12			Non	Aucun								18	9	null	Rural	Mambere	Aucun	Musulman	Haoussa	Aucun	Père pas	1.3283926	-.93669074	Plus pau	K1D9X		8438	HIV nega	515572
76	11	1	Chef de	Masculin	4	1977	33			Non	Aucun								18	9	null	Rural	Mambere	Aucun	Musulman	Ethnies			1.3283926	.59752135	Quatriem	A1K1M		8432	HIV nega	494755
76	12	2	Frere ou	Masculin	6	1987	23		2	Non	Aucun								18	9	null	Rural	Mambere	Aucun	Musulman	Ethnies			1.3283926	.61758675	Quatriem	E1C4L		8431	HIV nega	515572
76	13	1	Chef de	Masculin	12	1975	34			Oui	Primaire	CM1							18	9	null	Rural	Mambere	Primaire	Musulman	Ethnies			1.3283926	.02875769	Moyen	D1U6F		8434	HIV nega	494755
76	13	5									Aucun																					J7K6H		8433	HIV nega	515572
76	13	9									Aucun																					M7W8Y		8435	HIV nega	515572
76	15	1	Chef de	Feminin	5	1981	29	1		Oui	Primaire	CE1							18	9	null	Rural	Mambere	Primaire	Protesta	Ethnies			1.3283926	-.49642382	Second	X5V2B		8449	HIV nega	494755
76	15	2	Fils ou	Feminin	1	2010	0				Aucun								18	9	null	Rural	Mambere	Primaire	Protesta	Ethnies	Primaire	Père pas	1.3283926	-.49642382	Second	R9O3S		8447	HIV nega	515572
76	15	5	Frere ou	Masculin	10	1990	19			Oui	Primaire	CP2	Non			Non			18	9	null	Rural	Mambere	Primaire	Protesta	Ethnies			1.3283926	-.49642382	Second	U0B8E		8448	HIV nega	515572
76	22	1	Chef de	Masculin	3	1990	20		1	Oui	Primaire	CE2	Non			Non			18	9	null	Rural	Mambere	Primaire	Catholiq	Gbaya			1.3283926	-.44443367	Second	W9N2V		8445	HIV nega	515572
76	24	1	Chef de	Masculin	1	1972	38		1	Oui	Primaire	CM2							18	9	null	Rural	Mambere	Primaire	Protesta	Gbaya			1.3283926	.02342647	Moyen	L7J2E		8441	HIV nega	494755
76	24	2	Epouse /	Feminin	4	1985	25	2		Non	Aucun								18	9	null	Rural	Mambere	Primaire	Protesta	Gbaya			1.3283926	.02342647	Moyen	Z4I6S		8442	HIV nega	515572
76	26	1	Chef de	Masculin	3	1987	23		1	Non	Aucun								18	9	null	Rural	Mambere	Aucun	Protesta	Gbaya			1.3283926	-.91174875	Plus pau	M3M0C		8446	HIV nega	515572
76	28	1	Chef de	Masculin	nsp	1968	42		1	Oui	Primaire	CM1							18	9	null	Rural	Mambere	Primaire	Catholiq	Gbaya			1.3283926	-.73739231	Plus pau	E1R2Y		8443	HIV nega	494755
77	3	2	Epouse /	Feminin	2	1976	34	2		Non	Aucun								13	9	null	Rural	Mambere	Primaire	Protesta	Autres e			.76880734	-.46884083	Second	H0A0H		4313	HIV nega	561283
77	5	1	Chef de	Masculin	1	1979	31		1	Non	Aucun								14	9	null	Rural	Mambere	Aucun	Musulman	Haoussa			.76880734	.98750534	Quatriem	P6Y2W		4320	HIV pos	540540	NEG	NEG		NEG
77	7	1	Chef de	Masculin	8	1988	22		1	Non	Aucun								13	9	null	Rural	Mambere	Aucun	Musulman	Haoussa			.76880734	-.27055102	Moyen	X4C4I		4322	HIV nega	540540
77	7	2	Epouse /	Feminin	3	1992	18	2		Non	Aucun								13	9	null	Rural	Mambere	Aucun	Musulman	Haoussa			.76880734	-.27055102	Moyen	N1K7G		4321	HIV nega	561283
77	8	1	Chef de	Feminin	9	1961	49	1		Oui	Primaire	CP2							14	9	null	Rural	Mambere	Primaire	Protesta	Gbaya			.76880734	-.75156411	Plus pau	Q9P9Y		4316	HIV nega	540540
77	8	2	Fils ou	Masculin	6	2008	2				Aucun								14	9	null	Rural	Mambere	Primaire	Protesta	Gbaya	Primaire	Père pas	.76880734	-.75156411	Plus pau	I7R7O		4317	HIV nega	561283
77	9	1	Chef de	Masculin	1	1975	35		1	Non	Aucun								13	9	null	Rural	Mambere	Aucun	Musulman	Haoussa			.76880734	-.04515379	Moyen	N3Z8Y		4312	HIV nega	540540
77	9	4									Aucun																					R2N6N		4310	HIV nega	561283
77	9	5									Aucun																					X7O5Y		4311	HIV nega	561283
77	13	1	Chef de	Feminin	6	1979	31	1		Non	Aucun								12	9	null	Rural	Mambere	Aucun	Protesta	Gbaya			.76880734	-.52142445	Second	Q2O1I		4323	HIV nega	540540
77	15	1	Chef de	Masculin	nsp	1958	52		1	Oui	Primaire	CE2							14	9	null	Rural	Mambere	Primaire	Protesta	Gbaya			.76880734	-.2319279	Moyen	Y8T6H		4309	HIV nega	540540
77	15	2	Epouse /	Feminin	8	1961	49	2		Oui	Primaire	CP2							14	9	null	Rural	Mambere	Primaire	Protesta	Gbaya			.76880734	-.2319279	Moyen	T5N0M		4308	HIV nega	561283
77	17	1	Chef de	Masculin	2	1975	35		1	Oui	Primaire	CE1							14	9	null	Rural	Mambere	Primaire	Protesta	Gbaya			.76880734	-.69784756	Plus pau	T9F2K		4318	HIV pos	540540	NEG	NEG		NEG
77	17	2	Epouse /	Feminin	6	1982	28	2		Non	Aucun								14	9	null	Rural	Mambere	Primaire	Protesta	Gbaya			.76880734	-.69784756	Plus pau	L0E1Q		4315	HIV nega	561283
77	19	1	Chef de	Feminin	nsp	1962	48	1		Non	Aucun								13	9	null	Rural	Mambere	Aucun	Protesta	Gbaya			.76880734	-.9006292	Plus pau	Y0G4J		4314	HIV nega	540540
77	20	1	Chef de	Masculin	11	1986	23			Oui	Primaire	CE2	Non			Non			13	9	null	Rural	Mambere	Primaire	Catholiq	Gbaya			.76880734	-.21368522	Moyen	O1L5G		4324	HIV nega	540540
77	22	1	Chef de	Masculin	nsp	1948	62			Non	Aucun								13	9	null	Rural	Mambere	Aucun	Musulman	Ethnies			.76880734	-.33792891	Moyen	L2R0F		4326	HIV nega	540540
77	22	2	Epouse /	Feminin	nsp	1967	43	2		Non	Aucun								13	9	null	Rural	Mambere	Aucun	Musulman	Ethnies			.76880734	-.33792891	Moyen	G9A5U		4325	HIV nega	561283
77	26	1	Chef de	Feminin	nsp	1960	50			Non	Aucun								13	9	null	Rural	Mambere	Aucun	Musulman	Gbaya			.76880734	-.30358059	Moyen	Y9S8J		4319	HIV nega	540540
77	28	1	Chef de	Masculin	7	1986	24			Oui	Primaire	CE1	Non			Non			13	9	null	Rural	Mambere	Primaire	Protesta	Gbaya			.76880734	-.5916894	Second	O9L8R		4307	HIV nega	561283
78	3	1	Chef de	Masculin	nsp	1949	61			Oui	Primaire	CM1							16	9	null	Rural	Mambere	Primaire	Protesta	Gbaya			.70277151	-.48235923	Second	Z1U5B		10310	HIV nega	424561
78	5	2	Frere ou	Feminin	nsp	2002	8			Oui	Primaire	CP2	Oui	Primaire	CP2	Non			16	9	null	Rural	Mambere	Primaire	Protesta	Gbaya	Primaire	Père pas	.70277151	-.17223645	Moyen	D9V8Q		10322	HIV nega	424561
78	6	2	Epouse /	Feminin	nsp	1966	44	2		Oui	Primaire	CE1							16	9	null	Rural	Mambere	Aucun	Musulman	Ethnies			.70277151	-.09686999	Moyen	R7R7X		10323	HIV nega	424561
78	7	1	Chef de	Masculin	nsp	1974	36			Oui	Primaire	CP2							16	9	null	Rural	Mambere	Primaire	Protesta	Gbaya			.70277151	.31400986	Quatriem	B6U4G		10305	HIV nega	472127
78	7	2	Fils ou	Masculin	1	2003	7			Non	Aucun								16	9	null	Rural	Mambere	Primaire	Protesta	Gbaya	Primaire	Primaire	.70277151	.31400986	Quatriem	L7X8Y		10304	HIV nega	424561
78	9	1	Chef de	Masculin	6	1975	35			Oui	Secondai	6ème							16	9	null	Rural	Mambere	Secondai	Protesta	Banda			.70277151	-.21279663	Moyen	A9B8S		10313	HIV nega	424561
78	15	1	Chef de	Masculin	nsp	1965	45			Oui	Primaire	CE2							16	9	null	Rural	Mambere	Primaire	Protesta	Gbaya			.70277151	.01000413	Moyen	N4D0U		10316	HIV nega	472127
78	15	2	Epouse /	Feminin	nsp	1966	44	2		Non	Aucun								16	9	null	Rural	Mambere	Primaire	Protesta	Gbaya			.70277151	.01000413	Moyen	O4S8T		10315	HIV nega	424561
78	16	1	Chef de	Masculin	1	1963	47		1	Non	Aucun								17	9	null	Rural	Mambere	Aucun	Protesta	Gbaya			.70277151	-.43372974	Second	T3A3Z		10327	HIV pos	472127
78	16	3	Petit-fi	Masculin	11	2006	3				Aucun								17	9	null	Rural	Mambere	Aucun	Protesta	Gbaya	Primaire	Père pas	.70277151	-.43372974	Second	A8R2C		10330	HIV nega	424561
78	16	5									Aucun																					G7Q3H		10328	HIV pos	424561
78	16	6									Aucun																					O8D8I		10329	HIV nega	424561
78	17	1	Chef de	Masculin	1	1977	33			Non	Aucun								16	9	null	Rural	Mambere	Aucun	Musulman	Haoussa			.70277151	-.52988242	Second	S7R6X		10320	HIV nega	472127
78	17	2	Epouse /	Feminin	2	1982	28	2		Non	Aucun								16	9	null	Rural	Mambere	Aucun	Musulman	Haoussa			.70277151	-.52988242	Second	P8N8T		10321	HIV nega	424561
78	18	1	Chef de	Masculin	1	1984	26		1	Non	Aucun								16	9	null	Rural	Mambere	Aucun	Musulman	Haoussa			.70277151	-.34748383	Moyen	P6O9T		10326	HIV nega	472127
78	18	2	Fils ou	Masculin	3	1999	11			Oui	Primaire	CE1	Oui	Primaire	CE1	Oui	Primaire	CP2	16	9	null	Rural	Mambere	Aucun	Musulman	Haoussa	Aucun	Aucun	.70277151	-.34748383	Moyen	U2C0Y		10324	HIV nega	424561
78	18	3	Epouse /	Feminin	nsp	1987	23	3		Non	Aucun								16	9	null	Rural	Mambere	Aucun	Musulman	Haoussa			.70277151	-.34748383	Moyen	T1Q9U		10325	HIV nega	472127
78	19	1	Chef de	Feminin	4	1974	36	1		Oui	Primaire	Aucun							16	9	null	Rural	Mambere	Primaire	Protesta	Gbaya			.70277151	-.39414178	Second	E7S1F		10319	HIV nega	472127
78	19	2									Aucun																					Z6Y5K		10314	HIV nega	424561
78	21	1	Chef de	Masculin	3	1959	51			Oui	Primaire	CM2							16	9	null	Rural	Mambere	Primaire	Protesta	Gbaya			.70277151	.9249182	Quatriem	N2V2N		10312	HIV nega	472127
78	21	2	Epouse /	Feminin	7	1970	40	2		Non	Aucun								16	9	null	Rural	Mambere	Primaire	Protesta	Gbaya			.70277151	.9249182	Quatriem	T0M1H		10311	HIV nega	424561
78	23	1	Chef de	Masculin	6	1984	26			Non	Aucun								17	9	null	Rural	Mambere	Aucun	Musulman	Haoussa			.70277151	.46362072	Quatriem	D1M9Z		10306	HIV nega	472127
78	23	3									Aucun																					Q0S6P		10308	HIV nega	424561
78	23	6									Aucun																					C8C8U		10307	HIV nega	472127
78	23	7									Aucun																					W7B7M		10309	HIV nega	424561
78	25	1	Chef de	Masculin	1	1982	28			Oui	Secondai	6ème							16	9	null	Rural	Mambere	Secondai	Protesta	Gbaya			.70277151	.66256621	Quatriem	A8G4S		10317	HIV pos	424561
78	25	4	Fils ou	Feminin	1	2005	5			Non	Aucun								16	9	null	Rural	Mambere	Secondai	Protesta	Gbaya	Primaire	Secondai	.70277151	.66256621	Quatriem	J3C8W		10318	HIV nega	424561
79	1	1	Chef de	Masculin	10	1967	42		1	Oui	Primaire	CM2							6	9	null	Rural	Mambere	Primaire	Protesta	Gbaya			1.6659593	-.24392746	Moyen	C2H6R		5951	HIV nega	1254061
79	1	2	Epouse /	Feminin	4	1972	38	2		Oui	Primaire	CE2							6	9	null	Rural	Mambere	Primaire	Protesta	Gbaya			1.6659593	-.24392746	Moyen	C5Y1H		5952	HIV nega	1287594
79	6	1	Chef de	Masculin	3	1977	33			Oui	Secondai	3ème							6	9	null	Rural	Mambere	Secondai	Catholiq	Banda			1.6659593	-.28512555	Moyen	P5Y8C		5954	HIV nega	1254061
79	6	2	Epouse /	Feminin	7	1982	28	2		Oui	Primaire	CM2							6	9	null	Rural	Mambere	Secondai	Catholiq	Banda			1.6659593	-.28512555	Moyen	X1G8N		5957	HIV nega	1287594
79	8	1	Chef de	Masculin	nsp	1925	85			Non	Aucun								6	9	null	Rural	Mambere	Aucun	Catholiq	Gbaya			1.6659593	.11546274	Moyen	O6D5D		5949	HIV nega	1254061
79	8	2	Fils ou	Masculin	4	1973	37			Oui	Primaire	CM1							6	9	null	Rural	Mambere	Aucun	Catholiq	Gbaya			1.6659593	.11546274	Moyen	C9D3R		5948	HIV nega	1287594
79	10	1	Chef de	Masculin	nsp	1960	50			Oui	Secondai	6ème							6	9	null	Rural	Mambere	Secondai	Catholiq	Gbaya			1.6659593	1.7152082	Plus ric	K6C3V		5937	HIV nega	1287594
79	10	5									Aucun																					P9W5B		5938	HIV nega	1287594
79	11	1	Chef de	Masculin	2	1973	37		1	Oui	Primaire	CP2							6	9	null	Rural	Mambere	Primaire	Protesta	Gbaya			1.6659593	-.93678659	Plus pau	M9Q5R		5950	HIV nega	1254061
79	12	2	Epouse /	Feminin	7	1985	25	2		Oui	Primaire	CP2							6	9	null	Rural	Mambere	Primaire	Catholiq	Gbaya			1.6659593	-.66105736	Plus pau	S8C3G		5935	HIV nega	1287594
79	14	1	Chef de	Masculin	1	1977	33			Oui	Primaire	CP2							6	9	null	Rural	Mambere	Primaire	Catholiq	Gbaya			1.6659593	-.50031895	Second	I3Y7R		5944	HIV nega	1254061
79	14	2	Epouse /	Feminin	2	1979	31	2		Non	Aucun								6	9	null	Rural	Mambere	Primaire	Catholiq	Gbaya			1.6659593	-.50031895	Second	U3T5W		5945	HIV nega	1287594
79	16	1	Chef de	Masculin	2	1959	51			Oui	Primaire	CE1							6	9	null	Rural	Mambere	Primaire	Catholiq	Gbaya			1.6659593	.19317851	Quatriem	N7Q3O		5955	HIV nega	1254061
79	16	2	Fils ou	Feminin	4	1994	16	2		Oui	Primaire	CP1	Non			Non			6	9	null	Rural	Mambere	Primaire	Catholiq	Gbaya	Mère pas	Primaire	1.6659593	.19317851	Quatriem	G4Z8S		5956	HIV nega	1287594
79	17	1	Chef de	Masculin	7	1983	27		1	Oui	Primaire	CE1							6	9	null	Rural	Mambere	Primaire	Catholiq	Gbaya			1.6659593	-.53851393	Second	U4H2I		5942	HIV nega	1254061
79	17	2	Frere ou	Masculin	2	1985	25		2	Oui	Primaire	CE1							6	9	null	Rural	Mambere	Primaire	Catholiq	Gbaya			1.6659593	-.53851393	Second	O3R6P		5943	HIV nega	1287594
79	18	1	Chef de	Masculin	6	1972	38			Non	Aucun								6	9	null	Rural	Mambere	Aucun	Protesta	Gbaya			1.6659593	-.65012455	Plus pau	K9O1J		5946	HIV nega	1287594
79	19	2	Fils ou	Masculin	11	2002	7			Oui	Primaire	CP1	Oui	Primaire	CP1	Non			6	9	null	Rural	Mambere	Primaire	Catholiq	Gbaya	Primaire	Primaire	1.6659593	-.33786307	Moyen	U6J5P		5947	HIV nega	1287594
79	22	2	Epouse /	Feminin	5	1975	35	2		Oui	Primaire	CE2							6	9	null	Rural	Mambere	Primaire	Protesta	Gbaya			1.6659593	-.28368418	Moyen	C2E5N		5953	HIV nega	1254061
79	25	1	Chef de	Masculin	1	1970	40		1	Oui	Primaire	CM1							5	9	null	Rural	Mambere	Primaire	Protesta	Gbaya			1.6659593	-.39735897	Second	M4Q5M		5941	HIV nega	1254061
79	25	2	Epouse /	Feminin	6	1970	40	2		Oui	Primaire	CM1							5	9	null	Rural	Mambere	Primaire	Protesta	Gbaya			1.6659593	-.39735897	Second	L5J4E		5939	HIV nega	1287594
79	25	4	Fils ou	Masculin	3	2006	4				Aucun								5	9	null	Rural	Mambere	Primaire	Protesta	Gbaya	Primaire	Primaire	1.6659593	-.39735897	Second	K6S6P		5940	HIV nega	1287594
79	27	1	Chef de	Masculin	3	1940	70			Non	Aucun								5	9	null	Rural	Mambere	Aucun	Protesta	Gbaya			1.6659593	.86318463	Quatriem	I7X0N		5936	HIV nega	1287594
80	1	1	Chef de	Masculin	4	1965	45			Oui	Primaire	CM2							8	9	null	Rural	Mambere	Primaire	Catholiq	Ngbaka-B			1.5460235	2.4766305	Plus ric	B1R7B		4108	HIV nega	515655
80	1	2	Epouse /	Feminin	2	1978	32	2		Oui	Primaire	CM1							8	9	null	Rural	Mambere	Primaire	Catholiq	Ngbaka-B			1.5460235	2.4766305	Plus ric	Q9I1J		4109	HIV nega	535443
80	8	1	Chef de	Masculin	nsp	1946	64			Oui	Primaire	CM1							8	9	null	Rural	Mambere	Primaire	Protesta	Ngbaka-B			1.5460235	.12215243	Moyen	X8U7I		4114	HIV nega	515655
80	11	1	Chef de	Masculin	1	1953	57			Oui	Primaire	CE2							8	9	null	Rural	Mambere	Primaire	Catholiq	Ngbaka-B			1.5460235	-.24110607	Moyen	T2F0B		4112	HIV nega	515655
80	11	2	Fils ou	Masculin	6	2000	10			Oui	Primaire	CE1	Oui	Primaire	CE1	Oui	Primaire	CP2	8	9	null	Rural	Mambere	Primaire	Catholiq	Ngbaka-B	Primaire	Primaire	1.5460235	-.24110607	Moyen	T4J7O		4113	HIV nega	535443
80	12	1	Chef de	Masculin	8	1970	40		1	Oui	Primaire	CM2							8	9	null	Rural	Mambere	Primaire	Catholiq	Gbaya			1.5460235	1.8575007	Plus ric	U9A0E		4120	HIV nega	515655
80	14	1	Chef de	Masculin	3	1987	23		1	Oui	Primaire	CP2	Non			Non			8	9	null	Rural	Mambere	Primaire	Catholiq	Gbaya			1.5460235	-.33887305	Moyen	T0C0V		4119	HIV pos	535443	NEG	NEG		NEG
80	17	1	Chef de	Masculin	3	1953	57			Oui	Primaire	CM2							8	9	null	Rural	Mambere	Primaire	Protesta	Gbaya			1.5460235	-.1727864	Moyen	G6V7P		4121	HIV nega	515655
80	17	5	Autre pa	Feminin	1	1958	52			Oui	Primaire	CM2							8	9	null	Rural	Mambere	Primaire	Protesta	Gbaya			1.5460235	-.1727864	Moyen	Z8T5H		4122	HIV nega	515655
80	20	1	Chef de	Feminin	nsp	1950	60			Oui	Primaire	CE2							8	9	null	Rural	Mambere	Primaire	Catholiq	Gbaya			1.5460235	-.24192345	Moyen	H2X1I		4111	HIV nega	515655
80	20	2	Fils ou	Feminin	4	2006	4				Aucun								8	9	null	Rural	Mambere	Primaire	Catholiq	Gbaya	Primaire	Père pas	1.5460235	-.24192345	Moyen	V1M8R		4123	HIV nega	535443
80	21	2	Frere ou	Masculin	3	1992	18			Oui	Primaire	CM2	Non			Non			9	9	null	Rural	Mambere	Secondai	Catholiq	Banda			1.5460235	1.2190481	Quatriem	B1E5L		4117	HIV nega	535443
80	22	1	Chef de	Masculin	5	1984	26		1	Oui	Primaire	CM2							9	9	null	Rural	Mambere	Primaire	Protesta	Gbaya			1.5460235	2.2289278	Plus ric	X2K8S		4115	HIV nega	515655
80	22	2	Epouse /	Feminin	9	1988	22	2		Non	Aucun								9	9	null	Rural	Mambere	Primaire	Protesta	Gbaya			1.5460235	2.2289278	Plus ric	C6X4K		4116	HIV nega	535443
80	23	1	Chef de	Feminin	nsp	1970	40	1		Oui	Primaire	CM2							9	9	null	Rural	Mambere	Primaire	Protesta	Gbaya			1.5460235	.16574404	Moyen	J8U7T		4110	HIV nega	515655
80	23	3	Gendre o	Feminin	7	1985	25	3		Non	Aucun								9	9	null	Rural	Mambere	Primaire	Protesta	Gbaya			1.5460235	.16574404	Moyen	B5W3G		4118	HIV nega	535443
80	24	1	Chef de	Masculin	5	1985	25		1	Oui	Primaire	CM1							9	9	null	Rural	Mambere	Primaire	Catholiq	Ngbaka-B			1.5460235	-.22406403	Moyen	B2Y4G		4105	HIV nega	535443
80	25	1	Chef de	Masculin	3	1977	33			Oui	Secondai	4ème							8	9	null	Rural	Mambere	Secondai	Protesta	Ngbaka-B			1.5460235	2.967496	Plus ric	S8Z1C		4106	HIV nega	515655
80	25	2	Epouse /	Feminin	10	1982	27	2		Oui	Primaire	CE2							8	9	null	Rural	Mambere	Secondai	Protesta	Ngbaka-B			1.5460235	2.967496	Plus ric	G6P0C		4124	HIV nega	535443
80	25	4	Fils ou	Masculin	12	2005	4				Aucun								8	9	null	Rural	Mambere	Secondai	Protesta	Ngbaka-B	Primaire	Secondai	1.5460235	2.967496	Plus ric	K3W7R		4107	HIV nega	535443
81	1	1	Chef de	Masculin	5	1973	37		1	Oui	Primaire	CM1							25	9	null	Rural	Mambere	Primaire	Protesta	Banda			1.2729675	-.41245799	Second	X6Y8L		1904	HIV nega	1031930
81	1	2	Epouse /	Feminin	4	1982	28	2		Oui	Primaire	CP2							25	9	null	Rural	Mambere	Primaire	Protesta	Banda			1.2729675	-.41245799	Second	P7J5L		1903	HIV nega	1084994	Neg	Neg	Neg
81	3	1	Chef de	Masculin	3	1971	39		1	Oui	Primaire	CM1							25	9	null	Rural	Mambere	Primaire	Protesta	Gbaya			1.2729675	.9498234	Quatriem	R3R7T		1913	HIV nega	1031930
81	3	2	Epouse /	Feminin	5	1969	41	2		Oui	Primaire	CM2							25	9	null	Rural	Mambere	Primaire	Protesta	Gbaya			1.2729675	.9498234	Quatriem	N8P2N		1914	HIV nega	1084994	Neg	Neg	Neg
81	4	1	Chef de	Masculin	nsp	1935	75			Oui	Primaire	CE2							25	9	null	Rural	Mambere	Primaire	Protesta	Gbaya			1.2729675	2.3192803	Plus ric	G1J7X		1900	HIV nega	1031930	Neg	Neg	Neg
81	4	2	Epouse /	Feminin	nsp	1945	65			Non	Aucun								25	9	null	Rural	Mambere	Primaire	Protesta	Gbaya			1.2729675	2.3192803	Plus ric	K5P6L		1901	HIV nega	0	Neg	Neg	Neg
81	7	1	Chef de	Feminin	4	1975	35	1		Oui	Primaire	CM1							25	9	null	Rural	Mambere	Primaire	Protesta	Gbaya			1.2729675	-.57025299	Second	R5T2S		1906	HIV nega	1031930	Pos	Pos	Neg	Neg
81	7	2	Fils ou	Masculin	6	2009	1				Aucun								25	9	null	Rural	Mambere	Primaire	Protesta	Gbaya	Primaire	Père pas	1.2729675	-.57025299	Second	Z0C2E		1909	HIV nega	1084994	Neg	Neg	Neg
81	8	1	Chef de	Masculin	12	1981	28			Oui	Primaire	CM2							24	9	null	Rural	Mambere	Primaire	Protesta	Gbaya			1.2729675	-.54684663	Second	R8Y9I		1916	HIV pos	1031930	Neg	Neg	Neg
81	8	4	Fils ou	Masculin	12	2008	1				Aucun								24	9	null	Rural	Mambere	Primaire	Protesta	Gbaya	Aucun	Primaire	1.2729675	-.54684663	Second	H7D6X		1915	HIV nega	1031930	Pos	Neg	Neg	Neg
81	8	5									Aucun																					Q1T0L		1917	HIV pos	1084994	Neg	Neg	Neg
81	11	1	Chef de	Masculin	6	1945	65			Oui	Primaire	CM2							25	9	null	Rural	Mambere	Primaire	Protesta	Gbaya			1.2729675	-.24324159	Moyen	O6C5C		1923	HIV nega	1031930	Pos	Pos	Neg	Neg
81	11	2	Epouse /	Feminin	2	1971	39	2		Oui	Primaire	CE1							25	9	null	Rural	Mambere	Primaire	Protesta	Gbaya			1.2729675	-.24324159	Moyen	S2J6K		1919	HIV nega	1084994
81	11	4	Fils ou	Feminin	8	2006	4				Aucun								25	9	null	Rural	Mambere	Primaire	Protesta	Gbaya	Primaire	Primaire	1.2729675	-.24324159	Moyen	W0M3M		1908	HIV nega	1084994	Neg	Neg	Neg
81	11	8									Aucun																					C7V4J		1907	HIV nega	1031930	Neg	Neg	Neg
81	15	1	Chef de	Masculin	6	1975	35		1	Oui	Primaire	CE1							25	9	null	Rural	Mambere	Primaire	Protesta	Gbaya			1.2729675	-.50478493	Second	Y9W2H		1905	HIV nega	1084994	Neg	Neg	Neg
81	17	1	Chef de	Masculin	8	1963	47		1	Oui	Secondai	3ème							25	9	null	Rural	Mambere	Secondai	Protesta	Gbaya			1.2729675	.51102775	Quatriem	R0M5J		1921	HIV nega	1031930	Neg	Neg	Neg
81	17	2	Epouse /	Feminin	4	1970	40	2		Oui	Primaire	CE1							25	9	null	Rural	Mambere	Secondai	Protesta	Gbaya			1.2729675	.51102775	Quatriem	U6C7K		1920	HIV nega	1084994
81	17	6									Aucun																					B9E8W		1922	HIV nega	1084994
81	20	1	Chef de	Feminin	4	1975	35	1		Non	Aucun								25	9	null	Rural	Mambere	Aucun	Protesta	Gbaya			1.2729675	-.05029146	Moyen	Y9Z7P		1911	HIV nega	1031930	Neg	Neg	Neg
81	20	4	Fils ou	Masculin	2	2003	7			Oui	Primaire	CP2	Oui	Primaire	CP2	Oui	Primaire	CP1	25	9	null	Rural	Mambere	Aucun	Protesta	Gbaya	Aucun	Père pas	1.2729675	-.05029146	Moyen	G2U9M		1918	HIV nega	1031930	Neg	Neg	Neg
81	20	5	Fils ou	Feminin	4	1997	13			Non	Aucun								25	9	null	Rural	Mambere	Aucun	Protesta	Gbaya	Aucun	Père pas	1.2729675	-.05029146	Moyen	T5G5K		1912	HIV nega	1084994
81	20	6									Aucun																					F9K1Z		1910	HIV nega	1084994	Neg	Neg	Neg
81	25	3	Fils ou	Masculin	1	2007	3				Aucun								25	9	null	Rural	Mambere	Primaire	Protesta	Gbaya	Primaire	Primaire	1.2729675	-.67460559	Plus pau	J0C9U		1902	HIV nega	1084994	Neg	Neg	Neg
81	27	4	Fils ou	Masculin	2	2003	7			Oui	Primaire	CP1	Oui	Primaire	CP1	Non			24	9	null	Rural	Mambere	Primaire	Protesta	Gbaya	Primaire	Père pas	1.2729675	-.49554061	Second	A5S7F		1899	HIV nega	1084994	Neg	Neg	Neg
81	27	6	Fils ou	Masculin	4	1998	12			Non	Aucun								24	9	null	Rural	Mambere	Primaire	Protesta	Gbaya	Primaire	Père pas	1.2729675	-.49554061	Second	K5R8P		1898	HIV nega	1084994	Neg	Neg	Neg
82	2	1	Chef de	Masculin	3	1971	39		1	Oui	Primaire	CM1							23	9	null	Rural	Mambere	Primaire	Musulman	Haoussa			2.1620199	1.5861885	Plus ric	T1V1R		2104	HIV nega	608934
82	2	2	Epouse /	Feminin	nsp	1988	22	2		Non	Aucun								23	9	null	Rural	Mambere	Primaire	Musulman	Haoussa			2.1620199	1.5861885	Plus ric	K0U6L		2105	HIV nega	640247
82	5	1	Chef de	Masculin	3	1946	64			Oui	Primaire	CM2							23	9	null	Rural	Mambere	Primaire	Protesta	Gbaya			2.1620199	-.61042903	Second	E4M0U		2090	HIV nega	608934
82	5	2	Epouse /	Feminin	8	1959	51			Non	Aucun								23	9	null	Rural	Mambere	Primaire	Protesta	Gbaya			2.1620199	-.61042903	Second	P7F3F		2091	HIV pos	640247	Neg	Neg	Neg
82	7	1	Chef de	Masculin	8	1963	47			Non	Aucun								23	9	null	Rural	Mambere	Aucun	Protesta	Gbaya			2.1620199	-.59886947	Second	L6M1F		2088	HIV nega	608934
82	7	6									Aucun																					F9A0O		2089	HIV nega	640247
82	7	7									Aucun																					Y6C8P		2092	HIV nega	640247
82	11	1	Chef de	Masculin	6	1979	31			Oui	Primaire	CE1							23	9	null	Rural	Mambere	Primaire	Musulman	Haoussa			2.1620199	.23171917	Quatriem	Y6E8R		2087	HIV nega	608934	Neg	Neg
82	11	2	Epouse /	Feminin	2	1990	20	2		Non	Aucun								23	9	null	Rural	Mambere	Primaire	Musulman	Haoussa			2.1620199	.23171917	Quatriem	O9T6X		2093	HIV nega	640247
82	12	1	Chef de	Masculin	3	1974	36		1	Oui	Primaire	CM2							23	9	null	Rural	Mambere	Primaire	Catholiq	Banda			2.1620199	-.73114337	Plus pau	P0C0R		2094	HIV nega	640247	Neg	Pos	Neg
82	12	6									Aucun																					Y5R7D		2095	HIV nega	640247
82	16	1	Chef de	Masculin	4	1965	45		1	Oui	Primaire	CE1							23	9	null	Rural	Mambere	Primaire	Protesta	Gbaya			2.1620199	-.01085239	Moyen	W5B1E		2098	HIV nega	608934	Neg	Neg	Neg
82	18	1	Chef de	Masculin	10	1967	42		1	Non	Aucun								23	9	null	Rural	Mambere	Aucun	Musulman	Haoussa			2.1620199	1.5713248	Plus ric	Y9I2S		2106	HIV nega	608934
82	18	2	Epouse /	Feminin	nsp	1977	33	2		Non	Aucun								23	9	null	Rural	Mambere	Aucun	Musulman	Haoussa			2.1620199	1.5713248	Plus ric	B9M1X		2107	HIV nega	640247
82	20	1	Chef de	Masculin	nsp	1944	66			Oui	Primaire	CE2							23	9	null	Rural	Mambere	Primaire	Protesta	Gbaya			2.1620199	1.9685987	Plus ric	E0I2O		2099	HIV nega	608934
82	20	2	Epouse /	Feminin	nsp	1959	51			Non	Aucun								23	9	null	Rural	Mambere	Primaire	Protesta	Gbaya			2.1620199	1.9685987	Plus ric	L0R4H		2101	HIV nega	640247
82	20	3	Gendre o	Feminin	4	1991	19	3		Non	Aucun								23	9	null	Rural	Mambere	Primaire	Protesta	Gbaya			2.1620199	1.9685987	Plus ric	X1Z1Z		2100	HIV nega	640247
82	22	1	Chef de	Masculin	3	1958	52		1	Oui	Primaire	CE1							23	9	null	Rural	Mambere	Primaire	Catholiq	Gbaya			2.1620199	-.59827836	Second	C1I8T		2096	HIV nega	608934
82	22	2	Epouse /	Feminin	Manquant	1956	54			Non	Aucun								23	9	null	Rural	Mambere	Primaire	Catholiq	Gbaya			2.1620199	-.59827836	Second	M8Y4X		2097	HIV nega	640247
82	26	3	Fils ou	Feminin	2	2007	3				Aucun								23	9	null	Rural	Mambere	Primaire	Catholiq	Gbaya	Primaire	Père pas	2.1620199	-.9282176	Plus pau	U4N0M		2108	HIV nega	640247	Neg	Neg	Neg
82	27	1	Chef de	Feminin	6	1991	19	1		Oui	Primaire	CE2	Non			Non			23	9	null	Rural	Mambere	Primaire	Musulman	Sara			2.1620199	-.12002268	Moyen	J0J9C		2109	HIV nega	608934
82	27	2	Fils ou	Feminin	4	2009	1				Aucun								23	9	null	Rural	Mambere	Primaire	Musulman	Sara	Primaire	Père pas	2.1620199	-.12002268	Moyen	N6E6E		2110	HIV nega	640247	Neg	Neg	Neg
82	28	1	Chef de	Masculin	7	1959	51		1	Oui	Primaire	CM1							23	9	null	Rural	Mambere	Primaire	Protesta	Gbaya			2.1620199	-.12042072	Moyen	F2J4U		2102	HIV nega	608934	Neg	Neg	Neg
83	1	2	Fils ou	Feminin	3	2005	5			Non	Aucun								19	9	null	Rural	Mambere	Aucun	Musulman	Haoussa	Aucun	Père pas	1.5143717	-.12674444	Moyen	R7D5H		2075	HIV nega	870892	Neg	Neg	Neg
83	2	1	Chef de	Masculin	6	1985	25			Non	Aucun								20	9	null	Rural	Mambere	Aucun	Musulman	Haoussa			1.5143717	.05154794	Moyen	V7J6S		2062	HIV nega	828299	Neg	Neg	Neg
83	2	2	Frere ou	Masculin	1	1987	23			Non	Aucun								20	9	null	Rural	Mambere	Aucun	Musulman	Haoussa			1.5143717	.05154794	Moyen	D4B1J		2063	HIV nega	870892
83	6	1	Chef de	Masculin	2	1981	29			Non	Aucun								19	9	null	Rural	Mambere	Aucun	Musulman	Haoussa			1.5143717	-.24716766	Moyen	P3T3P		2085	HIV nega	828299	Neg	Neg	Neg
83	12	2	Fils ou	Feminin	8	2010	0				Aucun								20	9	null	Rural	Mambere	Aucun	Musulman	Ethnies	Aucun	Père pas	1.5143717	1.5218139	Plus ric	F2O7D		2076	HIV nega	870892
83	13	3	Fils ou	Feminin	2	2003	7			Non	Aucun								20	9	null	Rural	Mambere	Aucun	Musulman	Haoussa	Aucun	Aucun	1.5143717	1.1533605	Quatriem	C0X3D		2067	HIV nega	870892
83	13	4	Fils ou	Feminin	5	1999	11			Non	Aucun								20	9	null	Rural	Mambere	Aucun	Musulman	Haoussa	Aucun	Aucun	1.5143717	1.1533605	Quatriem	F1G0M		2072	HIV nega	870892
83	13	5									Aucun																					W1U8B		2068	HIV nega	870892
83	14	2	Epouse /	Feminin	7	1994	16	2		Non	Aucun								20	9	null	Rural	Mambere	Secondai	Protesta	Gbaya	Mère pas	Père pas	1.5143717	.46617134	Quatriem	S1K1F		2078	HIV nega	870892	Neg	Neg	Neg
83	14	6									Aucun																					T1R0M		2079	HIV nega	828299
83	14	7									Aucun																					F5B7S		2080	HIV nega	870892	Neg	Neg	Neg
83	14	9									Aucun																					I8N4I		2077	HIV nega	828299
83	18	1	Chef de	Masculin	nsp	1947	63			Non	Aucun								20	9	null	Rural	Mambere	Aucun	Musulman	Haoussa			1.5143717	1.3485535	Quatriem	Z0E4I		2086	HIV nega	870892
83	19	2	Epouse /	Feminin	3	1975	35	2		Non	Aucun								20	9	null	Rural	Mambere	Primaire	Protesta	Gbaya			1.5143717	-.52362395	Second	O5X1S		2083	HIV nega	870892
83	20	1	Chef de	Masculin	2	1981	29			Oui	Primaire	CE1							20	9	null	Rural	Mambere	Primaire	Protesta	Gbaya			1.5143717	-.39952201	Second	R3B3Y		2073	HIV nega	828299	Neg	Neg	Neg
83	20	2	Epouse /	Feminin	5	1984	26	2		Non	Aucun								20	9	null	Rural	Mambere	Primaire	Protesta	Gbaya			1.5143717	-.39952201	Second	C9H6Y		2074	HIV nega	870892
83	22	1	Chef de	Masculin	7	1972	38			Non	Aucun								20	9	null	Rural	Mambere	Aucun	Protesta	Gbaya			1.5143717	-.74499943	Plus pau	Y7V5H		2061	HIV nega	828299
83	22	2	Fils ou	Masculin	3	2006	4				Aucun								20	9	null	Rural	Mambere	Aucun	Protesta	Gbaya	Aucun	Aucun	1.5143717	-.74499943	Plus pau	C8G6W		2064	HIV nega	870892
83	22	8									Aucun																					I4N2C		2066	HIV nega	870892	Neg	Neg	Neg
83	22	9									Aucun																					H3L3Y		2065	HIV nega	870892
83	23	2	Epouse /	Feminin	6	1966	44	2		Non	Aucun								20	9	null	Rural	Mambere	Primaire	Protesta	Gbaya			1.5143717	-.47254631	Second	U7C2G		2081	HIV nega	870892	Neg	Neg	Neg
83	23	7	Fils ou	Feminin	2	1997	13			Non	Aucun								20	9	null	Rural	Mambere	Primaire	Protesta	Gbaya	Aucun	Primaire	1.5143717	-.47254631	Second	K7P3K		2082	HIV nega	870892
83	25	1	Chef de	Feminin	nsp	1980	30	1		Oui	Primaire	CP2							20	9	null	Rural	Mambere	Primaire	Protesta	Gbaya			1.5143717	-.12628845	Moyen	I9M1F		2084	HIV pos	870892	Neg	Neg	Neg
83	27	1	Chef de	Masculin	nsp	1947	63			Oui	Primaire	CP1							20	9	null	Rural	Mambere	Primaire	Protesta	Gbaya			1.5143717	.51269234	Quatriem	L7O5M		2070	HIV nega	828299
83	27	2	Epouse /	Feminin	nsp	1938	72			Non	Aucun								20	9	null	Rural	Mambere	Primaire	Protesta	Gbaya			1.5143717	.51269234	Quatriem	K2A1N		2071	HIV nega	870892	Neg	Neg	Neg
83	27	6									Aucun																					E8O3E		2069	HIV nega	828299	Neg	Neg	Neg
84	2	2	Fils ou	Masculin	5	2007	3				Aucun								22	9	null	Rural	Mambere	Primaire	Musulman	Haoussa	Primaire	Primaire	1.5017182	2.9176233	Plus ric	A4S9G		10159	HIV nega	582491
84	3	1	Chef de	Masculin	nsp	1944	66			Oui	Primaire	CP2							22	9	null	Rural	Mambere	Primaire	Protesta	Gbaya			1.5017182	.62907562	Quatriem	X6F1K		10164	HIV nega	590718
84	4	1	Chef de	Masculin	8	1970	40		1	Non	Aucun								22	9	null	Rural	Mambere	Aucun	Protesta	Gbaya			1.5017182	-.80107806	Plus pau	O9Q3R		10146	HIV nega	590718
84	4	2	Epouse /	Feminin	5	1977	33	2		Oui	Primaire	CE2							22	9	null	Rural	Mambere	Aucun	Protesta	Gbaya			1.5017182	-.80107806	Plus pau	M1H9E		10147	HIV nega	582491
84	5	1	Chef de	Masculin	1	1979	31			Oui	Primaire	CE1							22	9	null	Rural	Mambere	Primaire	Protesta	Gbaya			1.5017182	-.30802333	Moyen	B4W1D		10151	HIV nega	590718
84	5	2	Epouse /	Feminin	5	1983	27	2		Oui	Primaire	CM1							22	9	null	Rural	Mambere	Primaire	Protesta	Gbaya			1.5017182	-.30802333	Moyen	H9Y9Y		10150	HIV nega	582491
84	5	3	Fils ou	Masculin	7	2004	6			Non	Aucun								22	9	null	Rural	Mambere	Primaire	Protesta	Gbaya	Primaire	Primaire	1.5017182	-.30802333	Moyen	X8N5Y		10152	HIV nega	582491
84	8	1	Chef de	Feminin	3	1970	40	1		Non	Aucun								22	9	null	Rural	Mambere	Aucun	Catholiq	Gbaya			1.5017182	-.51971291	Second	O5P7Q		10158	HIV nega	590718
84	10	1	Chef de	Masculin	6	1976	34		1	Oui	Secondai	3ème							22	9	null	Rural	Mambere	Secondai	Protesta	Gbaya			1.5017182	.20575057	Quatriem	R4L7O		10149	HIV nega	582491
84	12	2	Epouse /	Feminin	2	1989	21	2		Oui	Primaire	CP2	Manquant			Manquant			22	9	null	Rural	Mambere	Primaire	Protesta	Gbaya			1.5017182	-.37250457	Second	P3A5X		10145	HIV nega	582491
84	14	1	Chef de	Feminin	nsp	1953	57			Oui	Primaire	CE2							22	9	null	Rural	Mambere	Primaire	Protesta	Gbaya			1.5017182	-.95083587	Plus pau	M9G7J		10160	HIV nega	590718
84	16	1	Chef de	Masculin	2	1955	55		1	Oui	Primaire	CM2							22	9	null	Rural	Mambere	Primaire	Protesta	Gbaya			1.5017182	.19088952	Quatriem	R0O0G		10156	HIV nega	590718
84	16	2	Epouse /	Feminin	1	1965	45	2		Oui	Primaire	CM1							22	9	null	Rural	Mambere	Primaire	Protesta	Gbaya			1.5017182	.19088952	Quatriem	G2I6W		10155	HIV nega	582491
84	16	6	Fils ou	Masculin	8	1999	11			Oui	Primaire	CE1	Non			Non			22	9	null	Rural	Mambere	Primaire	Protesta	Gbaya	Primaire	Primaire	1.5017182	.19088952	Quatriem	K5C7Y		10157	HIV nega	590718
84	18	1	Chef de	Masculin	4	1973	37		1	Oui	Primaire	CP2							22	9	null	Rural	Mambere	Primaire	Catholiq	Gbaya			1.5017182	-.76149132	Plus pau	M1N5G		10154	HIV nega	590718
84	18	2	Epouse /	Feminin	7	1978	32	2		Oui	Primaire	CE1							22	9	null	Rural	Mambere	Primaire	Catholiq	Gbaya			1.5017182	-.76149132	Plus pau	W7P6Z		10153	HIV nega	582491
84	19	1	Chef de	Masculin	1	1949	61			Non	Aucun								22	9	null	Rural	Mambere	Aucun	Protesta	Gbaya			1.5017182	-.49975808	Second	N9F7J		10161	HIV nega	590718
84	19	2	Epouse /	Feminin	4	1968	42	2		Non	Aucun								22	9	null	Rural	Mambere	Aucun	Protesta	Gbaya			1.5017182	-.49975808	Second	O3B8B		10148	HIV nega	582491
84	21	1	Chef de	Masculin	5	1970	40			Oui	Primaire	CM2							22	9	null	Rural	Mambere	Primaire	Catholiq	Gbaya			1.5017182	-.01800125	Moyen	Y9V6K		10143	HIV nega	590718
84	21	2	Epouse /	Feminin	3	1983	27	2		Non	Aucun								22	9	null	Rural	Mambere	Primaire	Catholiq	Gbaya			1.5017182	-.01800125	Moyen	P1B2T		10144	HIV nega	582491
84	27	1	Chef de	Masculin	4	1936	74			Oui	Primaire	CM2							22	9	null	Rural	Mambere	Primaire	Protesta	Gbaya			1.5017182	-.48338851	Second	N5Y7Y		10162	HIV nega	590718
84	27	2	Epouse /	Feminin	6	1963	47	2		Non	Aucun								22	9	null	Rural	Mambere	Primaire	Protesta	Gbaya			1.5017182	-.48338851	Second	D9K0W		10163	HIV nega	582491
85	2	1	Chef de	Masculin	8	1988	22			Oui	Secondai	3ème	Oui	Secondai	3ème	Oui	Secondai	4ème	31	8	null	Urbain	Nana Mam	Secondai	Catholiq	Gbaya			1.0784522	-.43535785	Second	R1R2M		1207	HIV nega	548193	Neg	Neg	Neg
85	3	1	Chef de	Masculin	2	1981	29		1	Oui	Secondai	Seconde							31	8	null	Urbain	Nana Mam	Secondai	Catholiq	Gbaya			1.0784522	.361312	Quatriem	N4G8G		1189	HIV pos	548193	Neg	Neg	Neg
85	6	1	Chef de	Masculin	1	1980	30			Oui	Primaire	CM2							31	8	null	Urbain	Nana Mam	Primaire	Catholiq	Mboum			1.0784522	.25538823	Quatriem	R0X8X		1193	HIV nega	623724
85	6	2	Epouse /	Feminin	5	1986	24	2		Non	Aucun								31	8	null	Urbain	Nana Mam	Primaire	Catholiq	Mboum			1.0784522	.25538823	Quatriem	J0N3Z		1192	HIV nega	548193	Neg	Neg	Neg
85	9	2	Frere ou	Masculin	nsp	1998	12			Oui	Primaire	CM2	Oui	Primaire	CM2	Oui	Primaire	CM1	1	9	null	Urbain	Nana Mam	Secondai	Catholiq	Mandja	Secondai	Père pas	1.0784522	2.607823	Plus ric	Q8A6F		1200	HIV nega	548193	Neg	Neg	Neg
85	9	8									Aucun																					K8U7U		1199	HIV nega	548193
85	17	2	Epouse /	Feminin	nsp	1990	20	2		Non	Aucun								1	9	null	Urbain	Nana Mam	Primaire	Protesta	Gbaya			1.0784522	-.09365699	Moyen	P3R9T		1202	HIV nega	623724	Neg	Neg	Neg
85	17	4	Fils ou	Feminin	5	2008	2				Aucun								1	9	null	Urbain	Nana Mam	Primaire	Protesta	Gbaya	Aucun	Primaire	1.0784522	-.09365699	Moyen	E2J1Q		1203	HIV nega	623724
85	17	6									Aucun																					D1O5X		1201	HIV nega	623724	Neg	Neg	Neg
85	18	2	Epouse /	Feminin	nsp	1992	18	2		Oui	Secondai	5ème	Oui	Secondai	5ème	Oui	Secondai	6ème	1	9	null	Urbain	Nana Mam	Secondai	Protesta	Gbaya			1.0784522	-.0567784	Moyen	Z9N1X		1196	HIV nega	548193	Neg	Neg	Neg
85	18	4									Aucun																					Z4U7G		1198	HIV nega	548193	Neg	Neg	Neg
85	18	8									Aucun																					A1K7S		1197	HIV nega	623724	Neg	Neg	Neg
85	19	1	Chef de	Masculin	2	1984	26		1	Oui	Primaire	CM1							1	9	null	Urbain	Nana Mam	Primaire	Catholiq	Gbaya			1.0784522	1.1570704	Quatriem	W7X6I		1191	HIV pos	548193	Neg	Neg	Neg
85	20	1	Chef de	Masculin	1	1962	48			Oui	Secondai	5ème							1	9	null	Urbain	Nana Mam	Secondai	Protesta	Mboum			1.0784522	1.0688998	Quatriem	L3F5Y		1190	HIV pos	548193	Neg	Neg	Neg
85	25	1	Chef de	Masculin	7	1975	35		1	Oui	Secondai	3ème							1	9	null	Urbain	Nana Mam	Secondai	Protesta	Banda			1.0784522	-.24964512	Moyen	Q8B2C		1205	HIV nega	623724
85	25	2	Epouse /	Feminin	nsp	1980	30	2		Oui	Primaire	CM2							1	9	null	Urbain	Nana Mam	Secondai	Protesta	Banda			1.0784522	-.24964512	Moyen	A1D2G		1204	HIV nega	548193
85	25	6									Aucun																					T3P8U		1206	HIV nega	548193	Neg	Pos	Neg
85	26	1	Chef de	Masculin	nsp	1966	44			Oui	Secondai	Terminal							1	9	null	Urbain	Nana Mam	Secondai	Protesta	Yakoma-S			1.0784522	1.4039358	Plus ric	W3Z5F		1195	HIV nega	623724	Neg	Neg	Neg
85	26	2	Epouse /	Feminin	nsp	1975	35	2		Oui	Primaire	CM2							1	9	null	Urbain	Nana Mam	Secondai	Protesta	Yakoma-S			1.0784522	1.4039358	Plus ric	G3C8T		1208	HIV pos	548193	Neg	Neg	Neg
85	28	1	Chef de	Feminin	3	1988	22	1		Oui	Primaire	CM2	Non			Non			1	9	null	Urbain	Nana Mam	Primaire	Catholiq	Ngbaka-B			1.0784522	.84603502	Quatriem	Q3F5E		1194	HIV nega	548193	Neg	Neg	Neg
86	5	1	Chef de	Masculin	2	1987	23		1	Oui	Secondai	5ème	Non			Non			2	9	null	Urbain	Nana Mam	Secondai	Catholiq	Gbaya			1.3967338	.75589827	Quatriem	K3W6Q		10865	HIV nega	384355
86	6	1	Chef de	Feminin	12	1987	22	1		Non	Aucun								2	9	null	Urbain	Nana Mam	Aucun	Protesta	Gbaya			1.3967338	-.21004227	Moyen	V1J7N		10880	HIV nega	387000
86	6	2	Fils ou	Feminin	2	2010	0				Aucun								2	9	null	Urbain	Nana Mam	Aucun	Protesta	Gbaya	Aucun	Père pas	1.3967338	-.21004227	Moyen	A0Z3D		10881	HIV nega	384355
86	8	1	Chef de	Masculin	11	1971	38			Oui	Primaire	CM2							2	9	null	Urbain	Nana Mam	Primaire	Musulman	Gbaya			1.3967338	1.2338841	Quatriem	P0U3N		10892	HIV nega	384355
86	9	1	Chef de	Masculin	4	1978	32		1	Oui	Secondai	5ème							2	9	null	Urbain	Nana Mam	Secondai	Catholiq	Banda			1.3967338	1.0300034	Quatriem	M0H9D		10870	HIV nega	387000
86	9	2	Epouse /	Feminin	3	1987	23	2		Oui	Primaire	CM1	Manquant			Manquant			2	9	null	Urbain	Nana Mam	Secondai	Catholiq	Banda			1.3967338	1.0300034	Quatriem	J1K5Z		10873	HIV nega	384355
86	9	5	Fils ou	Feminin	5	2005	5			Non	Aucun								2	9	null	Urbain	Nana Mam	Secondai	Catholiq	Banda	Primaire	Secondai	1.3967338	1.0300034	Quatriem	B5N9D		10871	HIV nega	387000
86	9	6									Aucun																					I3M9H		10874	HIV nega	387000
86	9	7									Aucun																					W8L5V		10869	HIV nega	387000
86	9	8									Aucun																					K2V6O		10872	HIV nega	384355
86	14	1	Chef de	Feminin	5	1977	33	1		Oui	Superieu	BTS 1ère							2	9	null	Urbain	Nana Mam	Secondai	Catholiq	Ngbaka-B			1.3967338	1.8727144	Plus ric	X9P7E		10879	HIV nega	384355
86	15	1	Chef de	Masculin	2	1981	29		1	Oui	Primaire	CM2							2	9	null	Urbain	Nana Mam	Primaire	Catholiq	Mboum			1.3967338	.71802376	Quatriem	C2C3J		10868	HIV nega	387000
86	15	2	Epouse /	Feminin	nsp	1985	25	2		Non	Aucun								2	9	null	Urbain	Nana Mam	Primaire	Catholiq	Mboum			1.3967338	.71802376	Quatriem	T0P6P		10884	HIV nega	384355
86	16	1	Chef de	Masculin	2	1981	29			Oui	Secondai	6ème							2	9	null	Urbain	Nana Mam	Secondai	Protesta	Banda			1.3967338	.77587147	Quatriem	M5J5G		10887	HIV nega	387000
86	16	2	Epouse /	Feminin	5	1987	23	2		Oui	Secondai	5ème	Non			Non			2	9	null	Urbain	Nana Mam	Secondai	Protesta	Banda			1.3967338	.77587147	Quatriem	H4V4L		10888	HIV nega	384355
86	18	1	Chef de	Masculin	5	1988	22			Oui	Secondai	6ème	Non			Non			2	9	null	Urbain	Nana Mam	Secondai	Catholiq	Mboum			1.3967338	.92399613	Quatriem	A3V2B		10890	HIV nega	387000
86	18	2	Epouse /	Feminin	8	1990	20	2		Oui	Secondai	4ème	Oui	Secondai	4ème	Oui	Secondai	5ème	2	9	null	Urbain	Nana Mam	Secondai	Catholiq	Mboum			1.3967338	.92399613	Quatriem	O2U6R		10891	HIV nega	384355
86	20	1	Chef de	Feminin	11	1984	25	1		Oui	Primaire	CM2							2	9	null	Urbain	Nana Mam	Primaire	Protesta	Sara			1.3967338	.09518516	Moyen	M7M1H		10866	HIV nega	387000
86	20	2	Fils ou	Feminin	6	2009	1				Aucun								2	9	null	Urbain	Nana Mam	Primaire	Protesta	Sara	Primaire	Père pas	1.3967338	.09518516	Moyen	V4G5L		10867	HIV nega	384355
86	21	1	Chef de	Feminin	1	1982	28	1		Oui	Primaire	CM2							2	9	null	Urbain	Nana Mam	Primaire	Protesta	Mboum			1.3967338	1.1033578	Quatriem	D4X8N		10875	HIV nega	387000
86	22	3	Fils ou	Masculin	6	2007	3				Aucun								2	9	null	Urbain	Nana Mam	Primaire	Catholiq	Mboum	Primaire	Primaire	1.3967338	.76964796	Quatriem	I3F9Z		10878	HIV nega	384355
86	22	4	Fils ou	Feminin	9	2005	5			Non	Aucun								2	9	null	Urbain	Nana Mam	Primaire	Catholiq	Mboum	Primaire	Primaire	1.3967338	.76964796	Quatriem	H6D7X		10877	HIV nega	387000
86	24	1	Chef de	Masculin	3	1964	46			Oui	Primaire	CM2							2	9	null	Urbain	Nana Mam	Primaire	Catholiq	Sara			1.3967338	-.46688245	Second	V6O1R		10882	HIV nega	387000
86	24	2	Epouse /	Feminin	6	1967	43	2		Oui	Primaire	CE2							2	9	null	Urbain	Nana Mam	Primaire	Catholiq	Sara			1.3967338	-.46688245	Second	V3Z8H		10883	HIV nega	384355
86	25	1	Chef de	Masculin	9	1992	18		1	Oui	Secondai	Terminal	Oui	Secondai	Terminal	Oui	Secondai	Première	3	9	null	Urbain	Nana Mam	Secondai	Protesta	Banda			1.3967338	3.6001992	Plus ric	T6C0C		10889	HIV nega	387000
86	25	2	Frere ou	Masculin	7	2003	7			Oui	Primaire	CP1	Oui	Primaire	CP1	Oui	Ecole ma		3	9	null	Urbain	Nana Mam	Secondai	Protesta	Banda	Secondai	Père pas	1.3967338	3.6001992	Plus ric	B3Y4H		10876	HIV nega	384355
86	28	1	Chef de	Masculin	8	1982	28			Oui	Secondai	Seconde							2	9	null	Urbain	Nana Mam	Secondai	Catholiq	Mboum			1.3967338	-.1942888	Moyen	N2P5K		10885	HIV nega	387000
86	28	2	Epouse /	Feminin	6	1990	20	2		Oui	Primaire	CM2	Non			Non			2	9	null	Urbain	Nana Mam	Secondai	Catholiq	Mboum			1.3967338	-.1942888	Moyen	K0O8H		10886	HIV nega	384355
87	2	2									Aucun																					R1Q9S		5091	HIV nega	805939
87	3	1	Chef de	Masculin	7	1976	34			Oui	Primaire	CM2							9	9	null	Urbain	Nana Mam	Primaire	Catholiq	Gbaya			.79402556	-.13288028	Moyen	H7B4T		5075	HIV nega	0
87	3	5	Fils ou	Masculin	5	2006	4				Aucun								9	9	null	Urbain	Nana Mam	Primaire	Catholiq	Gbaya	Secondai	Primaire	.79402556	-.13288028	Moyen	K6J7H		5095	HIV nega	805939
87	3	6	Fils ou	Feminin	12	2005	4				Aucun								9	9	null	Urbain	Nana Mam	Primaire	Catholiq	Gbaya	Secondai	Primaire	.79402556	-.13288028	Moyen	W7J0N		5096	HIV nega	805939
87	5	1	Chef de	Feminin	nsp	1981	29	1		Non	Aucun								9	9	null	Urbain	Nana Mam	Aucun	Musulman	Haoussa			.79402556	.30926629	Quatriem	P0G7D		5090	HIV nega	797057
87	7	1	Chef de	Masculin	nsp	1978	32			Oui	Secondai	Terminal							9	9	null	Urbain	Nana Mam	Secondai	Musulman	Haoussa			.79402556	1.9090237	Plus ric	C9E6V		5078	HIV nega	805939
87	7	2	Epouse /	Feminin	nsp	1980	30	2		Non	Aucun								9	9	null	Urbain	Nana Mam	Secondai	Musulman	Haoussa			.79402556	1.9090237	Plus ric	M4W3Q		5079	HIV nega	805939
87	8	1	Chef de	Masculin	10	1975	34		1	Oui	Secondai	4ème							10	9	null	Urbain	Nana Mam	Secondai	Protesta	Mboum			.79402556	-.49485126	Second	L4K6G		5072	HIV nega	797057
87	8	2	Epouse /	Feminin	7	1984	26	2		Oui	Secondai	6ème							10	9	null	Urbain	Nana Mam	Secondai	Protesta	Mboum			.79402556	-.49485126	Second	Z5Z4J		5073	HIV nega	805939
87	9	1	Chef de	Masculin	8	1964	46			Oui	Secondai	Terminal							9	9	null	Urbain	Nana Mam	Secondai	Protesta	Mboum			.79402556	-.07292659	Moyen	H2Q0Z		5094	HIV nega	805939
87	10	1	Chef de	Masculin	12	1980	29		1	Oui	Primaire	CE2							9	9	null	Urbain	Nana Mam	Primaire	Protesta	Mboum			.79402556	.05033149	Moyen	S8K9U		5074	HIV nega	797057
87	11	1	Chef de	Masculin	9	1989	20			Oui	Primaire	CE2	Non			Oui	Primaire	CE2	9	9	null	Urbain	Nana Mam	Primaire	Protesta	Mboum			.79402556	-.47757195	Second	T3V7Z		5083	HIV nega	797057
87	11	2	Epouse /	Feminin	3	1991	19	2		Oui	Primaire	CE2	Non			Non			9	9	null	Urbain	Nana Mam	Primaire	Protesta	Mboum			.79402556	-.47757195	Second	U9Q3X		5082	HIV nega	805939
87	12	1	Chef de	Masculin	nsp	1956	54		1	Oui	Primaire	CM2							9	9	null	Urbain	Nana Mam	Primaire	Catholiq	Gbaya			.79402556	-.86612094	Plus pau	F3B8R		5084	HIV nega	797057
87	12	2	Epouse /	Feminin	9	1957	53			Non	Aucun								9	9	null	Urbain	Nana Mam	Primaire	Catholiq	Gbaya			.79402556	-.86612094	Plus pau	N9U8Z		5085	HIV nega	805939
87	18	1	Chef de	Feminin	1	1975	35	1		Non	Aucun								10	9	null	Urbain	Nana Mam	Aucun	Protesta	Mboum			.79402556	-.70440336	Plus pau	D1B5K		5093	HIV nega	797057
87	18	2	Fils ou	Masculin	7	2004	6			Non	Aucun								10	9	null	Urbain	Nana Mam	Aucun	Protesta	Mboum	Aucun	Père pas	.79402556	-.70440336	Plus pau	M6V2Q		5092	HIV nega	805939
87	21	1	Chef de	Masculin	5	1982	28			Non	Aucun								9	9	null	Urbain	Nana Mam	Aucun	Catholiq	Gbaya			.79402556	-.39610367	Second	N7X8B		5077	HIV nega	797057
87	21	2	Epouse /	Feminin	2	1980	30	2		Non	Aucun								9	9	null	Urbain	Nana Mam	Aucun	Catholiq	Gbaya			.79402556	-.39610367	Second	Q5B2Y		5097	HIV nega	805939
87	23	1	Chef de	Masculin	nsp	1970	40			Oui	Primaire	CM1							9	9	null	Urbain	Nana Mam	Primaire	Protesta	Autres e			.79402556	-.52930757	Second	S0L1F		5089	HIV nega	797057
87	23	4									Aucun																					P6Y6B		5088	HIV nega	805939
87	24	1	Chef de	Masculin	3	1975	35		1	Oui	Primaire	CM2							9	9	null	Urbain	Nana Mam	Primaire	Catholiq	Gbaya			.79402556	1.1410005	Quatriem	D2P7C		5081	HIV nega	797057
87	24	2	Epouse /	Feminin	7	1977	33	2		Non	Aucun								9	9	null	Urbain	Nana Mam	Primaire	Catholiq	Gbaya			.79402556	1.1410005	Quatriem	P1Q1I		5080	HIV nega	805939
87	27	1	Chef de	Masculin	11	1976	33			Oui	Primaire	CM1							9	9	null	Urbain	Nana Mam	Primaire	Protesta	Mboum			.79402556	-.3922184	Second	A0N1O		5087	HIV nega	797057
87	27	2									Aucun																					Y1T8C		5086	HIV nega	805939
88	2	1	Chef de	Masculin	nsp	1980	30			Oui	Primaire	CM2							12	9	null	Urbain	Nana Mam	Primaire	Catholiq	Gbaya			.968436	-.21950459	Moyen	C5Y6M		7324	HIV nega	136464
88	3	2	Epouse /	Feminin	8	1990	20	2		Oui	Primaire	CE1	Non			Non			12	9	null	Urbain	Nana Mam	Secondai	Catholiq	Gbaya			.968436	.06811765	Moyen	L1O8J		7322	HIV nega	126863
88	4	1	Chef de	Masculin	nsp	1987	23			Oui	Primaire	CM1	Non			Non			12	9	null	Urbain	Nana Mam	Primaire	Protesta	Gbaya			.968436	-.15784595	Moyen	B7K4W		7332	HIV nega	136464
88	6	3	Petit-fi	Masculin	5	2003	7			Non	Aucun								12	9	null	Urbain	Nana Mam	Primaire	Catholiq	Gbaya	Aucun	Père pas	.968436	-.44631875	Second	A1J0K		7323	HIV nega	136464
88	8	1	Chef de	Masculin	2	1946	64			Oui	Secondai	3ème							12	9	null	Urbain	Nana Mam	Secondai	Catholiq	Gbaya			.968436	-.05093909	Moyen	G9E6Z		7317	HIV nega	136464
88	8	2	Epouse /	Feminin	nsp	1947	63			Non	Aucun								12	9	null	Urbain	Nana Mam	Secondai	Catholiq	Gbaya			.968436	-.05093909	Moyen	N7W7Y		7319	HIV nega	126863
88	8	5	Petit-fi	Masculin	5	2004	6			Non	Aucun								12	9	null	Urbain	Nana Mam	Secondai	Catholiq	Gbaya	Aucun	Père pas	.968436	-.05093909	Moyen	A7Q9H		7318	HIV nega	136464
88	9	1	Chef de	Masculin	3	1986	24		1	Oui	Primaire	CE1	Manquant			Manquant			12	9	null	Urbain	Nana Mam	Primaire	Protesta	Mboum			.968436	-.6355366	Plus pau	G0H8V		7335	HIV nega	136464
88	12	1	Chef de	Feminin	1	1995	15	1		Oui	Primaire	CM2	Oui	Primaire	CM2	Oui	Primaire	CM1	12	9	null	Urbain	Nana Mam	Primaire	Catholiq	Manquant	Mère pas	Père pas	.968436	-.12970921	Moyen	L0E6V		7328	HIV nega	136464
88	12	2	Frere ou	Feminin	4	2004	6			Non	Aucun								12	9	null	Urbain	Nana Mam	Primaire	Catholiq	Manquant	Primaire	Père pas	.968436	-.12970921	Moyen	H6S8O		7327	HIV nega	126863
88	13	1	Chef de	Feminin	5	1983	27	1		Oui	Secondai	5ème							12	9	null	Urbain	Nana Mam	Secondai	Protesta	Gbaya			.968436	2.6984989	Plus ric	D2W6I		7339	HIV nega	136464
88	13	2	Fils ou	Masculin	1	2005	5			Oui	Ecole ma		Oui	Ecole ma		Non			12	9	null	Urbain	Nana Mam	Secondai	Protesta	Gbaya	Secondai	Père pas	.968436	2.6984989	Plus ric	O5M3J		7340	HIV nega	126863
88	14	1	Chef de	Masculin	nsp	1980	30			Non	Aucun								12	9	null	Urbain	Nana Mam	Aucun	Musulman	Haoussa			.968436	-.23995021	Moyen	S4B6E		7321	HIV nega	136464
88	14	2	Epouse /	Feminin	3	1991	19	2		Non	Aucun								12	9	null	Urbain	Nana Mam	Aucun	Musulman	Haoussa			.968436	-.23995021	Moyen	N1M7I		7320	HIV nega	126863
88	15	1	Chef de	Masculin	11	1976	33		1	Oui	Secondai	5ème							12	9	null	Urbain	Nana Mam	Secondai	Autre re	Gbaya			.968436	1.6345617	Plus ric	P9E1E		7329	HIV nega	136464
88	15	2	Epouse /	Feminin	9	1982	28	2		Oui	Secondai	Première							12	9	null	Urbain	Nana Mam	Secondai	Autre re	Gbaya			.968436	1.6345617	Plus ric	H6I1W		7331	HIV nega	136464
88	15	3	Fils ou	Feminin	10	2009	0				Aucun								12	9	null	Urbain	Nana Mam	Secondai	Autre re	Gbaya	Secondai	Secondai	.968436	1.6345617	Plus ric	U8X0B		7330	HIV nega	136464
88	18	1	Chef de	Masculin	nsp	1972	38			Oui	Primaire	CE1							12	9	null	Urbain	Nana Mam	Primaire	Catholiq	Mboum			.968436	.69343864	Quatriem	Y9K6Y		7336	HIV nega	126863
88	21	1	Chef de	Masculin	nsp	1960	50		1	Non	Aucun								12	9	null	Urbain	Nana Mam	Aucun	Musulman	Haoussa			.968436	2.1111801	Plus ric	J0U2G		7333	HIV nega	136464
88	21	2	Fils ou	Masculin	nsp	2002	8			Oui	Primaire	CP2	Oui	Primaire	CP2	Oui	Primaire	CP1	12	9	null	Urbain	Nana Mam	Aucun	Musulman	Haoussa	Aucun	Aucun	.968436	2.1111801	Plus ric	Y4C8N		7337	HIV nega	126863
88	26	1	Chef de	Masculin	8	1970	40			Oui	Secondai	3ème							12	9	null	Urbain	Nana Mam	Secondai	Catholiq	Mboum			.968436	1.1691262	Quatriem	E6X7P		7326	HIV nega	136464
88	26	2	Epouse /	Feminin	3	1986	24	2		Oui	Primaire	CE1	Manquant			Manquant			12	9	null	Urbain	Nana Mam	Secondai	Catholiq	Mboum			.968436	1.1691262	Quatriem	A7Y7N		7338	HIV nega	126863
88	26	3	Fils ou	Feminin	1	2009	1				Aucun								12	9	null	Urbain	Nana Mam	Secondai	Catholiq	Mboum	Primaire	Secondai	.968436	1.1691262	Quatriem	D1F3M		7325	HIV nega	126863
88	26	4	Fils ou	Masculin	4	2006	4				Aucun								12	9	null	Urbain	Nana Mam	Secondai	Catholiq	Mboum	Primaire	Secondai	.968436	1.1691262	Quatriem	L9J5J		7334	HIV nega	136464
89	5	1	Chef de	Masculin	nsp	1957	53			Oui	Primaire	CE1							29	8	null	Urbain	Nana Mam	Primaire	Protesta	Gbaya			1.0253768	1.8007443	Plus ric	X2D8L		9981	HIV nega	86348
89	5	2	Epouse /	Feminin	5	1975	35	2		Oui	Primaire	CM1							29	8	null	Urbain	Nana Mam	Primaire	Protesta	Gbaya			1.0253768	1.8007443	Plus ric	G1I5U		9997	HIV nega	85146
89	6	1	Chef de	Masculin	2	1969	41		1	Oui	Primaire	CE1							30	8	null	Urbain	Nana Mam	Primaire	Protesta	Gbaya			1.0253768	-.56404952	Second	K1H2U		9994	HIV nega	86348
89	6	2	Epouse /	Feminin	5	1978	32	2		Non	Aucun								30	8	null	Urbain	Nana Mam	Primaire	Protesta	Gbaya			1.0253768	-.56404952	Second	T3I7M		9993	HIV nega	85146
89	6	3	Fils ou	Feminin	3	2010	0				Aucun								30	8	null	Urbain	Nana Mam	Primaire	Protesta	Gbaya	Aucun	Primaire	1.0253768	-.56404952	Second	B0C5I		9992	HIV nega	86348
89	8	1	Chef de	Masculin	nsp	1964	46		1	Non	Aucun								30	8	null	Urbain	Nana Mam	Aucun	Musulman	Haoussa			1.0253768	1.6700805	Plus ric	X1L3N		9998	HIV nega	86348
89	10	1	Chef de	Masculin	1	1970	40		1	Non	Aucun								30	8	null	Urbain	Nana Mam	Aucun	Musulman	Haoussa			1.0253768	-.24866787	Moyen	C7W0G		9977	HIV nega	86348
89	10	2	Epouse /	Feminin	nsp	1973	37	2		Non	Aucun								30	8	null	Urbain	Nana Mam	Aucun	Musulman	Haoussa			1.0253768	-.24866787	Moyen	C5N5Z		9978	HIV nega	85146
89	13	1	Chef de	Masculin	nsp	1955	55			Non	Aucun								30	8	null	Urbain	Nana Mam	Aucun	Musulman	Haoussa			1.0253768	.83948954	Quatriem	I6T7P		9983	HIV nega	86348
89	13	2	Epouse /	Feminin	1	1976	34	2		Non	Aucun								30	8	null	Urbain	Nana Mam	Aucun	Musulman	Haoussa			1.0253768	.83948954	Quatriem	H8Y3R		9982	HIV nega	85146
89	13	9									Aucun																					L1V3L		9980	HIV nega	0
89	15	1	Chef de	Masculin	11	1971	38			Non	Aucun								31	8	null	Urbain	Nana Mam	Aucun	Musulman	Haoussa			1.0253768	.18888439	Quatriem	C3F5P		9991	HIV nega	86348
89	16	1	Chef de	Masculin	5	1969	41		1	Oui	Primaire	CE1							30	8	null	Urbain	Nana Mam	Primaire	Protesta	Gbaya			1.0253768	-.5967628	Second	C4A3J		9986	HIV nega	86348
89	16	2	Epouse /	Feminin	2	1980	30	2		Non	Aucun								30	8	null	Urbain	Nana Mam	Primaire	Protesta	Gbaya			1.0253768	-.5967628	Second	B4Z7M		9987	HIV nega	85146
89	16	4	Fils ou	Feminin	8	2005	5			Non	Aucun								30	8	null	Urbain	Nana Mam	Primaire	Protesta	Gbaya	Aucun	Primaire	1.0253768	-.5967628	Second	S0K7K		9985	HIV nega	86348
89	16	5									Aucun																					C6N3Y		9984	HIV nega	86348
89	17	1	Chef de	Feminin	nsp	1951	59			Non	Aucun								29	8	null	Urbain	Nana Mam	Aucun	Protesta	Gbaya			1.0253768	-.69230178	Plus pau	O4D7D		9976	HIV nega	86348
89	17	2	Fils ou	Masculin	nsp	1971	39			Non	Aucun								29	8	null	Urbain	Nana Mam	Aucun	Protesta	Gbaya			1.0253768	-.69230178	Plus pau	X5H7R		9975	HIV nega	85146
89	19	1	Chef de	Feminin	nsp	1949	61			Non	Aucun								29	8	null	Urbain	Nana Mam	Aucun	Catholiq	Manquant			1.0253768	-.78701863	Plus pau	Z6W8L		9988	HIV nega	86348
89	19	2	Petit-fi	Masculin	3	1995	15			Oui	Primaire	CE2	Oui	Primaire	CE2	Oui	Primaire	CE1	29	8	null	Urbain	Nana Mam	Aucun	Catholiq	Manquant	Mère pas	Père pas	1.0253768	-.78701863	Plus pau	Y8F8U		9990	HIV nega	85146
89	19	7									Aucun																					D2V7I		9989	HIV nega	85146
89	20	1	Chef de	Feminin	nsp	1942	68			Oui	Primaire	CP1							29	8	null	Urbain	Nana Mam	Primaire	Protesta	Gbaya			1.0253768	.84426164	Quatriem	I1V6L		9999	HIV pos	86348	NEG	NEG		NEG
89	20	4	Autre pa	Feminin	nsp	1940	70			Non	Aucun								29	8	null	Urbain	Nana Mam	Primaire	Protesta	Gbaya			1.0253768	.84426164	Quatriem	R7G7M		10000	HIV nega	85146
89	21	1	Chef de	Masculin	nsp	1990	20			Oui	Primaire	CE2	Non			Non			29	8	null	Urbain	Nana Mam	Primaire	Protesta	Autres e			1.0253768	-.40751975	Second	K2F5W		9996	HIV nega	86348
89	21	2									Aucun																					E2G9V		9995	HIV nega	85146
89	22	1	Chef de	Masculin	3	1967	43		1	Oui	Secondai	3ème							29	8	null	Urbain	Nana Mam	Secondai	Protesta	Gbaya			1.0253768	-.0687245	Moyen	K3G3W		9969	HIV nega	86348
89	22	2	Epouse /	Feminin	nsp	1975	35	2		Non	Aucun								29	8	null	Urbain	Nana Mam	Secondai	Protesta	Gbaya			1.0253768	-.0687245	Moyen	N8J6L		9970	HIV nega	86348
89	26	1	Chef de	Masculin	nsp	1953	57		1	Oui	Secondai	5ème							30	8	null	Urbain	Nana Mam	Secondai	Protesta	Gbaya			1.0253768	1.1277015	Quatriem	U4T7Z		9972	HIV nega	86348
89	26	2	Epouse /	Feminin	nsp	1952	58			Non	Aucun								30	8	null	Urbain	Nana Mam	Secondai	Protesta	Gbaya			1.0253768	1.1277015	Quatriem	N5V7V		9971	HIV nega	86348
89	27	1	Chef de	Feminin	nsp	1954	56			Non	Aucun								29	8	null	Urbain	Nana Mam	Aucun	Catholiq	Gbaya			1.0253768	-.59467278	Second	Q3P7Q		9973	HIV nega	86348
89	27	2									Aucun																					N8K8O		9974	HIV nega	86348
90	1	2	Fils ou	Masculin	7	2002	8			Oui	Primaire	CP1	Oui	Primaire	CP1	Oui	Primaire	CP1	1	9	null	Urbain	Nana Mam	Primaire	Catholiq	Gbaya	Primaire	Père pas	.77343141	-.75823014	Plus pau	P4P9S		2319	HIV nega	1367958
90	1	4									Aucun																					Q4N7P		2318	HIV nega	1367958
90	5	1	Chef de	Masculin	1	1979	31		1	Non	Aucun								31	8	null	Urbain	Nana Mam	Aucun	Musulman	Autres e			.77343141	-.09358007	Moyen	X5F9R		2322	HIV nega	1301055
90	5	2	Epouse /	Feminin	4	1985	25	2		Non	Aucun								31	8	null	Urbain	Nana Mam	Aucun	Musulman	Autres e			.77343141	-.09358007	Moyen	X1S2T		2310	HIV nega	1367958
90	8	1	Chef de	Masculin	7	1968	42			Oui	Primaire	CM1							31	8	null	Urbain	Nana Mam	Primaire	Protesta	Gbaya			.77343141	-.59886947	Second	A7W8M		2317	HIV nega	1301055
90	9	1	Chef de	Feminin	1	1993	17	1		Non	Aucun								31	8	null	Urbain	Nana Mam	Aucun	Protesta	Haoussa	Mère pas	Père pas	.77343141	-.29507964	Moyen	S0H6G		2306	HIV nega	0
90	9	2	Fils ou	Masculin	6	2009	1				Aucun								31	8	null	Urbain	Nana Mam	Aucun	Protesta	Haoussa	Aucun	Père pas	.77343141	-.29507964	Moyen	K2T4K		2307	HIV nega	0
90	9	3									Aucun																					Z8P4C		2308	HIV nega	0
90	9	5									Aucun																					U6T2W		2309	HIV nega	0
90	10	1	Chef de	Masculin	nsp	1990	20			Non	Aucun								1	9	null	Urbain	Nana Mam	Aucun	Musulman	Haoussa			.77343141	-.5959222	Second	N6O9R		2315	HIV nega	1301055
90	10	2									Aucun																					E9D9Z		2316	HIV nega	1367958
90	12	1	Chef de	Masculin	5	1985	25			Oui	Primaire	CM2							31	8	null	Urbain	Nana Mam	Primaire	Autre re	Autres e			.77343141	-.75315166	Plus pau	T8I8S		2303	HIV nega	1367958
90	17	1	Chef de	Feminin	nsp	1990	20	1		Oui	Primaire	CP1	Non			Non			31	8	null	Urbain	Nana Mam	Primaire	Protesta	Gbaya			.77343141	-.67000964	Plus pau	V8O2U		2304	HIV nega	1301055
90	17	2	Fils ou	Feminin	11	2008	1				Aucun								31	8	null	Urbain	Nana Mam	Primaire	Protesta	Gbaya	Primaire	Père pas	.77343141	-.67000964	Plus pau	B0H9R		2305	HIV nega	1367958
90	18	1	Chef de	Masculin	nsp	1974	36			Oui	Primaire	CM1							31	8	null	Urbain	Nana Mam	Primaire	Protesta	Gbaya			.77343141	.34210048	Quatriem	J4I0V		2299	HIV pos	1367958	Neg	Neg	Neg
90	18	5									Aucun																					P1X5T		2300	HIV nega	1367958
90	18	7									Aucun																					K3W2M		2301	HIV nega	0	Neg	Neg	Neg
90	20	1	Chef de	Masculin	4	1987	23			Oui	Primaire	CP2	Non			Non			31	8	null	Urbain	Nana Mam	Primaire	Protesta	Mboum			.77343141	-.35192032	Moyen	T1Q2N		2324	HIV nega	1301055
90	20	2	Frere ou	Feminin	9	1975	34	2		Oui	Primaire	CM2							31	8	null	Urbain	Nana Mam	Primaire	Protesta	Mboum			.77343141	-.35192032	Moyen	O2F9F		2323	HIV nega	1367958	Neg	Neg	Neg
90	23	1	Chef de	Masculin	2	1974	36		1	Non	Aucun								1	9	null	Urbain	Nana Mam	Aucun	Musulman	Ethnies			.77343141	-.33179717	Moyen	J4F1T		2311	HIV nega	1367958	Neg	Neg	Neg
90	24	1	Chef de	Masculin	5	1952	58			Non	Aucun								31	8	null	Urbain	Nana Mam	Aucun	Musulman	Haoussa			.77343141	-.76234507	Plus pau	B4G0L		2321	HIV nega	1301055
90	24	2	Fils ou	Masculin	2	1996	14			Non	Aucun								31	8	null	Urbain	Nana Mam	Aucun	Musulman	Haoussa	Aucun	Aucun	.77343141	-.76234507	Plus pau	F1A6M		2302	HIV nega	1367958
90	26	1	Chef de	Masculin	nsp	1955	55			Oui	Primaire	CM2							1	9	null	Urbain	Nana Mam	Primaire	Protesta	Gbaya			.77343141	-.16883344	Moyen	F6G4V		2320	HIV nega	1301055
90	28	1	Chef de	Feminin	nsp	1962	48	1		Non	Aucun								31	8	null	Urbain	Nana Mam	Aucun	Protesta	Mboum			.77343141	-.76116964	Plus pau	I6C6W		2312	HIV nega	1301055
90	28	2									Aucun																					G9A8X		2314	HIV nega	1301055
90	28	3									Aucun																					U3Y5C		2313	HIV nega	1301055	Neg	Neg	Neg
91	1	1	Chef de	Masculin	nsp	1964	46			Non	Aucun								10	9	null	Urbain	Nana Mam	Aucun	Protesta	Gbaya			.96960504	-.33691864	Moyen	M5T4P		9176	HIV nega	1848874
91	2	1	Chef de	Feminin	nsp	1940	70			Oui	Primaire	CP1							10	9	null	Urbain	Nana Mam	Primaire	Protesta	Gbaya			.96960504	-.76413056	Plus pau	X0T7Y		9164	HIV nega	1848874
91	2	2									Aucun																					J6T1K		9163	HIV nega	1892775
91	2	4									Aucun																					N2Q7N		9165	HIV nega	1848874
91	5	1	Chef de	Masculin	nsp	1956	54			Oui	Primaire	CM2							10	9	null	Urbain	Nana Mam	Primaire	Protesta	Gbaya			.96960504	-.17880814	Moyen	H7R2I		9170	HIV nega	1848874
91	6	1	Chef de	Feminin	nsp	1947	63			Non	Aucun								10	9	null	Urbain	Nana Mam	Aucun	Protesta	Mandja			.96960504	.97970289	Quatriem	T5U2V		9166	HIV nega	1848874
91	6	2	Niece ou	Masculin	nsp	1990	20		2	Non	Aucun								10	9	null	Urbain	Nana Mam	Aucun	Protesta	Mandja			.96960504	.97970289	Quatriem	K2A2O		9167	HIV nega	1892775
91	7	1	Chef de	Feminin	nsp	1952	58			Non	Aucun								10	9	null	Urbain	Nana Mam	Aucun	Protesta	Gbaya			.96960504	-.84521082	Plus pau	O5O9R		9177	HIV nega	1848874
91	7	2	Fils ou	Feminin	4	1979	31	2		Non	Aucun								10	9	null	Urbain	Nana Mam	Aucun	Protesta	Gbaya			.96960504	-.84521082	Plus pau	O4H2C		9178	HIV nega	1892775
91	10	1	Chef de	Feminin	nsp	1970	40	1		Non	Aucun								10	9	null	Urbain	Nana Mam	Aucun	Protesta	Gbaya			.96960504	-.83456777	Plus pau	L6B0S		9181	HIV nega	1848874
91	10	2	Fils ou	Masculin	nsp	2005	5			Non	Aucun								10	9	null	Urbain	Nana Mam	Aucun	Protesta	Gbaya	Aucun	Père pas	.96960504	-.83456777	Plus pau	A0L3O		9180	HIV nega	1892775
91	11	1	Chef de	Masculin	11	1990	19			Oui	Primaire	CM2	Non			Non			10	9	null	Urbain	Nana Mam	Primaire	Protesta	Gbaya			.96960504	-.4117469	Second	R7U6Z		9161	HIV nega	1892775
91	11	2	Epouse /	Feminin	6	1993	17	2		Oui	Primaire	CE1	Non			Non			10	9	null	Urbain	Nana Mam	Primaire	Protesta	Gbaya	Mère pas	Père pas	.96960504	-.4117469	Second	A2M4S		9160	HIV nega	1848874
91	15	1	Chef de	Masculin	12	1962	47			Non	Aucun								10	9	null	Urbain	Nana Mam	Aucun	Protesta	Gbaya			.96960504	-.60923852	Second	T7A1C		9175	HIV pos	1892775
91	16	1	Chef de	Masculin	2	1960	50		1	Oui	Secondai	Seconde							10	9	null	Urbain	Nana Mam	Secondai	Catholiq	Gbaya			.96960504	.35944303	Quatriem	N5Y4V		9172	HIV nega	1848874
91	17	1	Chef de	Masculin	nsp	1965	45			Non	Aucun								10	9	null	Urbain	Nana Mam	Aucun	Musulman	Haoussa			.96960504	.06966736	Moyen	O4N4K		9168	HIV nega	1848874
91	17	2	Epouse /	Feminin	nsp	1984	26	2		Oui	Primaire	CE1							10	9	null	Urbain	Nana Mam	Aucun	Musulman	Haoussa			.96960504	.06966736	Moyen	Q8D7J		9169	HIV nega	1892775
91	20	1	Chef de	Masculin	3	1981	29		1	Non	Aucun								10	9	null	Urbain	Nana Mam	Aucun	Protesta	Gbaya			.96960504	-.70726253	Plus pau	R6V2V		9182	HIV nega	1848874
91	22	1	Chef de	Masculin	1	1963	47		1	Oui	Secondai	5ème							10	9	null	Urbain	Nana Mam	Secondai	Protesta	Gbaya			.96960504	-.60634401	Second	R5Q2P		9173	HIV nega	1848874
91	22	2	Epouse /	Feminin	nsp	1966	44	2		Oui	Primaire	CM2							10	9	null	Urbain	Nana Mam	Secondai	Protesta	Gbaya			.96960504	-.60634401	Second	S9O6W		9174	HIV pos	1892775
91	25	1	Chef de	Feminin	nsp	1974	36	1		Non	Aucun								10	9	null	Urbain	Nana Mam	Aucun	Protesta	Gbaya			.96960504	-.33354719	Moyen	R2P5O		9171	HIV nega	1848874
91	25	2	Frere ou	Masculin	4	1990	20			Oui	Secondai	5ème	Oui	Secondai	5ème	Oui	Secondai	6ème	10	9	null	Urbain	Nana Mam	Aucun	Protesta	Gbaya			.96960504	-.33354719	Moyen	H3V7N		9179	HIV pos	1892775
91	26	1	Chef de	Feminin	4	1980	30	1		Oui	Primaire	CE1							10	9	null	Urbain	Nana Mam	Primaire	Protesta	Gbaya			.96960504	-.26205965	Moyen	Z4P7B		9162	HIV nega	1892775
92	1	1	Chef de	Feminin	nsp	1945	65			Non	Aucun								22	9	null	Rural	Nana Mam	Aucun	Catholiq	Gbaya			.97784651	-.54936047	Second	G5J9E		3475	HIV nega	2295466
92	1	2	Petit-fi	Masculin	3	1997	13			Oui	Primaire	CM1	Oui	Primaire	CM1	Oui	Primaire	CE2	22	9	null	Rural	Nana Mam	Aucun	Catholiq	Gbaya	Aucun	Père pas	.97784651	-.54936047	Second	A6F1M		3474	HIV nega	2352804
92	1	3	Petit-fi	Feminin	1	1992	18	3		Non	Aucun								22	9	null	Rural	Nana Mam	Aucun	Catholiq	Gbaya			.97784651	-.54936047	Second	B5W5I		3476	HIV nega	2352804
92	2	2									Aucun																					L4K2C		3482	HIV nega	2352804	Neg	Neg	Neg
92	4	1	Chef de	Feminin	nsp	1956	54			Non	Aucun								21	9	null	Rural	Nana Mam	Aucun	Protesta	Gbaya			.97784651	-.95877602	Plus pau	K1F9Z		3486	HIV nega	2352804	Neg	Neg	Neg
92	4	6	Petit-fi	Feminin	7	2005	5			Non	Aucun								21	9	null	Rural	Nana Mam	Aucun	Protesta	Gbaya	Aucun	Père pas	.97784651	-.95877602	Plus pau	X5O0R		3485	HIV nega	2352804
92	9	1	Chef de	Feminin	nsp	1970	40	1		Oui	Primaire	CP1							22	9	null	Rural	Nana Mam	Primaire	Protesta	Gbaya			.97784651	-.77211328	Plus pau	X6B4J		3491	HIV nega	2295466	Neg	Neg	Neg
92	9	2	Niece ou	Feminin	6	2006	4				Aucun								22	9	null	Rural	Nana Mam	Primaire	Protesta	Gbaya	Primaire	Père pas	.97784651	-.77211328	Plus pau	D7D6T		3492	HIV nega	2352804
92	9	4									Aucun																					H7Y8V		3493	HIV nega	2295466
92	9	5									Aucun																					V9R7E		3489	HIV nega	2295466
92	9	6									Aucun																					R3D8G		3490	HIV nega	2352804	Neg	Neg	Neg
92	11	1	Chef de	Masculin	10	1982	27		1	Oui	Primaire	CE2							22	9	null	Rural	Nana Mam	Primaire	Catholiq	Gbaya			.97784651	.06762596	Moyen	D8P4F		3464	HIV nega	2295466
92	11	5									Aucun																					T2W7Z		3465	HIV nega	2352804
92	12	2	Fils ou	Masculin	8	2005	5			Non	Aucun								22	9	null	Rural	Nana Mam	Aucun	Protesta	Gbaya	Aucun	Aucun	.97784651	-.69767767	Plus pau	Q8J2K		3478	HIV nega	2352804	Neg	Neg	Neg
[truncated: 8,897 more rows]

## Sheet: Dico
num_grap	1,….,476	Numero de la grappe
num_menag	1,….,28	Numero du menage
num_ligne	1,…,24	Numero de ligne
lien_parent	père, fils, ….	Lien de parente avec le Chef de menage
sexe	Feminin; Masculin	Sexe
naiss_mois	cccc	Mois de naissance
naiss_annee	cccc	Année de naissance
age	0,…,95	Age
id_ligne_h15_49ans	1,…,12	Numéro de ligne de la femme de 15-49 ans
id_ligne_f15_49ans	1,….,11	Numéro de ligne de l'homme de 15-59 ans
scolar	Oui, Non	Est allé à l'école ou a fait l'école maternelle
niveau_scolar	Ecole ma, Primaire, Secondae, Superieur	Plus haut niveau d'etudes atteint
class_scolar	***	Derniere classe achevee a ce niveau
scolar_ann_actuel	***	At-il/elle frequente l'ecole durant l'annee scolaire (2009-2010)
niveau_scolar_actuel	***	Niveau d'education atteint durant cette annee scolaire
class_scolar_actuel	***	Classe frequentee durant cette annee scolaire
scolar_preced	***	A t-il/elle frequente l'ecole durant l'annee scolaire (2008-2009)
niveau_scolar_preced	***	Niveau d'education frequente l'annee scolaire passee
class_scolar_preced	***	Classe frequentee l'annee passee
date_enqu_Jr	cccc	Jour de l'enquete
date_enqu_mois	cccc	Mois de l'enquete
date_enqu_ann	cccc	Annee de l'enquete
milieu_resid	rural, urbain	Milieu de résidence
prefect	Bamingui,…,Vakaga	Préfecture de résidence
scolar_chef_menag	***	Niveau d'instruction du chef de ménage
religion	Musulman,…,Protesta	Religion du chef de ménage
ethnie	Banda,…,Zande	Ethnie du chef de ménage
scolar_mere	***	Niveau d'instruction de la mère
scolar_pere	***	Niveau d'instruction du père
w_ponderation	xxx	Variable de pondération du fichier individu
indice_econom	xxx	Wealth index score
quintile_econom	Plu pau,…,Plus ric	Quintile du bien-être économique
code	***	Code barre
num_labo	***	Numéro de Laboratoire
sero_vih	pos, neg	Résultat du test de sérologie VIH
sample_weight	xxx	Sample weight
AgHBs	NEG, POS
AntiHBC	NEG, POS	Résultat du test Anti HBC
AntiHDV	NEG, POS	Résultat du test Anti HDV
ADNHBV	sss	Résultat du test ADN HBV
ARNHDV	sss	Résultat du test ARN HDV
AntiHCV	NEG, POS	Résultat du test Anti HCV
ARNHCV	sss	Résultat du test ARN HCV
sthiv	zzz	Résultat du test ST-HIV

## Sheet: Feuil1
Y1O1P	MP019	899	HIV nega	1325780	Neg	Neg	Neg
Q3Y6Y	MP018	898	HIV nega	1165231	Neg	Neg	Neg
G5J3X	MP026	906	HIV nega	1165231
D4Y6M	MP027	907	HIV nega	1165231
X6Q9E	MP032	912	HIV nega	1325780	Neg	Neg	Neg
Q5K7N	MP029	909	HIV nega	0	Neg	Neg	Neg
S7J6P	MP028	908	HIV nega	1165231
S8W0X	MP017	897	HIV nega	1165231
J9A5X	MP006	886	HIV nega	1165231	Neg	Neg	Neg
M1C1Q	MP003	883	HIV nega	1165231
W8X7K	MP009	889	HIV nega	1165231	Neg	Neg	Neg
J4I7D	MP030	910	HIV nega	1165231	Neg	Neg	Neg
K7Z6X	MP031	911	HIV nega	1165231	Neg	Neg	Neg
P0D6Y	MP004	884	HIV nega	1325780	Neg	Neg	Neg
V6H4N	MP005	885	HIV nega	1165231	Neg	Neg	Neg
V5E3I	MP016	896	HIV nega	1325780	Neg	Neg	Neg
G5M3B	MP013	893	HIV nega	1165231
N1Q3I	MP014	894	HIV nega	1325780	Neg	Neg	Neg
S2U7W	MP012	892	HIV nega	1165231
N6L3I	MP011	891	HIV nega	1165231	Neg	Neg	Neg
Z9Y9R	MP015	895	HIV nega	1325780	Neg	Neg	Neg
H3C9V	MP022	902	HIV nega	1165231	Neg	Neg	Neg
P1T3N	MP023	903	HIV nega	1165231
X0O3P	MP001	881	HIV nega	1165231	Neg	Neg	Neg
N1J1Y	MP021	901	HIV nega	1325780	Neg	Neg	Neg
W3O4S	MP020	900	HIV nega	1165231	Neg	Neg	Neg
M9W4W	MP025	905	HIV nega	1325780
Q3W1R	MP024	904	HIV nega	1165231
X7O4X	MP002	882	HIV nega	1325780	Neg	Neg	Neg
P7P7T	MP007	887	HIV nega	1325780	Neg	Neg	Neg
T3D5F	MP008	888	HIV nega	1165231	Neg	Neg	Neg
H0K1S	MP010	890	HIV nega	0	Neg	Neg	Neg
V4S8B	MP068	948	HIV nega	1741206	Neg	Neg	Neg
D6Z6P	MP067	947	HIV nega	1530350	Neg	Neg	Neg
X6I5R	MP047	927	HIV nega	1530350	Neg	Neg	Neg
M4L9L	MP048	928	HIV nega	1530350	Neg	Neg	Neg
Q0J8I	MP046	926	HIV nega	1530350
H4N3C	MP060	940	HIV nega	1741206	Neg	Neg	Neg
Y4E9Q	MP055	935	HIV nega	1530350	Neg	Neg	Neg
K8X0Q	MP061	941	HIV nega	1741206
O2E7C	MP062	942	HIV nega	1741206	Neg	Neg	Neg
V5P1R	MP069	949	HIV nega	1741206
R4D5E	MP070	950	HIV nega	1530350	Neg	Neg	Neg
M6Q5O	MP043	923	HIV nega	1741206
Y7G5R	MP042	922	HIV nega	1530350
D6L2W	MP044	924	HIV nega	1741206	Neg	Neg	Neg
O7P8T	MP064	944	HIV nega	1741206
N2D0S	MP063	943	HIV nega	1530350	Neg	Neg	Neg
R1U7U	MP053	933	HIV nega	1530350
A6Y6L	MP054	934	HIV nega	1741206
F4Q9J	MP052	932	HIV nega	1741206
D9O0B	MP051	931	HIV nega	1530350	Pos	Pos	Neg	Neg
J5G2W	MP058	938	HIV pos	1530350	Neg	Neg	Neg
F3Z9R	MP057	937	HIV nega	1530350
H7B8X	MP035	915	HIV nega	1530350
J2H7Z	MP056	936	HIV nega	1530350
B0G7O	MP065	945	HIV nega	1530350
O0F9D	MP059	939	HIV pos	1741206	NEG	NEG	Neg
S2E0Y	MP033	913	HIV pos	1530350	Neg	Neg	Neg
J8J6H	MP034	914	HIV pos	1530350	Neg	Neg	Neg
L2T5M	MP050	930	HIV nega	1741206
F6C9W	MP036	916	HIV nega	1741206
L6A0R	MP037	917	HIV nega	1530350	Neg	Neg	Neg
T2R6T	MP040	920	HIV nega	1741206
L5L8K	MP041	921	HIV nega	1741206	Neg	Neg	Neg
X2T8C	MP066	946	HIV nega	1741206	Neg	Neg	Neg
G9B1R	MP038	918	HIV nega	1530350	Neg	Neg	Neg
E0S2Y	MP049	929	HIV nega	1530350
H6Y2O	MP039	919	HIV nega	1530350	Neg	Neg	Neg
S2L8O	MP045	925	HIV nega	1530350
S6E0D	MP100	980	HIV nega	1610390
N6H5G	MP075	955	HIV nega	1415376	Neg	Neg	Neg
D1U1Z	MP089	969	HIV nega	1610390	Neg	Neg	Neg
B8L2W	MP091	971	HIV nega	1415376	Neg	Neg	Neg
J1Q2D	MP090	970	HIV nega	1610390	Neg	Neg	Neg
H3N5D	MP071	951	HIV nega	1415376	Neg	Neg	Neg
Y2B4G	MP096	976	HIV nega	1610390	Neg	Neg	Neg
G7F7Z	MP083	963	HIV nega	1415376
K1C8V	MP092	972	HIV nega	1415376
V2A4C	MP095	975	HIV nega	1610390
Q4G0B	MP087	967	HIV nega	1415376
S5L8R	MP088	968	HIV nega	1415376
S4J8O	MP079	959	HIV nega	1610390
X5Y6I	MP078	958	HIV nega	1415376
H0R4D	MP099	979	HIV nega	1610390
N2P1G	MP082	962	HIV nega	1415376
E1Q8E	MP085	965	HIV nega	1610390	Neg	Neg	Neg
Q0S8R	MP086	966	HIV nega	1610390	Neg	Neg	Neg
Q3F9I	MP101	981	HIV nega	1610390	Neg	Neg	Neg
D8B3P	MP084	964	HIV nega	1415376	Neg	Neg	Neg
Z9E8V	MP072	952	HIV pos	1415376	NEG	NEG	Neg
C6Y3K	MP073	953	HIV nega	1415376	Neg	Neg	Neg
W6B1F	MP074	954	HIV nega	1415376	Neg	Neg	Neg
R7D1D	MP081	961	HIV nega	1610390
D6P8H	MP080	960	HIV nega	1415376	Neg	Neg	Neg
P9R4U	MP098	978	HIV nega	1610390	Neg	Neg	Neg
U7T2X	MP097	977	HIV pos	1415376	NEG	NEG		NEG
U7N9Y	MP076	956	HIV nega	1415376
Z5G1M	MP077	957	HIV pos	1415376	NEG	NEG		NEG
O6T0O	MP094	974	HIV nega	1415376
Q9D8L	MP093	973	HIV nega	1415376
D1L0P	MP113	993	HIV nega	1312508	Pos	Pos	Neg	Neg
P5K6L	MP112	992	HIV nega	1153566
N1R7N	MP114	994	HIV nega	1153566
S5H9O	MP127	1007	HIV nega	1312508	Neg	Neg	Neg
Q2S9U	MP115	995	HIV nega	1312508	Neg	Neg	Neg
A0L4P	MP116	996	HIV nega	1153566	Neg	Neg	Neg
M8A5Z	MP134	1014	HIV nega	1312508
Y3J1M	MP105	985	HIV nega	1153566
C0V9H	MP107	987	HIV nega	1312508	Neg	Neg	Neg
W1X9F	MP108	988	HIV nega	1153566
U4S9B	MP102	982	HIV nega	1312508	Neg	Neg	Neg
S3H7K	MP103	983	HIV nega	1153566	Pos	Pos	Neg	Neg
O0U0J	MP125	1005	HIV nega	1153566
M3S3L	MP126	1006	HIV nega	1312508	Neg	Neg	Neg
D6I5W	MP132	1012	HIV nega	1312508	Neg	Neg	Neg
V5S7B	MP104	984	HIV nega	1153566	Neg	Neg	Neg
O0V3N	MP124	1004	HIV nega	1153566	Neg	Neg	Neg
G5Y2M	MP117	997	HIV nega	1312508	Neg	Neg	Neg
F4J2U	MP118	998	HIV pos	1153566	Neg	Neg	Neg
L3B1Q	MP120	1000	HIV nega	1312508
K1U1H	MP121	1001	HIV nega	1153566
T7G0H	MP122	1002	HIV nega	1153566
L6Q4M	MP111	991	HIV nega	1153566
K8R6Q	MP109	989	HIV nega	1312508	Neg	Neg	Neg
L8P1K	MP110	990	HIV nega	1312508	Neg	Neg	Neg
C3R6D	MP129	1009	HIV nega	1153566
D2Y3H	MP128	1008	HIV nega	1312508
I1D4Q	MP130	1010	HIV nega	1153566
M9K3J	MP131	1011	HIV nega	1312508
X0J2J	MP123	1003	HIV nega	1153566	Neg	Neg	Neg
Y2E0F	MP119	999	HIV nega	1312508
C0H9S	MP106	986	HIV nega	1153566
E6Z3N	MP133	1013	HIV pos	1153566	Neg	Neg	Neg
Z7F3P	MP165	1045	HIV nega	1496159	Neg	Neg	Neg
Y6M6X	MP167	1047	HIV nega	1702303	Neg	Neg	Neg
Q7Y3Z	MP162	1042	HIV nega	1702303	Neg	Neg	Neg
A3Z1E	MP144	1024	HIV nega	1496159
T4M9T	MP145	1025	HIV nega	1496159
F7L1Y	MP146	1026	HIV nega	1496159
M2N0C	MP166	1046	HIV nega	1702303	Neg	Neg	Neg
H8Y9X	MP138	1018	HIV pos	1702303	Neg	Neg	Neg
C9P8J	MP161	1041	HIV pos	1496159	Neg	Neg	Neg
W6I6R	MP139	1019	HIV pos	1496159	Pos	Pos	Neg	Neg
A0V1W	MP156	1036	HIV nega	1702303	Neg	Neg	Neg
E6N2Z	MP149	1029	HIV nega	1496159
Z9O1Y	MP157	1037	HIV pos	1702303	Neg	Neg	Neg
R5B7F	MP164	1044	HIV nega	1702303	Neg	Neg	Neg
G2K3V	MP163	1043	HIV nega	1702303	Neg	Neg	Neg
Y4A8L	MP141	1021	HIV nega	1702303	Neg	Neg	Neg
I5P6J	MP140	1020	HIV nega	1496159	Neg	Neg	Neg
I2A8S	MP147	1027	HIV nega	1496159
G7G9D	MP148	1028	HIV nega	1702303	Neg	Neg	Neg
C3P5Z	MP160	1040	HIV nega	1496159
M7F6F	MP155	1035	HIV nega	1702303	Neg	Neg	Neg
A3V8H	MP154	1034	HIV nega	1496159	Pos	Pos	Neg	Neg
R6X7D	MP158	1038	HIV nega	1496159	Pos	Pos	Neg	Neg
U2B3B	MP151	1031	HIV nega	1496159	Pos	Pos	Neg	Neg
W6P1T	MP153	1033	HIV nega	1702303
Y8G9W	MP152	1032	HIV nega	1496159
I5P9M	MP159	1039	HIV nega	1496159
T0Y6Y	MP150	1030	HIV nega	1496159	Neg	Neg	Neg
Z1H1J	MP168	1048	HIV nega	1496159
K3C7W	MP142	1022	HIV pos	1496159	Neg	Neg	Neg
Q0W1O	MP143	1023	HIV nega	1496159
X4Q4W	MP135	1015	HIV nega	1496159
T6S1T	MP136	1016	HIV nega	1496159	Neg	Neg	Neg
T3L7P	MP137	1017	HIV nega	1496159
K9B3X	MP169	1049	HIV nega	2184481
U1N2L	MP170	1050	HIV nega	1919946	Neg	Neg	Neg
N6S1N	MP189	1069	HIV nega	1919946	Neg	Neg	Neg
T1M3K	MP190	1070	HIV nega	1919946	Neg	Neg	Neg
Z7B2K	MP191	1071	HIV pos	2184481	Pos	Pos	Neg	Neg
V6Q4W	MP192	1072	HIV pos	1919946	Neg	Neg	Neg
H6A6T	MP193	1073	HIV nega	1919946
W8Y8M	MP188	1068	HIV nega	2184481	Neg	Neg	Neg
W3R3U	MP186	1066	HIV pos	1919946	Neg	Neg	Neg
B7J9B	MP187	1067	HIV nega	2184481	Neg	Neg	Neg
S3G6I	MP173	1053	HIV nega	2184481	Neg	Neg	Neg
C5L7Z	MP175	1055	HIV nega	2184481	Neg	Neg	Neg
K5G5B	MP176	1056	HIV nega	2184481	Neg	Neg	Neg
G0P4Z	MP177	1057	HIV nega	2184481	Neg	Neg	Neg
G9O0E	MP185	1065	HIV pos	1919946	Neg	Neg	Neg
S9R6Z	MP179	1059	HIV nega	2184481
D0L4S	MP178	1058	HIV nega	1919946	Neg	Neg	Neg
G9B0Q	MP171	1051	HIV nega	1919946
X5K7U	MP184	1064	HIV nega	1919946	Neg	Neg	Neg
O1P6L	MP172	1052	HIV nega	1919946
P6Y8D	MP174	1054	HIV nega	2184481
J5L0Z	MP183	1063	HIV nega	1919946
N5H6G	MP181	1061	HIV nega	2184481	Neg	Neg	Neg
B5K5V	MP180	1060	HIV nega	2184481	Neg	Neg	Neg
C6X2I	MP182	1062	HIV nega	1919946	Neg	Neg	Neg
A0Y8H		1076	HIV nega	963139	Pos	Neg	Neg	Neg
J8A8Z		1077	HIV nega	963139	Neg	Neg	Neg
C3S1Y		1083	HIV nega	1095843
Q6W4X		1096	HIV nega	1095843	Neg	Neg	Neg
X2R7Y		1097	HIV nega	1095843	Neg	Neg	Neg
R7A6F		1084	HIV pos	963139	Neg	Neg	Neg
L3W8T		1098	HIV nega	963139	Neg	Neg	Neg
Q6Q6T		1085	HIV nega	1095843	Neg	Neg	Neg
P5R6S		1087	HIV nega	963139
C1J6S		1086	HIV nega	1095843
Z4C7N		1080	HIV nega	1095843	Neg	Neg	Neg
S5G2G		1081	HIV nega	963139
V4B4F		1093	HIV nega	1095843	Neg	Neg	Neg
B1Q0S		1094	HIV nega	963139
T5B5F		1089	HIV nega	963139	Neg	Neg	Neg
H6K2Z		1074	HIV nega	1095843
E0N5W		1075	HIV nega	1095843
X9P8F		1082	HIV nega	963139
G4E4S		1078	HIV nega	1095843	Pos	Neg	Neg	Neg
Z5N9C		1079	HIV nega	963139
H0S1B		1095	HIV nega	963139	Neg	Neg	Neg
Z6E4O		1091	HIV nega	963139
Z4C2I		1090	HIV nega	963139	Neg	Neg	Neg
X3Z3E		1092	HIV nega	963139
L7Z0S		1088	HIV nega	963139	Neg	Neg	Neg
R3L5L		1115	HIV nega	2532213
F7Z9V		1108	HIV nega	2532213
T2K0G		1105	HIV nega	2532213	Neg	Neg	Neg
Z1O9Y		1104	HIV pos	2532213	Neg	Neg	Neg
B4F6Q		1124	HIV nega	2881108
V0V3U		1121	HIV nega	2532213	Neg	Neg	Neg
R8T4X		1114	HIV nega	2532213	Neg	Neg	Neg
L6S1L		1112	HIV nega	2881108	Neg	Neg	Neg
O5J9M		1111	HIV nega	2532213	Neg	Neg	Neg
Z7D9T		1113	HIV nega	2532213	Neg	Neg	Neg
Z3U2Z		1100	HIV nega	2881108	Pos	Neg	Neg	Pos
Z2S2W		1099	HIV nega	2532213
R4S0O		1120	HIV nega	2532213	Neg	Neg	Neg
Z8P0X		1118	HIV nega	2881108	Neg	Neg	Neg
Z3B7L		1117	HIV nega	2532213
C5B8Q		1101	HIV nega	2532213
N4R3M		1102	HIV nega	2532213	Neg	Neg	Neg
B3V8I		1116	HIV nega	2881108
M8W6X		1119	HIV nega	2532213	Neg	Neg	Neg
L0X8R		1106	HIV nega	0
P0T9S		1107	HIV nega	2532213
F0E9S		1123	HIV nega	2881108
O9P1O		1109	HIV nega	2532213	Pos	Pos Neg	Neg
C2N6X		1103	HIV pos	2532213	Neg	Neg	Neg
I5C8X		1110	HIV nega	2881108
D6A7Q		1122	HIV nega	2532213
I6N5H		1146	HIV nega	1162503
E8O1C		1142	HIV pos	1162503	Neg	Neg	Neg
B0F1H		1143	HIV pos	1162503	Neg	Neg	Neg
P2K2E		1141	HIV nega	1162503
G2X0G		1139	HIV nega	1162503	Neg	Neg	Neg
J9C0U		1140	HIV nega	1162503
Y2W1Y		1145	HIV nega	1162503	Neg	Neg	Neg
C3R0W		1131	HIV pos	1322675	Neg	Neg	Neg
E6F8X		1152	HIV nega	1322675
F0Q3Y		1151	HIV nega	1322675
E3G6T		1150	HIV nega	1322675	Neg	Neg	Neg
H4Q8K		1132	HIV nega	1322675	Neg	Neg	Neg
N2Q3J		1147	HIV nega	1162503	Neg	Neg	Neg
J0D1N		1126	HIV nega	1162503
S0B4X		1125	HIV pos	1162503	Neg	Neg	Neg
K9A6Z		1128	HIV nega	1322675	Pos	Pos	Neg	Neg
C2E4M		1148	HIV nega	1162503
P1X3R		1127	HIV pos	1162503	Neg	Neg	Neg
U5Y7G		1137	HIV nega	1162503	Neg	Neg	Neg
H9Q1I		1144	HIV nega	1162503	Neg	Neg	Neg
P6D1Z		1154	HIV nega	1322675
Q9Q0Q		1136	HIV nega	1162503
S8Y6G		1153	HIV nega	1322675	neg	Neg	Neg
F5E0O		1149	HIV nega	1322675	Neg	Neg	Neg
Q8R3T		1129	HIV nega	1162503
S0N6M		1155	HIV nega	1162503	Neg	Neg	Neg
L6N3I		1138	HIV nega	1162503	Neg	Neg	Neg
W3L8T		1135	HIV nega	1162503	Neg	Neg	Neg
K3P1E		1134	HIV nega	1162503	Neg	Neg	Neg
G4M9G		1130	HIV nega	1162503
N3T3N		1133	HIV nega	1162503	Pos	Neg	Neg	Neg
X3N6U		1169	HIV nega	994653	Neg	Neg	Neg
U5B1C		1170	HIV nega	874203	Neg	Neg	Neg
W9P5B		1188	HIV nega	994653
W7J2P		1185	HIV nega	874203	Neg	Neg	Neg
N8I8M		1186	HIV nega	994653
U6G8P		1187	HIV nega	994653
W7E1J		1157	HIV nega	874203
Z8V5J		1161	HIV nega	874203	Neg	Neg	Neg
O7J2H		1160	HIV nega	874203
E5D0M		1163	HIV nega	874203	Neg	Neg	Neg
B3L0P		1183	HIV nega	994653	Neg	Neg	Neg
C3S8G		1162	HIV nega	874203	Neg	Neg	Neg
X3K4P		1175	HIV nega	994653
Y8X3I		1167	HIV nega	874203	Neg	Neg	Neg
L5L1D		1159	HIV nega	994653
T7J6Q		1184	HIV nega	994653
N7S5S		1164	HIV nega	994653	Neg	Neg	Neg
T9X8J		1165	HIV nega	874203
Q1Z5W		1166	HIV nega	874203
Z0T2V		1168	HIV nega	874203
N6R3O		1176	HIV nega	874203	Neg	Neg	Neg
P4Z3W		1177	HIV nega	874203
K8E3Z		1156	HIV nega	874203
H0H5T		1158	HIV nega	874203	Neg	Neg	Neg
X7B4K		1171	HIV nega	994653
Q2X3T		1182	HIV nega	874203	Neg	Neg	Neg
R4N3M		1172	HIV nega	874203
I2M2Y		1174	HIV nega	994653	Neg	Neg	Neg
V0L5M		1173	HIV nega	874203
Z0E1F		1178	HIV nega	994653	Neg	Neg	Neg
C9B1N		1181	HIV nega	994653	Neg	Neg	Neg
V5Q4V		1180	HIV nega	994653
J7C8B		1179	HIV nega	874203
R6W9E	SM350	2743	HIV nega	237777	Neg	Neg	Neg
U8B4I	SM351	2744	HIV nega	220818	Neg	Neg	Neg
F7U0H	SM360	2753	HIV nega	237777
P4B4Y	SM363	2756	HIV nega	220818
E8N8I	SM339	2732	HIV nega	237777
Y8J7X	SM344	2737	HIV nega	220818	Neg	Neg	Neg
O6B1W	SM343	2736	HIV nega	220818	Neg	Neg	Neg
W6Q6Z	SM340	2733	HIV nega	237777	Neg	Neg	Neg
K8L7L	SM341	2734	HIV nega	237777
M7S5R	SM342	2735	HIV nega	237777
M9T4T	SM364	2757	HIV nega	220818
U5B0B	SM345	2738	HIV nega	237777	Neg	Neg	Neg
D5A1J	SM358	2751	HIV nega	220818	Neg	Neg	Neg
W0I4J	SM357	2750	HIV nega	237777
L5H8G	SM356	2749	HIV nega	237777
C5T0B	SM347	2740	HIV nega	237777	Neg	Neg	Neg
N6G5F	SM348	2741	HIV nega	220818	Neg	Neg	Neg
H1B1K	SM359	2752	HIV nega	237777	Neg	Neg	Neg
Q7U6Y	SM352	2745	HIV nega	237777
T0X1S	SM353	2746	HIV nega	220818
T2R5S	SM354	2747	HIV nega	237777	Neg	Neg	Neg
M8N1J	SM355	2748	HIV nega	237777
H8L2D	SM346	2739	HIV pos	237777	Neg	Neg	Neg
X9D4O	SM349	2742	HIV pos	220818	Neg	Neg	Neg
Y8I4T	SM361	2754	HIV nega	237777	Pos	Pos	Neg	Neg
Q4U7W	SM362	2755	HIV nega	237777	Neg	Neg	Neg
Q5L9Q	SM386	2779	HIV nega	502148
J4N9K	SM379	2772	HIV nega	466334	Neg	Neg	Neg
O0Q2H	SM382	2775	HIV nega	502148
D9L4C	SM383	2776	HIV nega	466334	Neg	Neg	Neg
P6O6Q	SM365	2758	HIV nega	502148	Neg	Neg	Neg
O3M0E	SM373	2766	HIV nega	466334	Neg	Neg	Neg
X7R4B	SM380	2773	HIV nega	502148	Neg	Neg	Neg
P6H0D	SM381	2774	HIV nega	466334	Neg	Neg	Neg
E7F6W	SM374	2767	HIV nega	502148
S1Y7Z	SM375	2768	HIV nega	466334
A1J1L	SM384	2777	HIV nega	502148
I0B2L	SM376	2769	HIV nega	502148	Neg	Neg	Neg
G3V2H	SM370	2763	HIV nega	502148
Z8S6H	SM371	2764	HIV nega	466334	Neg	Neg	Neg
C6N2X	SM377	2770	HIV nega	502148	Neg	Neg	Neg
R3I6J	SM378	2771	HIV nega	466334
I1O9H	SM387	2780	HIV nega	502148
Q8I1I	SM372	2765	HIV nega	466334
J0N1X	SM366	2759	HIV nega	502148	Neg	Neg	Neg
I3J3X	SM367	2760	HIV nega	466334
L7Y5W	SM385	2778	HIV nega	466334
X8B7O	SM368	2761	HIV nega	502148
E5H1R	SM369	2762	HIV nega	466334	Neg	Neg	Ng
R9P4U	SM410	2803	HIV nega	423344	Neg	Neg	Neg
X5Y8K	SM389	2782	HIV nega	455857
B3S7E	SM388	2781	HIV nega	423344	Neg	Neg	Neg
W3O5T	SM399	2792	HIV nega	423344	Neg	Neg	Neg
K5B4U	SM397	2790	HIV nega	455857	Pos	Neg	Neg	Pos
N9X6B	SM396	2789	HIV nega	423344
B3W5G	SM391	2784	HIV nega	455857	Neg	Neg	Neg
J2K1W	SM404	2797	HIV nega	455857	Neg	Neg	Neg
S5A0X	SM405	2798	HIV nega	423344	Neg	Neg	Neg
I3P9K	SM392	2785	HIV nega	455857
M2V3N	SM393	2786	HIV nega	423344	Pos	Neg	Neg	Neg
I7T7Q	SM390	2783	HIV nega	423344
M4E9E	SM398	2791	HIV nega	423344
N1K5E	SM406	2799	HIV nega	455857
E3N1V	SM407	2800	HIV nega	423344	Neg	Neg	Neg
F9I4B	SM402	2795	HIV nega	455857
H4W0I	SM403	2796	HIV nega	423344
Z7B4M	SM394	2787	HIV nega	455857	Neg	Neg	Neg
R3X0S	SM395	2788	HIV nega	423344
G2F3Q	SM409	2802	HIV nega	455857
W8U0Z	SM408	2801	HIV nega	423344	Neg	Neg	Neg
Q7O6S	SM400	2793	HIV nega	455857
G7Y1N	SM401	2794	HIV nega	423344	Neg	Neg	Neg
Y4U5D	SM411	2804	HIV nega	423344	Neg	Neg	Neg
E8Y6R	SM415	2808	HIV pos	682698	Neg	Neg	Neg
O9Q5T	SM413	2806	HIV nega	682698
E9N0B	SM416	2809	HIV nega	634006	Neg	Neg	Neg
N7V4U	SM423	2816	HIV nega	682698
L4T9S	SM431	2824	HIV nega	682698
X0Z0X	SM430	2823	HIV nega	634006
Z6P0V	SM429	2822	HIV nega	634006
M6W8X	SM417	2810	HIV nega	682698	Neg	Neg	Neg
K3B5T	SM418	2811	HIV nega	682698
M3H2Y	SM425	2818	HIV nega	682698
L0D5T	SM426	2819	HIV nega	634006	Neg	Neg	Neg
Q8A9I	SM427	2820	HIV nega	682698
K6A5V	SM420	2813	HIV nega	682698
I6Q4J	SM419	2812	HIV nega	634006
M1W2M	SM422	2815	HIV nega	682698	Neg	Neg	Neg
D1H0L	SM414	2807	HIV nega	682698	Neg	Neg	Neg
Y5R5B	SM412	2805	HIV nega	0	Neg	Neg	Neg
P4C5B	SM428	2821	HIV nega	634006	Neg	Neg	Neg
D6V8N	SM432	2825	HIV nega	682698
Q8X8F	SM424	2817	HIV nega	634006
W8K2R	SM421	2814	HIV nega	682698
R9T1V	SM458	2851	HIV nega	360025	Neg	Neg	Neg
R2F2B	SM459	2852	HIV nega	334347
Z5N1T	SM451	2844	HIV nega	360025
Y7R0X	SM449	2842	HIV nega	334347
S8Q0R	SM450	2843	HIV nega	360025	Neg	Neg	Neg
C9Y0K	SM448	2841	HIV nega	334347
I1Z1K	SM440	2833	HIV nega	360025	Neg	Neg	Neg
Q3G1B	SM437	2830	HIV nega	334347
S8X9I	SM438	2831	HIV nega	334347	Neg	Neg	Neg
N9U1S	SM439	2832	HIV nega	360025
X1V8D	SM441	2834	HIV nega	334347
I8L9L	SM433	2826	HIV nega	360025	Neg	Neg	Neg
F8H4Y	SM456	2849	HIV nega	360025
P7L2K	SM457	2850	HIV nega	360025
L0O9J	SM454	2847	HIV nega	360025
I0M7C	SM455	2848	HIV nega	334347	Neg	Neg	Neg
F4C0L	SM453	2846	HIV nega	360025
W5K6S	SM461	2854	HIV nega	334347
W4F9P	SM462	2855	HIV nega	360025
J5K4D	SM436	2829	HIV nega	360025
O4E6D	SM435	2828	HIV nega	334347
B1I5P	SM434	2827	HIV nega	334347	Neg	Neg	Neg
R6L5O	SM460	2853	HIV nega	334347	Neg	Neg	Neg
M7O1J	SM447	2840	HIV nega	360025	Pos	Neg	Neg	Neg
K5A0P	SM452	2845	HIV nega	334347
J9W3S	SM446	2839	HIV nega	360025
L1A6S	SM444	2837	HIV nega	360025	Pos	Neg	Neg	Pos
W8H8U	SM442	2835	HIV nega	334347
R1S8T	SM443	2836	HIV nega	360025
E8D0P	SM445	2838	HIV nega	360025
O6D8G	SM468	2861	HIV nega	449135	Neg	Neg	Neg
S2I9M	SM466	2859	HIV nega	417101
S8I6P	SM467	2860	HIV nega	417101
E0P3W	SM465	2858	HIV nega	449135
I9V2P	SM463	2856	HIV nega	449135	Neg	Neg	Neg
I9I4E	SM464	2857	HIV nega	417101
Z6R4C	SM480	2873	HIV nega	449135	Neg	Neg	Neg
S8N2Q	SM481	2874	HIV nega	417101
B9G9Z	SM483	2876	HIV nega	449135
M3K5F	SM482	2875	HIV nega	417101
T6F9O	SM489	2882	HIV nega	449135
D2R2Y	SM488	2881	HIV nega	417101	Neg	Neg	Neg
K7I6G	SM484	2877	HIV nega	449135
F0B7N	SM485	2878	HIV nega	417101
J1G9Z	SM474	2867	HIV nega	449135
G8X0M	SM476	2869	HIV nega	417101
A4E8Q	SM475	2868	HIV nega	417101	Neg	Neg	Neg
Y4H3N	SM477	2870	HIV nega	449135
S6S4V	SM478	2871	HIV nega	449135
W9Q7E	SM479	2872	HIV nega	417101	Neg	Neg	Neg
T1X5X	SM486	2879	HIV nega	449135	Neg	Neg	Neg
T7U8E	SM487	2880	HIV nega	417101
Q7E2E	SM469	2862	HIV nega	449135
A5D8Q	SM472	2865	HIV nega	449135
E5F6U	SM473	2866	HIV nega	417101	Neg	Neg	Neg
Y0V7C	SM470	2863	HIV nega	417101
B4U3D	SM471	2864	HIV nega	449135
B9K2W	SM493	2886	HIV nega	446286	Pos	Neg	Neg	Neg
D9C7V	SM512	2905	HIV nega	446286
B1Y3E	SM497	2890	HIV nega	446286
R0T8T	SM498	2891	HIV nega	446286
Z5Z8N	SM499	2892	HIV nega	446286
H8C2T	SM495	2888	HIV nega	480561
N3R5N	SM496	2889	HIV nega	480561	Neg	Neg	Neg
T1O5O	SM511	2904	HIV nega	446286
H4S3H	SM504	2897	HIV nega	446286
T2N7Q	SM492	2885	HIV nega	446286
J0H0Q	SM494	2887	HIV nega	446286	Pos	Neg	Neg	Neg
A0H3K	SM509	2902	HIV nega	480561
X6F9S	SM502	2895	HIV nega	446286
B0M8V	SM501	2894	HIV nega	480561
P3B7B	SM510	2903	HIV nega	446286
J0R8J	SM503	2896	HIV nega	446286	Pos	Neg	Neg	Neg
M6W0P	SM505	2898	HIV nega	480561
U2L4M	SM507	2900	HIV nega	446286	Neg	Neg	Neg
D9J2X	SM506	2899	HIV nega	480561
E0O3V	SM508	2901	HIV nega	480561
G4N0X	SM500	2893	HIV nega	480561	Neg	Neg	Neg
O0W0L	SM490	2883	HIV nega	446286	Pos	Neg	Neg	Neg
Q8O5S	SM491	2884	HIV nega	446286
W2W1W	SM515	2908	HIV nega	329230
B0Q1S	SM517	2910	HIV nega	305749
X5Z1E	SM516	2909	HIV nega	305749
K1K8E	SM514	2907	HIV nega	305749
A2Y2D	SM525	2918	HIV nega	0	Neg	Neg	Neg
K2I4Y	SM526	2919	HIV nega	305749
U8W2C	SM530	2923	HIV nega	305749
M2J7F	SM513	2906	HIV nega	305749	Neg	Neg	Neg
B6K9B	SM531	2924	HIV nega	329230	Pos	Neg	Neg	Neg
T8J0L	SM532	2925	HIV nega	305749
C0J8T	SM523	2916	HIV nega	329230
Q7Q4S	SM520	2913	HIV nega	305749
V7M5U	SM524	2917	HIV nega	329230
K2E5V	SM518	2911	HIV nega	329230
U8G5O	SM519	2912	HIV nega	305749	Neg	Neg	Neg
H5L9H	SM521	2914	HIV nega	305749
H8E7B	SM522	2915	HIV nega	329230	Neg	Neg	Neg
F8R9O	SM533	2926	HIV nega	329230
S7O4S	SM535	2928	HIV nega	305749
N2U3N	SM534	2927	HIV nega	329230
Y0H1H	SM536	2929	HIV nega	329230
D4W3H	SM527	2920	HIV nega	305749
W1V3W	SM528	2921	HIV nega	305749
E8X2M	SM529	2922	HIV nega	305749	Neg	Neg	Neg
R1U8V	SM550	2943	HIV nega	115852
U9H9U	SM541	2934	HIV pos	107589	Neg	Neg	Neg
Q9Y4D	SM554	2947	HIV pos	107589	Neg	Neg	Neg
H6B4S	SM537	2930	HIV pos	107589	Neg	Neg	Neg
A0J2L	SM540	2933	HIV nega	107589	Neg	Neg	Neg
R1M8N	SM556	2949	HIV nega	115852
L1T4K	SM555	2948	HIV nega	115852	Pos	Neg	Neg	Neg
A1L9V	SM542	2935	HIV nega	115852
N3K2D	SM548	2941	HIV nega	107589
Y4H5P	SM538	2931	HIV nega	115852
Z5C7O	SM539	2932	HIV nega	107589
G2D7S	SM547	2940	HIV nega	107589
I6H6C	SM551	2944	HIV nega	115852	Neg	Neg	Neg
N3F9F	SM552	2945	HIV nega	107589
I5O0C	SM544	2937	HIV nega	0
P4N4L	SM543	2936	HIV nega	107589	Neg	Neg	Neg
A9X2J	SM549	2942	HIV nega	107589
N6Q6Q	SM553	2946	HIV nega	107589
F0T8H	SM545	2938	HIV nega	107589	Neg	Neg	Neg
A6W6J	SM546	2939	HIV nega	115852
W3S5X	SM567	2960	HIV nega	598451
S7H3K	SM569	2962	HIV nega	598451
B7Y8P	SM568	2961	HIV nega	555768	Neg	Neg	Neg
P6N9S	SM584	2977	HIV nega	598451
E8F2T	SM583	2976	HIV nega	555768
N8J4J	SM578	2971	HIV nega	555768
A0V0V	SM575	2968	HIV nega	598451
X3S3W	SM574	2967	HIV nega	555768	Neg	Neg	Neg
Q5R8V	SM557	2950	HIV nega	555768
O0J3B	SM566	2959	HIV nega	598451
H1L8C	SM563	2956	HIV nega	555768
T0X6X	SM565	2958	HIV nega	555768	Neg	Neg	Neg
V5W0X	SM564	2957	HIV nega	555768
X9Q5D	SM585	2978	HIV nega	598451
C6E5R	SM561	2954	HIV nega	555768
Z8G9X	SM582	2975	HIV nega	555768
H7W0L	SM562	2955	HIV nega	555768
I7A7W	SM570	2963	HIV nega	598451
S0P0I	SM571	2964	HIV nega	555768
T4T2T	SM560	2953	HIV nega	555768	Neg	Neg	Neg
H7M6H	SM579	2972	HIV nega	555768
D1J1O	SM586	2979	HIV nega	555768
F1S7G	SM573	2966	HIV nega	555768
D9M5E	SM576	2969	HIV nega	598451
R1Z1T	SM577	2970	HIV nega	555768
D9R6K	SM581	2974	HIV nega	598451
J2A2N	SM558	2951	HIV pos	555768	Neg	Neg	Neg
P3M3I	SM559	2952	HIV nega	598451	Pos	Neg	Neg	Neg
C3W7J	SM572	2965	HIV nega	555768
N5V2Q	SM591	2984	HIV nega	311650
R9V8F	SM590	2983	HIV nega	289422	Neg	Neg	Neg
S3W6Y	SM595	2988	HIV nega	311650
P4E4C	SM593	2986	HIV nega	311650	Pos	Neg	Neg	Neg
J5Z4S	SM594	2987	HIV nega	311650
Y4M9Y	SM592	2985	HIV nega	311650
B4P7C	SM598	2991	HIV nega	311650	Neg	Neg	Neg
I5Y4Q	SM602	2995	HIV nega	289422
U6R3V	SM589	2982	HIV nega	289422
B5O1V	SM599	2992	HIV nega	311650
B9O6F	SM604	2997	HIV nega	289422
I8C4W	SM606	2999	HIV nega	311650
R2U7V	SM607	3000	HIV pos	289422
M5U6S	SM610	3003	HIV nega	311650
D8D0O	SM613	3006	HIV nega	311650
B0K4P	SM605	2998	HIV nega	289422	Neg	Neg	Neg
B5V6I	SM609	3002	HIV nega	311650
G4A8S	SM614	3007	HIV pos	311650	Neg	Neg	Neg
J4N3E	SM600	2993	HIV nega	311650
K6E5Z	SM601	2994	HIV nega	289422
O1M5H	SM608	3001	HIV nega	289422	Neg	Neg	Neg
W0V5X	SM596	2989	HIV nega	311650
Q9H1I	SM597	2990	HIV pos	289422	Neg	Neg	Neg
J6E6Z	SM603	2996	HIV nega	311650
Y8O7D	SM611	3004	HIV nega	311650
R8O9X	SM612	3005	HIV pos	289422	Neg	Neg	Neg
S8A6H	SM588	2981	HIV nega	311650	Pos	Neg	Neg	Neg
C7U4I	SM587	2980	HIV nega	289422
C7F1P	SM619	3012	HIV pos	408072	Neg	Neg	Neg
S3P0L	SM620	3013	HIV nega	439413
M4W7U	SM621	3014	HIV nega	439413
Y1X1Y	SM617	3010	HIV pos	408072	Neg	Neg	Neg
F9O1E	SM618	3011	HIV nega	408072	Neg	Neg	Neg
N5D5B	SM629	3022	HIV nega	408072	Neg	Neg	Neg
W6H3N	SM622	3015	HIV nega	439413
T5D6I	SM623	3016	HIV nega	408072
R6M6Q	SM627	3020	HIV nega	408072
B4G9U	SM636	3029	HIV nega	439413
W4D9N	SM635	3028	HIV nega	408072	Neg	Neg	Neg
L4D5X	SM638	3031	HIV nega	439413
T6Z3D	SM637	3030	HIV nega	408072
K2I2W	SM633	3026	HIV nega	408072
L2N6H	SM634	3027	HIV nega	408072
Z8G7V	SM615	3008	HIV nega	439413
D4G2P	SM616	3009	HIV nega	408072
L9K3I	SM632	3025	HIV nega	408072
T2X2V	SM639	3032	HIV nega	408072	Neg	Neg	Neg
M8P6Q	SM640	3033	HIV nega	408072
N7R9V	SM628	3021	HIV nega	439413
I2A4O	SM641	3034	HIV nega	408072
K1Z5Q	SM624	3017	HIV nega	439413
R7B3D	SM625	3018	HIV nega	408072
V9X1E	SM626	3019	HIV nega	408072	Neg	Neg	Neg
S9V3B	SM630	3023	HIV nega	439413
M8Z9E	SM631	3024	HIV nega	408072	Neg	Neg	Neg
Y6G8T	SM644	3037	HIV nega	438817	Neg	Neg	Neg
C2V5F	SM645	3038	HIV nega	407519	Neg	Neg	Neg
Z1C8L	SM664	3057	HIV nega	407519
O5Z7B	SM642	3035	HIV nega	407519
K8K0D	SM643	3036	HIV nega	438817
D2K5U	SM663	3056	HIV nega	438817	Neg	Neg	Neg
U6B6I	SM660	3053	HIV nega	407519	Pos	Neg	Neg	Neg
V7U5D	SM661	3054	HIV nega	407519	Neg	Neg	Neg
I9P3K	SM662	3055	HIV nega	407519	Neg	Neg	Neg
X3B6I	SM657	3050	HIV nega	438817	Neg	Neg	Neg
Y6N9C	SM658	3051	HIV nega	407519	Neg	Neg	Neg
F9X8U	SM659	3052	HIV nega	407519
Z6A4K	SM665	3058	HIV nega	407519
N0P3G	SM666	3059	HIV nega	407519	Neg	Neg	Neg
H1L4X	SM652	3045	HIV nega	438817	Neg	Neg	Neg
I1G7W	SM653	3046	HIV nega	407519	Neg	Neg	Neg
D4E5Q	SM649	3042	HIV nega	407519	Neg	Neg	Neg
Z2A0C	SM654	3047	HIV nega	438817
A7C6P	SM655	3048	HIV nega	407519
Q5C6E	SM656	3049	HIV nega	407519	Neg	Neg	Neg
Y5V8I	SM667	3060	HIV nega	438817
M5P5M	SM646	3039	HIV pos	438817	Neg	Neg	Neg
H1Q9I	SM647	3040	HIV nega	407519	Neg	Neg	Neg
F2I3S	SM648	3041	HIV nega	407519
Q6V8B	SM650	3043	HIV nega	438817
R2N9Q	SM670	3063	HIV nega	438817
V0B9G	SM668	3061	HIV nega	438817
S3K5L	SM669	3062	HIV nega	407519
H8J8H	SM651	3044	HIV pos	407519	Pos	Neg	Neg	Neg
F4M3Y	SM693	3086	HIV nega	459665	Neg	Neg	Neg
M1L7G	SM694	3087	HIV nega	426880
M1F5X	SM695	3088	HIV nega	459665
V7B6K	SM677	3070	HIV nega	459665
D9L6E	SM678	3071	HIV nega	426880
W7F2L	SM681	3074	HIV nega	459665
F6Q1D	SM682	3075	HIV nega	426880
P6V8Z	SM672	3065	HIV nega	459665
G3P9I	SM671	3064	HIV nega	426880
E2C1J	SM687	3080	HIV nega	426880	Neg	Neg	Neg
K7Z7Y	SM690	3083	HIV nega	459665
V5O4T	SM673	3066	HIV nega	459665	Neg	Neg	Neg
G0H1O	SM674	3067	HIV nega	426880
X9T7I	SM688	3081	HIV nega	459665	Neg	Neg	Neg
K4Y4R	SM685	3078	HIV nega	459665
E3Q1Y	SM686	3079	HIV nega	426880
R2K8M	SM683	3076	HIV nega	459665
Q5J9O	SM684	3077	HIV nega	426880	Neg	Neg	Neg
F1H9W	SM689	3082	HIV nega	459665
A2M9X	SM692	3085	HIV nega	459665	Pos	Neg	Neg	Neg
O2H9H	SM696	3089	HIV nega	426880
C9T9O	SM675	3068	HIV nega	459665
Y4P4W	SM676	3069	HIV nega	426880	Neg	Neg	Neg
D1K8W	SM679	3072	HIV nega	459665
W9C5N	SM680	3073	HIV nega	426880
W2X2Y	BG016	16	HIV nega	1270277	Neg	Neg	Neg
T7B8K	BG013	13	HIV nega	1210294
X6R2X	BG014	14	HIV nega	1210294	Neg	Neg	Neg
A2M5T	BG015	15	HIV nega	1210294	Neg	Neg	Neg
K9Y3V	BG017	17	HIV nega	1270277	Pos	Pos	Neg	Neg
K6L0C	BG021	21	HIV nega	1210294
J1O5E	BG008	8	HIV nega	0
K4Y0N	BG002	2	HIV nega	1210294	Neg	Neg	Neg
W1B1Z	BG006	6	HIV nega	1270277
N9J9P	BG005	5	HIV nega	0
P9I4L	BG004	4	HIV pos	1210294	Neg	Neg	Neg
G5I0T	BG019	19	HIV nega	1270277	Pos	Pos	Neg	Neg
G0A2I	BG018	18	HIV nega	1270277
U3X7D	BG012	12	HIV nega	1270277
Q0G8F	BG001	1	HIV nega	1210294	Neg	Neg	Neg
T2H3G	BG010	10	HIV nega	1270277
I6J3B	BG020	20	HIV nega	1210294	Neg	Neg	Neg
H6C8X	BG009	9	HIV nega	1210294	Neg	Neg	Neg
W4N1P	BG011	11	HIV nega	1210294	Neg	Neg	Neg
E3I1Q	BG024	24	HIV nega	1210294	Neg	Neg	Neg
A6A2I	BG023	23	HIV nega	1270277	Neg	Neg	Neg
S9W5E	BG022	22	HIV nega	1270277	Pos	Neg	Neg	Neg
I9A8Z	BG031	31	HIV pos	2250950	Neg	Neg	Neg
J0J5X	BG027	27	HIV nega	2250950
W1R6V	BG034	34	HIV nega	2250950	Neg	Pos	Neg
H1B7Q	BG035	35	HIV nega	2250950
T2N5O	BG032	32	HIV pos	2250950	Neg	Neg	Neg
A2G6O	BG040	40	HIV nega	2362509	neg	Neg	Neg
D4E0L	BG030	30	HIV nega	2250950
E6T8M	BG036	36	HIV nega	2250950	Neg	Pos	Neg
F2S6G	BG033	33	HIV nega	2250950
Q8B1B	BG042	42	HIV nega	2250950	Neg	Neg	Neg
G3J2U	BG043	43	HIV pos	2250950	Neg	Neg	Neg
M7G9J	BG028	28	HIV nega	2362509
P3S4P	BG029	29	HIV nega	2250950
D9E9Z	BG038	38	HIV nega	2362509
F9R7N	BG039	39	HIV nega	2250950
A6X7L	BG041	41	HIV nega	2250950	Neg	Neg	Neg
C6K2U	BG044	44	HIV nega	2362509	Neg	Neg	Neg
R4P4P	BG045	45	HIV nega	2362509
F4L6B	BG037	37	HIV nega	2250950
I8N0E	BG048	48	HIV nega	2163207	Neg	Neg	Neg
K9E4C	BG055	55	HIV nega	2061059
R1B1U	BG056	56	HIV nega	0	Pos	Pos	Neg	Neg
S8E1G	BG074	74	HIV nega	2061059	Neg	Neg	Neg
K0X3L	BG054	54	HIV nega	2061059
N5R2M	BG049	49	HIV nega	2163207	Pos	Pos	Neg	Neg
D7T3H	BG050	50	HIV nega	2163207
F5Z5P	BG047	47	HIV nega	2061059	Neg	Neg	Neg
L8P0J	BG069	69	HIV nega	2163207	Neg	Neg	Neg
T1H5H	BG057	57	HIV nega	2163207	Neg	Neg	Neg
N4Q6O	BG067	67	HIV nega	2163207
U5R5W	BG058	58	HIV nega	2061059
W1B4D	BG072	72	HIV nega	2163207
U8Y3F	BG064	64	HIV nega	2163207
G4C1N	BG073	73	HIV nega	2061059
D4Z4L	BG071	71	HIV nega	2061059	Neg	Neg	Neg
O1A2R	BG076	76	HIV nega	2061059	Neg	Neg	Neg
E9T6N	BG078	78	HIV nega	2061059
P4O9R	BG059	59	HIV nega	2061059
X0L5O	BG060	60	HIV nega	2163207	Neg	Neg	Neg
N2K1B	BG046	46	HIV nega	2163207	Neg	Neg	Neg
U3D6H	BG070	70	HIV nega	2163207
C2Q1V	BG075	75	HIV pos	2061059	Neg	Neg	Neg
Y8S7H	BG065	65	HIV nega	2061059
I6D3U	BG066	66	HIV nega	2163207
C7N1X	BG068	68	HIV nega	2163207
J2L8F	BG062	62	HIV nega	2163207
Y0I6N	BG063	63	HIV nega	2061059	Neg	Neg	Neg
O6T6U	BG061	61	HIV nega	2061059
Y1C8K	BG051	51	HIV nega	2163207	Neg	Neg	Neg
J8P3K	BG052	52	HIV nega	2061059	Neg	Neg	Neg
S1Z0T	BG053	53	HIV nega	2061059	Neg	Neg	Neg
B1D0F	BG079	79	HIV nega	2870061	Neg	Neg	Neg
O8J5L	BG083	83	HIV nega	3060501	Neg	Neg	Neg
X4Y9K	BG087	87	HIV nega	2915982	Neg	Neg	Neg
W1U0S	BG085	85	HIV nega	3060501	Neg	Neg	Neg
S4M1K	BG086	86	HIV nega	3060501	Neg	Neg	Neg
D1V9J	BG088	88	HIV nega	3060501	Neg	Neg	Neg
I8V6S	BG089	89	HIV nega	2915982	Neg	Neg	Neg
I9K0C	BG084	84	HIV nega	2915982
I4N6G	BG106	106	HIV nega	3060501
U4C9K	BG102	102	HIV nega	3060501
H9N6K	BG103	103	HIV nega	2915982
A3I6R	BG081	81	HIV nega	2915982
O6H8K	BG080	80	HIV nega	2915982	Neg	Neg	Neg
F0W6I	BG082	82	HIV nega	2915982
O2X0O	BG090	90	HIV nega	3060501	Neg	Neg	Neg
T1G0B	BG109	109	HIV nega	2915982
O9V2V	BG115	115	HIV nega	3060501	Neg	Neg	Neg
P4N3K	BG099	99	HIV nega	3060501	Neg	Neg	Neg
J8X8X	BG100	100	HIV nega	2915982
S0O8P	BG101	101	HIV nega	3060501
L2O3F	BG116	116	HIV nega	3060501
O5I0C	BG117	117	HIV nega	3060501	Neg	Neg	Neg
M4A2S	BG122	122	HIV nega	2915982
Q2C0U	BG094	94	HIV nega	3060501
O1S4M	BG096	96	HIV nega	3060501
G5B5R	BG114	114	HIV nega	3060501
T3U8Z	BG113	113	HIV nega	2915982	Neg	Neg	Neg
V3W0V	BG095	95	HIV nega	2915982	Neg	Neg	Neg
N6I3F	BG098	98	HIV nega	0	Neg	Neg	Neg
X1S9B	BG112	112	HIV nega	0
N7R5R	BG097	97	HIV nega	3060501
L4U8S	BG107	107	HIV nega	3060501	Neg	Neg	Neg
Z5S3B	BG110	110	HIV pos	2915982	Neg	Neg	Neg
J4Y4Q	BG111	111	HIV nega	2915982
P0F9E	BG118	118	HIV pos	3060501	Pos	Pos	Pos	Neg
F1U8J	BG119	119	HIV nega	2915982	Neg	Neg	Neg
K7C4X	BG121	121	HIV nega	3060501	Neg	Neg	Neg
W2Z6F	BG123	123	HIV nega	2915982
R1T9V	BG120	120	HIV nega	3060501	Neg	Neg	Neg
F5X8Q	BG108	108	HIV nega	3060501
N5O4L	BG093	93	HIV nega	2915982	Neg	Neg	Neg
L5M0D	BG092	92	HIV nega	2915982	Neg	Neg	Neg
Q5E0Z	BG091	91	HIV nega	2915982
B0S5Y	BG104	104	HIV nega	3060501	Pos	Pos	Neg	Neg
N1W9U	BG105	105	HIV nega	2915982
G4B7S	BG128	128	HIV nega	1871879
C7Z1K	BG130	130	HIV nega	0
A6S6F	BG129	129	HIV nega	0	Neg	Neg	Neg
J1V8O	BG127	127	HIV nega	1871879
E9O1D	BG146	146	HIV nega	1964651	Neg	Neg	Neg
W4N6U	BG142	142	HIV nega	1871879
P7B8G	BG143	143	HIV nega	1871879
F8J7E	BG144	144	HIV nega	1871879	Neg	Neg	Neg
B9C6S	BG135	135	HIV nega	1871879
Z7J2S	BG136	136	HIV nega	1871879
W9U1C	BG137	137	HIV nega	0	Neg	Neg	Neg
Z8O6D	BG131	131	HIV nega	1964651
T7D6K	BG145	145	HIV nega	1964651	Neg	Neg	Neg
M8I5I	BG132	132	HIV nega	0
C5C9S	BG150	150	HIV nega	1871879	Ne	Neg	Neg
C3H1N	BG155	155	HIV nega	1871879	Neg	Neg	Neg
O7E5F	BG151	151	HIV nega	1964651
Q6F4G	BG148	148	HIV nega	1871879	Pos	Pos	Neg	Neg
Q9O9X	BG124	124	HIV nega	1964651	Neg	Neg	Neg
S5H1G	BG125	125	HIV nega	1964651
T7E6L	BG154	154	HIV nega	0	Neg	Neg	Neg
Y4D8O	BG157	157	HIV nega	0
V8Y1E	BG126	126	HIV pos	1964651	Pos	Pos	Neg	Neg
Y8V6J	BG153	153	HIV nega	1871879	Neg	Neg	Neg
Y9V5J	BG147	147	HIV nega	0
K2L5D	BG133	133	HIV nega	1964651
O6W3U	BG152	152	HIV nega	1964651
O3G2Z	BG134	134	HIV nega	1871879	Neg	Neg	Neg
Y7T0Z	BG138	138	HIV pos	1871879	Pos	Pos	Neg
R0N2H	BG139	139	HIV nega	1871879
P3U4R	BG141	141	HIV nega	1964651
E9B0O	BG140	140	HIV nega	1964651	Neg	Pos	Neg
V6Q9C	BG149	149	HIV nega	1964651	Neg	Neg	Neg
H4Y6Q		175	HIV nega	2163375	Neg	Neg	Neg
S2D3B		168	HIV nega	2061219
V5N5T		169	HIV nega	2061219	Neg	Neg	Neg
B3M0Q		177	HIV nega	2163375	Neg	Neg	Neg
C7J0S		165	HIV nega	2163375	Neg	Neg	Neg
O8A3Z		160	HIV nega	2061219	Neg	Neg	Neg
X5W1B		164	HIV nega	2061219
M1Q4I		163	HIV nega	2061219	Neg	Neg	Neg
X1T4W		161	HIV nega	2061219
F9L8I		162	HIV nega	2061219
W8W6I		167	HIV nega	2061219	Neg	Neg	Neg
R8V8E		172	HIV nega	2061219
X9H8W		181	HIV nega	2163375
W6O8Z		180	HIV nega	2061219
I5R8N		159	HIV nega	2163375
U1O9T		179	HIV nega	0
J3N3D		158	HIV pos	2061219
Q6E1C		166	HIV nega	2163375
E1G3O		178	HIV nega	2061219
B9U5K		182	HIV nega	2061219	Neg	Neg	Neg
X1N6S		176	HIV pos	2163375	Neg	Neg	Neg
E2Q3Z		173	HIV nega	2061219	Neg	Neg	Neg
Z6H1O		174	HIV nega	2061219
W2K3M		171	HIV nega	2061219	Neg	Neg	Neg
O8H2G		170	HIV nega	2061219
S6T8B		209	HIV nega	2770851
U9U9I		196	HIV nega	2640009
X9G2P		194	HIV nega	2640009	Neg	Neg	Neg
J0Y3L		186	HIV nega	2640009	Neg	Pos	Neg
N5D8E		192	HIV nega	2770851
O6L5L		190	HIV nega	0	Neg	Neg	Neg
S7H8P		195	HIV nega	2640009
I0T3F		189	HIV nega	2640009
E2G2O		191	HIV nega	2770851
G9Y4S		206	HIV nega	2770851
E3Z2J		204	HIV nega	2770851
A0L7S		188	HIV pos	2640009	Neg	Neg	Neg
H0B6O		201	HIV nega	2770851
Q1W0O		203	HIV nega	2640009
V0F8J		202	HIV nega	0	Neg	Neg	Neg
J7S8R		197	HIV nega	2770851
O1H0W		193	HIV nega	2770851
P9U0T		199	HIV nega	2640009	Neg	Neg	Neg
S1V1Q		187	HIV nega	2640009
P0Q7N		207	HIV nega	2770851	Neg	Neg	Neg
J2U9P		210	HIV nega	2770851	Neg	Neg	Neg
Q1O6M		198	HIV nega	2640009
V2U2U		208	HIV nega	2770851
F1M7Z		200	HIV nega	2640009
A4Z7L		205	HIV nega	2770851
C5W8M		185	HIV nega	2640009	Pos	Pos	Neg	Pos
E7M2Z		211	HIV nega	3623324
Y9W8N		212	HIV nega	3452228	Neg	Neg	Neg
M7K9N		233	HIV nega	3623324	Neg	Neg	Neg
W9U9K		234	HIV nega	3452228	Pos	Pos	Neg	Pos
Z0E6K		222	HIV nega	3623324
G0Q8F		223	HIV nega	3452228	Neg	Neg	Neg
S7G6M		217	HIV nega	3452228	Neg	Pos	Neg
C2S5C		221	HIV nega	3452228
K1G7Y		227	HIV pos	3452228	Neg	Neg	Neg
A9N5C		219	HIV nega	3452228
C7J8B		215	HIV nega	3623324
M2Q1G		216	HIV nega	3452228	Neg	Neg	Neg
C1A5I		220	HIV nega	3452228
K5A7W		218	HIV nega	3623324	Neg	Neg	Neg
D5J1S		226	HIV nega	3452228	Neg	Neg	Neg
L7P8Q		225	HIV nega	3623324	Pos	Pos	Neg	Pos
U1J9O		246	HIV nega	3623324	Neg	Pos	Neg
H9P0G		247	HIV nega	3623324
V6C0E		213	HIV nega	3623324
T4H1G		214	HIV nega	3452228
S6N9V		243	HIV nega	0
E1W0C		228	HIV nega	3452228
U1M0I		244	HIV nega	0	Neg	Neg	Neg
Z5A8N		239	HIV nega	3623324
B4K0P		235	HIV nega	3452228
Y0K8R		240	HIV nega	3452228
S9S8D		237	HIV nega	3452228
A2A5H		238	HIV nega	3452228
O4R5P		236	HIV nega	3623324
P3M2H		231	HIV nega	3623324
R5E5G		232	HIV nega	3452228
Q3D7E		241	HIV nega	0
B0Z4F		229	HIV nega	3452228
B6G7U		248	HIV nega	3623324
X1A7G		230	HIV nega	3452228
M5R2L		245	HIV nega	0
R4O3N		250	HIV nega	3623324
D7N5D		249	HIV nega	3623324
A3B1F		242	HIV nega	0
K0Y2L		265	HIV nega	2563450
H4L9G		266	HIV nega	2442402	Neg	Neg	Neg
R1N0G		258	HIV nega	2563450
O0Z1P		256	HIV nega	2442402	Neg	Neg	Neg
R8K9T		253	HIV nega	0	Pos	Pos	Neg	Neg
V5B3F		254	HIV nega	2442402
I2F0P		269	HIV nega	2563450	Neg	Neg	Neg
P8G8M		268	HIV nega	2442402
Q7D8J		251	HIV nega	2563450	Neg	Neg	Neg
B9H6X		252	HIV nega	2563450	Neg	Neg	Neg
S9H4N		257	HIV nega	2563450	Neg	Neg	Neg
T0A9D		255	HIV nega	2442402
I5R7M		274	HIV nega	2563450
P1Y1Q		273	HIV nega	2563450
P3C2W		259	HIV nega	2442402
O1W7T		260	HIV nega	2563450	Pos	Pos	Neg	Neg
I1E9W		261	HIV nega	2442402
K9R1M		264	HIV nega	2563450	Neg	Neg	Neg
J4N5G		267	HIV nega	2442402	Pos	Pos	Neg	Neg
D9R2G		263	HIV nega	2442402	Neg	Neg	Neg
N1K2B		262	HIV nega	2442402
I5U2K		275	HIV nega	2442402
D7Y8R		272	HIV nega	2442402
R0L3G		271	HIV nega	2442402
Y3M4S		270	HIV nega	2442402
B2X6H		312	HIV nega	2207444	Neg	Pos	Neg
N7E9I		282	HIV nega	2103207
T6T0T		289	HIV pos	2207444	Neg	Neg	Neg
C2M2S		298	HIV nega	2103207
W6M9Y		290	HIV nega	2103207	Neg	Neg	Neg
B8A4N		291	HIV nega	2207444	Neg	Neg	Neg
D0E8P		297	HIV nega	2103207	Neg	Neg	Neg
K4H0V		303	HIV nega	2103207
J4I6C		302	HIV nega	2207444
Y9X7N		304	HIV nega	2103207
D7P2C		307	HIV nega	2207444
A2O4U		305	HIV pos	2103207	Neg	Neg	Neg
Y2R4W		300	HIV nega	2207444
Y1F3I		299	HIV pos	2207444	Neg	Neg	Neg
H6N6H		301	HIV nega	2207444
I4E6W		313	HIV nega	2207444
H0G8V		296	HIV nega	2207444
M9B0W		294	HIV nega	2103207
I2F8X		287	HIV nega	2103207
V3R0Q		288	HIV nega	2103207	Neg	Neg	Neg
D5A7P		311	HIV nega	2207444
T4J3K		292	HIV pos	2207444	Neg	Neg	Neg
C0U5C		293	HIV nega	2103207	Neg	Neg	Neg
C2G4O		308	HIV nega	2207444
F2D3N		278	HIV nega	2103207
P4D6D		306	HIV nega	2207444	Neg	Neg	Neg
K7P8P		280	HIV pos	2103207	Pos	Neg	Neg	Pos
H0F4Q		281	HIV nega	0	Neg	Neg	Neg
I1K5Y		279	HIV nega	0
X2Q0Q		285	HIV nega	2103207	Neg	Neg	Neg
P9B6G		316	HIV nega	2207444
R1O0H		286	HIV pos	2103207	Neg	Neg	Neg
E1T2B		309	HIV nega	2207444	Neg	Neg	Neg
A7S8I		310	HIV nega	2103207
Q4I3G		283	HIV nega	2103207
G7E5W		284	HIV nega	2207444	Neg	Neg	Neg
L8D4B		315	HIV nega	2207444
C6R8I		314	HIV nega	2207444
G2X9P		295	HIV nega	2103207
D0F8Q		276	HIV nega	2207444
Y2T8D		323	HIV nega	3168221
Y3Q0S		324	HIV nega	3168221
A0K9T		335	HIV nega	3018615	Neg	Neg	Neg
A7C7Q		336	HIV nega	0
T0H1C		319	HIV nega	3168221
B8M2X		326	HIV nega	3018615
V4J7Q		334	HIV pos	3018615	Neg	Neg	Neg
F9B5U		325	HIV nega	3018615	Neg	Neg	Neg
T8M1P		333	HIV nega	3168221	neg	Neg	Neg
X0Y0W		317	HIV nega	3018615
L4M0C		318	HIV pos	3018615	Neg	Neg	Neg
E9S8O		320	HIV nega	3018615
D2Q6C		338	HIV nega	3018615
U9T8G		339	HIV nega	3168221	Neg	Neg	Neg
L1E0Q		337	HIV nega	3018615	Neg	Neg	Neg
C8F2R		329	HIV nega	3018615	Neg	Neg	Neg
C4B8P		331	HIV nega	3168221
L7I8J		330	HIV nega	3018615
K3K6E		340	HIV nega	3168221
N2I8G		332	HIV pos	3018615	Neg	Neg	Neg
V4V0V		321	HIV nega	3018615
P2U3P		322	HIV nega	3018615
X9F1N		341	HIV nega	3168221
Z0U8D		328	HIV nega	3018615
R2Z3W		327	HIV nega	3168221
G2F4R		342	HIV nega	3018615
H3X0I		369	HIV nega	1937844
A8W1G		370	HIV nega	1937844	Neg	Neg	Neg
N5P7P		368	HIV nega	1846337
H3O9I		351	HIV nega	1846337
F4H5V		350	HIV nega	1937844
I4Z2O		344	HIV nega	1846337	Neg	Neg	Neg
E0C4K		358	HIV nega	1846337
X7R6D		345	HIV nega	1846337
A9Y7P		372	HIV nega	1846337	Neg	Neg	Neg
W7Z8M		371	HIV nega	1846337
S1T1O		355	HIV nega	1846337
Q3K8M		356	HIV nega	0
B3V1B		357	HIV nega	1846337	Neg	Neg	Neg
G3C0L		364	HIV nega	1846337	Neg	Neg	Neg
I1D5R		363	HIV nega	1846337
R1F2Z		365	HIV nega	1846337	Neg	Neg	Neg
W4J6Q		362	HIV nega	1846337	Neg	Neg	Neg
D3Y8N		348	HIV nega	1846337
L2E3U		373	HIV pos	1846337	Pos	Pos	Neg	Pos
H1W3I		347	HIV nega	1846337	Neg	Neg	Neg
Y5J4R		349	HIV nega	1846337	Pos	Pos	Neg	Neg
A6K2S		352	HIV nega	1937844
Z5Y7L		353	HIV nega	1846337
H4Q1D		359	HIV nega	1937844	Neg	Neg	Pos
E4X8O		361	HIV nega	1937844
X3Y2C		360	HIV nega	1846337
J4U2K		354	HIV nega	1846337
C5Z6N		367	HIV nega	1846337
M2R2I		366	HIV nega	1846337
C0D3I		343	HIV nega	1846337
E8Z9V		385	HIV nega	2706869
R4I8M		390	HIV nega	2579049
S0A8B		378	HIV nega	2579049	Neg	Neg	Neg
A3M6V		383	HIV nega	2579049	Pos	Pos	Neg	Neg
N3E4Y		386	HIV nega	2706869
C2B7M		388	HIV nega	0
Z4S7E		374	HIV nega	2706869	Neg	Neg	Neg
V3P4S		375	HIV nega	2579049	neg	Neg	Neg
O6Z5Z		380	HIV nega	2579049
K4A7V		387	HIV nega	2706869
A9W5L		382	HIV nega	2579049	Neg	Neg	Neg
V7E0H		376	HIV nega	2579049
R2V2R		377	HIV pos	2579049	Pos	Pos	Neg	Neg
H1E3P		384	HIV nega	2706869	Pos	Pos	Neg	Neg
Q8W8E		381	HIV nega	2579049
P2U0M		389	HIV nega	2706869	Neg	Neg	Neg
X9X3I		379	HIV nega	2579049	Neg	Neg	Neg
C4R2Z		391	HIV nega	2113767
X9I6V		392	HIV nega	2013953
I1Y3L		411	HIV pos	2113767	Neg	Neg	Neg
V2T0R		393	HIV pos	2013953	Neg	Neg	Neg
W8W4G		406	HIV nega	2013953	Neg	Neg	Neg
J3D1Q		405	HIV nega	2113767
R0M6K		410	HIV pos	2113767	Neg	Neg	Neg
U3J4L		416	HIV pos	2013953
H6V4N		409	HIV nega	2113767	Neg	Neg	Neg
X0C3D		404	HIV nega	2113767	Neg	Neg	Neg
D2K7W		394	HIV nega	2113767
B3V5F		420	HIV nega	2113767	Neg	Neg	Neg
H3Y1K		414	HIV nega	2013953
E9E4V		422	HIV nega	2013953
H2A7Q		421	HIV pos	2013953	Neg	Neg	Neg
G0Y6L		397	HIV nega	2113767	Neg	Pos	Neg
R2E2Z		395	HIV nega	2013953
A6U8J		415	HIV nega	2113767
J8R9S		396	HIV pos	2113767	Pos	Pos	Neg	Neg
Y3A7J		398	HIV nega	2013953	Neg	Neg	Neg
H1P1Y		402	HIV nega	2113767
Z0Z4E		399	HIV nega	2013953	Neg	Neg	Neg
S4W6Z		400	HIV nega	2113767	Neg	Neg	Neg
F5Q9K		401	HIV nega	0
V6U2Y		417	HIV pos	2113767	Pos	Pos	Neg	Pos
W5N0P		403	HIV pos	2013953	Neg	Neg	Neg
S3O2M		423	HIV nega	2113767	Neg	Neg	Neg
L1O2D		412	HIV nega	0
F2R1Z		413	HIV nega	2113767	Neg	Neg	Neg
C9Z8T		419	HIV nega	0
P8B8H		407	HIV pos	2113767	NEG	NEG		NEG
P4T7U		408	HIV pos	2013953	NEG	NEG		NEG
S5R7W		418	HIV pos	2113767	Neg	Neg	Neg
T6Y8H		443	HIV nega	2887955
L4X4R		424	HIV nega	2751584	Neg	Neg	Neg
O1I1Y		425	HIV nega	2751584	Neg	Neg	Neg
J9Z8B		434	HIV nega	2887955
P9T2U		428	HIV nega	2751584
A2S6B		441	HIV pos	0	Neg	Neg	Neg
V8N4V		438	HIV nega	2751584	Neg	Neg	Neg
O7H3G		437	HIV nega	2751584
O4O8P		444	HIV pos	2751584
Q0J3D		445	HIV pos	2751584
T4B8H		432	HIV nega	2887955	Neg	Neg	Neg
Z0T6Z		427	HIV nega	2887955
D5O8F		426	HIV nega	2751584	Neg	Neg	Neg
Z9O3B		446	HIV nega	2887955
E0V8I		429	HIV nega	2751584	Neg	Neg	Neg
K9S3P		447	HIV nega	2887955
G1Y9P		430	HIV nega	2751584
A0G0G		431	HIV nega	2751584	Neg	Neg	Neg
U8V8H		436	HIV nega	2887955
A2W6F		439	HIV nega	2751584	Neg	Neg	Neg
Y5V3D		442	HIV pos	2751584	Pos	Pos	Neg	Pos
A2T3Y		433	HIV nega	2887955	Neg	Neg	Neg
E9J2Y		448	HIV nega	2751584
A1S0T		462	HIV nega	2423218	Pos	Pos	Neg	Neg
N6T3Q		453	HIV nega	2423218
S2Z0U		452	HIV pos	2308792	Neg	Neg	Neg	NEG
G5O4E		451	HIV nega	2308792
O9X8E		466	HIV nega	2308792	Neg	Neg	Neg
Y3U7E		470	HIV nega	2423218
U0E4D		457	HIV nega	2423218
C7F8W		456	HIV nega	2308792	Pos	neg	Neg	Neg
Q7A0X		458	HIV nega	2423218	Neg	Neg	Neg
R4R7U		455	HIV nega	2308792	Neg	Neg	Neg
Y0U6Z		471	HIV nega	2308792
C4E7R		478	HIV nega	2308792
D0Q8C		472	HIV nega	2308792	Pos	Pos	Neg	Neg
D6E5S		465	HIV nega	2308792	Neg	Neg	Neg
B0D0E		469	HIV nega	2423218
T9G5O		464	HIV nega	2423218	Neg	Neg	Neg
C3L9Z		463	HIV pos	2308792	Neg	Neg	Neg
Z5E0J		475	HIV nega	2308792	Neg	Neg	Neg
U7E1H		468	HIV nega	2308792
D6O6E		460	HIV nega	2308792
N2D1T		461	HIV nega	2423218	Pos	Neg	Neg	Neg
L3G6B		467	HIV nega	2423218	Neg	Neg	Neg
C0P2T		477	HIV nega	2423218
C7F4S		476	HIV pos	2423218	Neg	Neg	Neg
S1K3H		449	HIV nega	2308792	Neg	Neg	Neg
V1Z2Y		459	HIV pos	2308792	Neg	Neg	Neg
L3N5H		479	HIV nega	2423218	Pos	Pos	Neg	Neg
G9M5H		474	HIV nega	2423218
A4J0N		473	HIV nega	2423218
D4K7Y		450	HIV pos	0	Neg	Neg	Neg
C6T9L		454	HIV nega	2308792	Neg	Neg	Neg
L5G9G		507	HIV nega	2173403
O2B5W		487	HIV nega	2281119	Neg	Neg	Neg
N7V3T		488	HIV nega	2173403	Pos	Pos	Neg	Neg
T9Q8C		497	HIV nega	2173403
T1C7E		498	HIV nega	2281119
L1N7H		500	HIV nega	2281119
H2G6V		499	HIV nega	2281119
Q2L5J		505	HIV nega	2173403
P7I0F		506	HIV nega	2173403	Neg	Pos	Neg
D6O0X		504	HIV nega	2281119
U2K6N		503	HIV nega	0
A8T9L		508	HIV nega	2281119
G9H7E		495	HIV nega	2173403
O3Y5V		496	HIV nega	2281119	Neg	Neg	Neg
M3M1D		515	HIV nega	2281119	Neg	Neg	Neg
C5K5W		516	HIV nega	2281119
M3D3V		518	HIV nega	2281119	Neg	Neg	Neg
B1L4R		517	HIV nega	2281119	Neg	Neg	Neg
N7B6C		480	HIV nega	2281119
Z8W2H		483	HIV nega	2173403
K0X9R		482	HIV nega	2173403
A2W7G		484	HIV nega	2281119	Neg	Neg	Neg
J0Q9J		481	HIV nega	2173403	Neg	Neg	Neg
G2E1N		486	HIV nega	2281119
U7J0L		491	HIV nega	2173403
O0R2I		511	HIV nega	2281119	Pos	Neg	Neg	Neg
P6N3M		490	HIV nega	2173403	Neg	Neg	Neg
G4A1L		510	HIV nega	2173403
E5J3V		493	HIV nega	2281119
C6Q4D		492	HIV nega	2281119	Neg	Pos	Neg
T5A8H		512	HIV nega	2281119
T4L0J		509	HIV nega	2281119
I5Q0E		489	HIV nega	2173403	Pos	Pos	Neg	Neg
Q5X0T		485	HIV nega	2173403	Neg	Neg	Neg
S1G2C		513	HIV pos	2173403	Neg	Neg	Neg
D5U8L		514	HIV nega	2281119
N1T6O		494	HIV nega	2173403
J3H8C		502	HIV nega	2281119
K3B1P		501	HIV nega	2173403	Neg	Neg	Neg
W8Z3I		541	HIV nega	2904424	Neg	Pos	Neg
C1F7P		523	HIV nega	2904424	Pos	Pos	Neg	Neg
B4G5Q		534	HIV nega	3048370
D0F2K		533	HIV pos	2904424	Pos	Pos	Neg	Neg
U3E8K		528	HIV nega	2904424
F5Q4F		531	HIV nega	3048370
O6J7L		530	HIV nega	2904424	Neg	Neg	Neg
M9S1P		529	HIV pos	2904424	Neg	Neg	Neg
A0R2T		519	HIV nega	2904424
P0L1C		542	HIV nega	2904424
B7M7C		540	HIV nega	3048370
Z9W0G		521	HIV nega	2904424
R2A5Y		535	HIV nega	3048370
I3G7Y		536	HIV nega	3048370
G0U2D		537	HIV nega	3048370
P3T6S		527	HIV nega	2904424
B5N5Y		524	HIV pos	2904424	Pos	Pos	Neg	Neg
E6S8L		526	HIV nega	2904424	Neg	Neg	Neg
D8D1P		525	HIV nega	2904424
J1U9O		543	HIV nega	3048370
O7T9Y		532	HIV nega	3048370
P8M8S		520	HIV nega	3048370	Neg	Neg	Neg
T8G4M		522	HIV nega	3048370
R2C7D		538	HIV nega	2904424
F3L9D		539	HIV pos	3048370	Neg	Neg	Neg
L3H4Z		554	HIV nega	2027274
I5U9R		555	HIV nega	2127748
V4M7T		565	HIV nega	2027274
C9S0E		566	HIV nega	2127748	Pos	Pos	Neg	Neg
W8V1C		564	HIV nega	2127748
H5R7L		563	HIV nega	2127748	Neg	Neg	Neg
M8M1I		552	HIV nega	2127748
B6X4J		558	HIV nega	2127748
V4Z9J		553	HIV nega	2127748
M8K2H		557	HIV nega	2027274
J9B9D		567	HIV nega	2127748
P1O8N		547	HIV nega	2027274
F0N9C		548	HIV nega	2027274
X5H2M		549	HIV pos	2027274	Pos	Pos	Neg	Neg
G2H3S		560	HIV nega	2127748	Pos	Pos	Neg	Neg
W4Z8J		559	HIV pos	2027274	Neg	Neg	Neg
D1P5Y		562	HIV nega	2027274
U2U9B		561	HIV nega	2027274
T8F5M		556	HIV nega	2127748
U2P1N		550	HIV nega	2127748
H7H8E		544	HIV nega	2127748
E8O4F		545	HIV nega	2027274	Neg	Pos	Neg
W5W6F		546	HIV nega	2127748
P7I9O		589	HIV nega	3189921	Pos	Neg	Neg	Neg
L3J8G		586	HIV nega	3039291
S5H6L		604	HIV nega	3189921
X0J1I		607	HIV nega	3039291
I7D7Z		605	HIV nega	3189921	neg	Neg	Neg
U0T5T		608	HIV nega	3189921
F1Y7M		606	HIV nega	3039291
M6F5D		609	HIV nega	3039291
M2G1V		597	HIV nega	3039291
X0Q7V		598	HIV nega	3039291
M0F4V		599	HIV nega	3039291	Neg	Neg	Neg
M5F0W		581	HIV nega	3189921
B4O7B		579	HIV nega	3039291
A3B8M		580	HIV nega	3039291	Neg	Neg	Neg
T0S5R		582	HIV nega	3039291	Neg	Pos	Neg
U5C2E		584	HIV nega	3039291
E7O8I		583	HIV nega	3189921
I3R6J		577	HIV nega	3039291
A5M4V		578	HIV nega	3039291
F4I3U		585	HIV nega	3039291
G3I3U		601	HIV nega	3039291
R9Y7H		602	HIV nega	3189921	Neg	Pos	Neg
G8Z5T		603	HIV nega	3039291
E2B5M		576	HIV nega	3189921
M2W9U		594	HIV nega	3189921
Y4O1S		574	HIV nega	3039291
B2I8T		593	HIV nega	3039291
Y0H8O		575	HIV nega	3189921
F0S9H		591	HIV nega	3039291
S9L1O		592	HIV nega	3189921
P3E5C		587	HIV pos	3039291	Neg	Neg	Neg
I3J2W		600	HIV nega	3189921
G3I0R		595	HIV nega	3039291
G1D1L		573	HIV nega	3189921	Neg	Neg	Neg
H4E1Q		596	HIV nega	3039291	Neg	Pos	Neg
T1P5P		568	HIV nega	3039291
A8A4M		569	HIV nega	3189921
E8U4L		570	HIV nega	3189921
B1F8P		571	HIV nega	3189921
H2N8F		588	HIV nega	3039291
E2U7I		572	HIV nega	3189921
L6Q1J		622	HIV nega	2870061
D3T9J		628	HIV nega	3012304
S7L3O		621	HIV pos	2870061	Neg	Neg	Neg
T4I1H		623	HIV nega	3012304
K4W6R		624	HIV nega	2870061
K2Q2F		638	HIV nega	3012304
M9D8H		637	HIV nega	3012304
I4R4I		639	HIV nega	3012304	Neg	Neg	Neg
C2E9R		626	HIV nega	3012304
A5U4E		625	HIV nega	2870061	Neg	Neg	Neg
S8N0O		627	HIV nega	3012304	Neg	Neg	Neg
C6L9D		612	HIV nega	3012304
P1Z2S		610	HIV nega	3012304
Y4H1L		611	HIV nega	3012304	Neg	Neg	Neg
C5H6U		616	HIV nega	2870061
N7T3R		614	HIV nega	2870061
H0P9G		615	HIV nega	2870061	Neg	Neg	Neg
K0Q7I		613	HIV nega	3012304
P7C5E		620	HIV nega	3012304
B7F0N		617	HIV nega	2870061
R6B7G		619	HIV nega	2870061	Neg	Neg	Neg
A0K1L		618	HIV nega	2870061
F9D2T		631	HIV nega	2870061
V2C3D		635	HIV nega	2870061	Neg	Neg	Neg
M1V3M		645	HIV nega	3012304	Neg	Neg	Neg
B8C6R		644	HIV nega	2870061
X2H3K		646	HIV nega	0
J9W1Q		648	HIV nega	3012304
K2D3S		640	HIV nega	3012304
J0C2N		641	HIV nega	2870061
C9H4W		642	HIV nega	3012304	Neg	Neg	Neg
D9H5Y		643	HIV nega	3012304
D9Q7K		647	HIV nega	2870061
E1T1Z		630	HIV nega	2870061
Y9P2Z		633	HIV nega	2870061
P6J5K		629	HIV nega	2870061
O0S5M		634	HIV nega	2870061
V4M9V		636	HIV nega	3012304
F7P9L		632	HIV nega	3012304	Neg	Neg	Neg
F9K3C		658	HIV nega	2779934
U4J0I		665	HIV nega	2779934
H9H9H		655	HIV nega	2917710
Z0R1S		656	HIV nega	2779934
Z0Z5F		670	HIV nega	2779934
U0P8S		666	HIV nega	2917710
G2C3N		649	HIV nega	2779934
P5W6X		671	HIV pos	2917710	Neg	Neg	Neg
L6K4G		653	HIV nega	0
C8W3K		654	HIV nega	2779934
Q2K6J		669	HIV nega	2917710
J7A6W		662	HIV nega	2917710
I8B4V		659	HIV nega	2917710	Pos	Neg	Neg	Neg
I8I9I		651	HIV nega	2917710	Pos	Pos	Neg	Neg
Z2D8N		650	HIV nega	2917710
B7X9P		652	HIV nega	2779934
K9R8T		660	HIV nega	2779934
E6H2T		668	HIV nega	2779934
T6J6P		667	HIV nega	2917710	Pos	Neg	Neg	Neg
J4R8N		661	HIV nega	2779934	Neg	Neg	Neg
S8K2N		664	HIV nega	2779934
M1H2W		663	HIV nega	2779934	Neg	Neg	Neg
T7U6C		657	HIV nega	2779934
N8W5X		693	HIV nega	2285212
G1R4D		694	HIV nega	2177303	Neg	Neg	Neg
R9P7X		696	HIV nega	2285212
G2I5V		695	HIV nega	2177303
I3A3O		685	HIV pos	2177303	Neg	Neg	Neg
M2C9Z		697	HIV nega	2285212
N9J0G		698	HIV nega	2177303
K4D7Y		700	HIV nega	2177303	Neg	Pos	Neg
V8P9D		699	HIV nega	2285212
E0W9K		687	HIV nega	2177303
D9Z9V		688	HIV nega	2285212	Pos	Pos	Neg	Neg
A4P0T		690	HIV nega	2285212
Q0O8N		689	HIV nega	2285212	Pos	Neg	Neg	Neg
V4J6P		677	HIV nega	2177303	Neg	Pos	Neg
U4B7H		676	HIV nega	2177303
V9B2I		674	HIV nega	0	Neg	Neg	Neg
W3U2W		675	HIV nega	2285212
A5B0G		672	HIV nega	2285212
S1R5Q		673	HIV nega	2285212
C5E9U		707	HIV nega	2177303
U6E1G		706	HIV nega	2285212	Neg	Neg	Neg
J4Z9W		691	HIV nega	2285212
S8G2J		686	HIV nega	2177303
O2D8C		692	HIV nega	2285212	Pos	Pos	Neg	Neg
M2M5G		680	HIV nega	2285212
F1E6Q		681	HIV nega	2285212
I1M4Z		682	HIV nega	2285212	Neg	Neg	Neg
J6F8D		683	HIV nega	2177303
O9X2X		684	HIV nega	2177303	Neg	Neg	Neg
H4O4E		678	HIV nega	2285212
C2M0Q		679	HIV nega	2177303
Q9K2M		703	HIV nega	2285212
C1N6W		704	HIV pos	2177303	Neg	Neg	Neg
Y3A4G		705	HIV nega	2177303
E1J4S		701	HIV nega	2177303
D5L6Z		702	HIV nega	2177303
X8Y1G		738	HIV nega	2480383	Neg	Neg	Neg
N9D8I		720	HIV nega	2480383
A1N6U		722	HIV nega	2363258
K2J2X		725	HIV nega	2480383
Q0W9W		721	HIV nega	2363258	Neg	Neg	Neg
N8A1W		733	HIV nega	2480383	Neg	Neg	Neg
J1R7J		735	HIV nega	2363258	Neg	Neg	Neg
W7E4M		734	HIV nega	2363258
P4D4B		737	HIV nega	2480383
J5C8Y		736	HIV nega	2480383
R1I3E		716	HIV nega	2363258
Z2M2Q		719	HIV nega	2480383
J1U4J		715	HIV nega	2480383	Neg	Neg	Neg
S1Q7R		714	HIV nega	2363258
Q2B0T		730	HIV nega	2480383
Q3A8C		731	HIV nega	2363258
H5Y2N		724	HIV nega	2480383	Neg	Neg	Neg
N6V7W		723	HIV nega	2363258
Z8Y0H		732	HIV pos	2480383	Neg	Neg	Neg
A2Y9K		726	HIV nega	2363258
T3G8L		727	HIV pos	2363258	Neg	Neg	Neg
E9E2T		710	HIV nega	2363258
Q0L0C		708	HIV nega	2363258
S2B7D		712	HIV nega	2363258
Y9C1L		713	HIV nega	2363258
B3A5J		711	HIV nega	2363258	Neg	Pos	Neg
Z5H8U		709	HIV nega	2480383
N8Y6B		718	HIV nega	2363258
Y0E9M		729	HIV nega	2480383	Neg	Neg	Neg
D3B2J		728	HIV nega	2363258
I9H5E		772	HIV nega	2736191	Neg	Neg	Neg
M1W1L		743	HIV nega	2736191
N9A4B		744	HIV nega	2606986
L2J9G		746	HIV nega	2736191	Neg	Neg	Neg
Y8G1O		745	HIV nega	2606986
G1R1Z		753	HIV nega	2606986
M1Q7L		751	HIV nega	2736191
W8N2U		752	HIV nega	2606986
W2B4E		750	HIV nega	2736191
M0A5R		771	HIV nega	2606986
W9Z2I		758	HIV nega	2606986
X0X4Z		770	HIV nega	2736191	Neg	Neg	Neg
G1O7D		776	HIV nega	2606986
Y4J6S		775	HIV nega	2606986
G5U7N		773	HIV nega	2736191
P6Q0M		774	HIV nega	2606986	Neg	Pos	Neg
U6F6M		742	HIV nega	2736191	Neg	Neg	Neg
O8Y0V		739	HIV nega	2736191
W2P2Q		740	HIV nega	2736191
M0X3N		749	HIV nega	2736191	Neg	Neg	Neg
W2W7D		741	HIV nega	2736191
V6F4L		761	HIV nega	2736191
Z4X4G		768	HIV nega	2606986
U7C0E		762	HIV nega	2736191	Neg	Neg	Neg
O1W1N		766	HIV nega	2606986
L2I4Z		763	HIV nega	2736191
O2B4V		767	HIV pos	2606986	Neg	Neg	Neg
S1M4K		764	HIV nega	2736191
N8U6W		765	HIV nega	2736191
U8W7H		747	HIV nega	2606986
Y8T2D		748	HIV nega	2606986
P2J4F		756	HIV nega	2606986
B8U2G		755	HIV nega	2736191
P6M0I		757	HIV nega	0	Neg	Neg	Neg
Q7W2W		754	HIV nega	2606986
C6N6C		759	HIV nega	2736191
A1F5L		769	HIV nega	2736191
B2Y3F		760	HIV nega	2606986	Neg	Neg	Neg
A1Z0B		787	HIV nega	3872009
O7G3F		794	HIV nega	3872009
X3R8B		784	HIV nega	4063909
Y2X4D		786	HIV nega	4063909
Q2S7S		785	HIV nega	4063909	Neg	Neg	Neg
V6L7U		795	HIV nega	3872009	Neg	Neg	Neg
Z9Z1K		788	HIV nega	3872009
S0F2Z		789	HIV nega	3872009
X5D6M		799	HIV nega	4063909
L7P4M		790	HIV nega	3872009	Neg	Neg	Neg
G7O0C		782	HIV nega	4063909
W0U1S		781	HIV nega	3872009	Neg	Neg	Neg
S1Y2U		791	HIV nega	4063909
A0G5L		783	HIV nega	3872009
H5Z2O		798	HIV nega	3872009
C6X6M		801	HIV nega	4063909
A0B8J		793	HIV nega	0	Neg	Neg	Neg
N6M9P		800	HIV nega	4063909	Neg	Pos	Neg
V0O1L		792	HIV nega	3872009
U3S7X		777	HIV nega	3872009
C0T6C		779	HIV nega	3872009
S9D3I		778	HIV nega	3872009
Y2K9U		780	HIV nega	3872009
D0D9P		805	HIV nega	4063909
S7K8S		802	HIV nega	4063909
V1F4G		806	HIV nega	4063909	Neg	Pos	Neg
X6K8W		808	HIV nega	4063909
J0T2F		807	HIV nega	3872009	Neg	Pos	Neg
Y6A0F		796	HIV pos	4063909	Neg	Neg	Neg
F6B1N		797	HIV nega	3872009
G7G2V		809	HIV nega	2888002	Neg	Neg	Neg
U2X2W		184	HIV nega	0
V2E3F		811	HIV nega	2888002	Neg	Pos	Neg
Q6A5C		832	HIV nega	2888002
J8T9U		833	HIV nega	3031134	Neg	Neg	Neg
P0W2O		834	HIV nega	2888002
O7W0S		836	HIV nega	3031134
Q9P1Q		837	HIV nega	3031134	Neg	Neg	Neg
U2O5Q		831	HIV nega	2888002
O7V8Z		822	HIV nega	3031134	Neg	Neg	Neg
O9I2I		810	HIV nega	2888002
I2V1H		829	HIV pos	2888002	Neg	Neg	Neg
S5J1I		812	HIV nega	3031134	Neg	Neg	Neg
Y9C6Q		813	HIV nega	2888002
A3X1C		835	HIV nega	2888002	Neg	Neg	Neg
M0A2O		816	HIV nega	3031134
A2M7V		817	HIV nega	3031134
C0U6D		818	HIV nega	3031134	Pos	Neg	Neg	Neg
X8W6J		819	HIV nega	3031134
W4Y2C		815	HIV nega	3031134	Neg	Neg	Neg
V7A7K		814	HIV nega	3031134
J4B4S		823	HIV nega	3031134
V0J6L		830	HIV nega	3031134	Neg	Neg	Neg
A5W4G		827	HIV pos	2888002	Neg	Neg	Neg
F7C5T		828	HIV nega	3031134
C8B6R		820	HIV nega	3031134
Q8N3P		183	HIV nega	0
L1J7D		821	HIV nega	2888002
S6Y3B		826	HIV nega	3031134
H8G9F		846	HIV nega	3600251
S7R8Z		871	HIV nega	3778683	Pos	Neg	Neg	Pos
J8B1T		870	HIV nega	3600251
A6R4C		872	HIV nega	3600251
G7W3N		874	HIV nega	3778683
O9Q1P		873	HIV nega	3778683
J5N2E		851	HIV pos	3600251	Neg	Neg	Neg
Z0J4N		854	HIV nega	3600251	Neg	Neg	Neg
O7A1W		852	HIV pos	3600251	Neg	Neg	Neg
W8R0W		853	HIV nega	3600251
F2X7M		855	HIV nega	3778683	Neg	Neg	Neg
H4O1B		868	HIV nega	3600251	Neg	Neg	Neg
J2T5K		869	HIV nega	3600251	Neg	Neg	Neg
X9J0Q		843	HIV nega	3600251
H0H3R		844	HIV nega	3600251
R8P8X		877	HIV nega	3778683
O6B4Z		876	HIV nega	3778683
E9S7N		878	HIV nega	3778683
P9E4H		875	HIV nega	3778683
M6T3P		842	HIV nega	3778683	Pos	Neg	Neg	Neg
Y6X5I		845	HIV nega	3600251
Z4A7L		880	HIV pos	3600251	Neg	Neg	Neg
W2M7S		847	HIV nega	3778683
C8Q6H		848	HIV nega	3600251
F2D7R		866	HIV nega	3778683
I3L5C		867	HIV nega	3600251
L9M9Q		840	HIV nega	3778683
S9K4Q		841	HIV pos	3600251	Pos	Pos	Neg	Neg
X4Y7I		862	HIV nega	3600251
N9W0T		864	HIV nega	3600251
U0E7G		861	HIV nega	3600251
H2Z5O		860	HIV nega	3600251	Neg	Neg	Neg
C9R2F		863	HIV nega	3778683
Q1K0C		859	HIV nega	3778683	Neg	Neg	Neg
G4I1T		879	HIV nega	3778683
T1G1C		858	HIV nega	3600251	Pos	Neg	Neg	Neg
I2T2G		856	HIV nega	3778683
Z9S7J		865	HIV nega	3600251
F6A5Q		857	HIV nega	3778683
T3A4B		849	HIV nega	3778683
O0R1H	BG850	850	HIV nega	3600251	Pos	Neg	Neg	Neg
B3Z9N	MK026	3115	HIV nega	1169630	Neg	Neg	Neg
E4T0C	MK027	3116	HIV nega	1169630
X5P2U	MK003	3092	HIV nega	1169630	Neg	Neg	Neg
G3R4F	MK004	3093	HIV pos	1169630	Neg	Neg	Neg
D7T0E	MK005	3105	HIV nega	1147785	Neg	Neg	Neg
G6C3R	MK008	3097	HIV nega	1169630	Neg	Neg	Neg
S4R0O	MK001	3090	HIV nega	1147785
S5T0R	MK002	3091	HIV nega	1169630	Neg	Neg	Neg
Z3B9N	MK017	3106	HIV nega	1169630
P5Y9D	MK005	3094	HIV nega	1147785	Neg	Neg	Neg
H2C0L	MK014	3103	HIV nega	1169630	Neg	Neg	Neg
M9Z2X	MK006	3095	HIV nega	1147785	Neg	Neg	Neg
N4B6Y	MK019	3108	HIV nega	1169630	Neg	Neg	Neg
C0H7Q	MK020	3109	HIV nega	1147785
P5X2U	MK015	3104	HIV nega	1169630
H2G3S	MK007	3096	HIV nega	1147785
R0G1Y	MK023	3112	HIV nega	1169630	Neg	Neg	Neg
T4F7K	MK022	3111	HIV nega	1147785	Neg	Neg	Neg
M4M9M	MK018	3107	HIV nega	1169630
G0L8Z	MK024	3113	HIV nega	1147785	Neg	Neg	Neg
H9O1G	MK025	3114	HIV nega	1169630
C3C8P	MK010	3099	HIV pos	1169630	Neg	Neg	Neg
F6P8J	MK011	3100	HIV nega	1169630	Neg	Neg	Neg
Q9I0I	MK012	3101	HIV nega	1169630	Neg	Neg	Neg
L1H8C	MK013	3102	HIV nega	1169630	Neg	Neg	Neg
E2Y3I	MK009	3098	HIV nega	1147785	Neg	Neg	Neg
G4B3O	MK021	3110	HIV nega	1147785	Neg	Neg	Neg
U9C5L	MK035	3124	HIV nega	1148850	Neg	Neg	Neg
U7B2F	MK044	3133	HIV nega	1148850	Neg	Neg	Neg
P3J2E	MK045	3134	HIV nega	1127393	Neg	Neg	Neg
H4C2P	MK046	3135	HIV nega	1127393
K6N2G	MK028	3117	HIV nega	1148850	Neg	Neg	Neg
T0R2N	MK038	3127	HIV nega	1127393	Neg	Neg	Neg
S5K0I	MK039	3128	HIV nega	1148850	Neg	Neg	Neg
X9M2V	MK037	3126	HIV nega	1127393
R5V8B	MK033	3122	HIV nega	1127393
N4M7L	MK034	3123	HIV nega	1148850	Neg	Neg	Neg
F2V5I	MK032	3121	HIV nega	1148850
J3I4Y	MK031	3120	HIV nega	1127393
P0I7F	MK029	3118	HIV nega	1148850
H1B3M	MK030	3119	HIV nega	1148850	Pos	Neg	Neg	Neg
Q7Y1X	MK036	3125	HIV nega	1148850
P7S5U	MK041	3130	HIV nega	1148850
T5A6F	MK048	3137	HIV nega	1127393
Q5J7M	MK049	3138	HIV nega	1148850
J6I6E	MK050	3139	HIV nega	1148850
G3T3G	MK043	3132	HIV nega	1127393	Neg	Neg	Neg
R8M0M	MK040	3129	HIV pos	1148850	NEG	NEG		NEG
C6N9F	MK042	3131	HIV nega	1127393
X8E3N	MK047	3136	HIV nega	1148850
S0M5K	MK054	3143	HIV nega	1224398
W9U4F	MK069	3158	HIV nega	1201530	Neg	Neg	Neg
I9Y9Z	MK068	3157	HIV nega	1224398	Neg	Neg	Neg
F8T4L	MK064	3153	HIV nega	1224398	Pos	Pos	Neg	Neg
A0E0E	MK065	3154	HIV pos	1201530	Neg	Neg	Neg
B7X5L	MK066	3155	HIV nega	1201530
I0Y8P	MK067	3156	HIV nega	1224398
K9C1W	MK074	3163	HIV nega	1224398
C6M6B	MK056	3145	HIV nega	1201530
G2M8D	MK053	3142	HIV pos	1224398	Neg	Neg	Neg
L4P1G	MK058	3147	HIV pos	1201530	Neg	Neg	Neg
V8G6Q	MK057	3146	HIV nega	1224398	Neg	Neg	Neg
W4L6S	MK051	3140	HIV nega	1201530	Neg	Neg	Neg
T5T5X	MK052	3141	HIV nega	1201530	Neg	Neg	Neg
G1H4S	MK061	3150	HIV nega	1224398
F5Z0K	MK062	3151	HIV nega	1201530
Q0V8U	MK063	3152	HIV pos	1224398	Neg	Neg	Neg
O0J6E	MK070	3159	HIV nega	1201530	Neg	Neg	Neg
P4L1G	MK071	3160	HIV nega	1224398
L1U2J	MK072	3161	HIV nega	1201530	Neg	Neg	Neg
N8Y7C	MK073	3162	HIV nega	1201530
C9X5O	MK059	3148	HIV nega	1201530	Pos	Pos	Neg	Neg
T3N2M	MK060	3149	HIV nega	1224398
O7U4U	MK055	3144	HIV nega	1224398
P2G9H		3171	HIV nega	1340862
B9F8X		3191	HIV nega	1340862	Neg	Neg	Neg
A7S9J		3186	HIV nega	1315818	Pos	Pos	Neg	Neg
K4E4W		3185	HIV nega	1340862	Neg	Neg	Neg
D4F2O		3188	HIV pos	1340862	Neg	Neg	Neg
V4Y2B		3165	HIV nega	1315818	Neg	Neg	Neg
G0W6J		3164	HIV nega	1340862	Neg	Neg	Neg
R9S8C		3193	HIV nega	1340862	Pos	Pos	Neg	Neg
I1E8V		3192	HIV nega	1340862
F3U4H		3167	HIV nega	1340862	Neg	Neg	Neg
P8A6E		3166	HIV nega	1340862
I4G3V		3168	HIV nega	1340862
I9Z3U		3169	HIV nega	1315818
K1P6H		3170	HIV nega	1340862	Neg	Neg	Neg
F3B0J		3190	HIV nega	1340862	Neg	Neg	Neg
T0Z6Z		3189	HIV nega	1315818	Neg	Neg	Neg
I6Q3I		3176	HIV nega	1340862
B3K7V		3178	HIV nega	1340862
G2H4T		3177	HIV nega	1340862
P8T6X		3179	HIV pos	1315818	Neg	Neg	Neg
B8B8S		3180	HIV nega	1340862
M6H3D		3183	HIV nega	1315818	Neg	Neg	Neg
A8O2Y		3194	HIV nega	1315818	Neg	Pos	Neg
I5Q7L		3195	HIV nega	1340862
I6D7Y		3175	HIV nega	1315818
Q6Q0N		3174	HIV nega	1340862	Neg	Neg	Neg
M8H3F		3173	HIV nega	1340862	Neg	Neg	Neg
F9N6I		3172	HIV nega	1315818
M9A6C		3181	HIV nega	1315818	Neg	Neg	Neg
A4W4F		3182	HIV nega	1340862	Neg	Neg	Neg
O6T2Q		3202	HIV nega	1189325
V8I5R		3201	HIV nega	1189325
P7J1H		3203	HIV nega	1189325	Pos	Neg	Neg	Pos
O5D7E		3200	HIV nega	1167111	Pos	Pos	Neg	Pos
Z1L4Q		3199	HIV nega	1167111	Neg	Neg	Neg
A5R0W		3217	HIV nega	1189325
Q9O0O		3196	HIV nega	1167111	Neg	Neg	Neg
E8D6V		3210	HIV nega	1189325
L8T8V		3209	HIV nega	1167111
P0U5P		3218	HIV nega	1167111
O2M6J		3220	HIV nega	1189325
R5K5M		3219	HIV nega	1167111
S3A3Y		3221	HIV nega	1167111	Neg	Neg	Neg
B1J1M		3211	HIV nega	1167111	Neg	Neg	Neg
W3J5O		3212	HIV nega	1189325
A8I6W		3197	HIV nega	1167111	Neg	Neg	Neg
J4Y6S		3222	HIV pos	1189325	Neg	Neg	Neg
G5M8G		3223	HIV nega	0
I9L7K		3204	HIV pos	1167111	Neg	Neg	Neg
P4W1R		3205	HIV pos	1189325	Neg	Neg	Neg
O6O2L		3206	HIV nega	1189325
W7B1G		3213	HIV nega	1189325
K7B0S		3214	HIV nega	1189325	Neg	Neg	Neg
H5X0K		3228	HIV pos	1167111	Neg	Neg	Neg
C6J8Z		3198	HIV nega	1189325	Neg	Neg	Neg
U3E0C		3216	HIV nega	1167111
D2X6J		3215	HIV nega	1189325	Neg	Neg	Neg
X4Y4F		3226	HIV nega	1167111
Z0J6P		3227	HIV nega	1189325
L5W7U		3224	HIV nega	1167111
K8K2F		3229	HIV nega	1189325	Neg	Neg	Neg
H0Q6E		3225	HIV nega	1167111
J4I8E		3230	HIV nega	1167111
R3I3G		3208	HIV nega	1189325	Neg	Neg	Neg
M7J3G		3207	HIV nega	1189325	Neg	Neg	Neg
T9F6O		3251	HIV pos	1028125	Neg	Neg	Neg
R7H2I		3236	HIV nega	1047694	Neg	Neg	Neg
B3V6G		3235	HIV nega	1047694
C2Z9N		3267	HIV nega	1047694	Neg	Neg	Neg
O0D3U		3232	HIV nega	1028125
W9S2B		3234	HIV nega	1047694	Neg	Neg	Neg
A0H5M		3233	HIV nega	1028125	Neg	Neg	Neg
I6L3D		3237	HIV nega	1028125
V2A9H		3238	HIV nega	1047694
R1W0P		3247	HIV nega	1028125	Neg	Neg	Neg
X9M8C		3248	HIV nega	1028125
V4L5Q		3252	HIV nega	1047694	Neg	Neg	Neg
K6Y5U		3231	HIV nega	1028125	Neg	Neg	Neg
A3C4J		3259	HIV nega	1028125	Neg	Neg	Neg
S3C2Z		3260	HIV nega	1047694
G2S6H		3258	HIV nega	1028125
A4P7B		3249	HIV nega	1047694	Neg	Neg	Neg
E2U6H		3257	HIV nega	1028125	Neg	neg	Neg
O2T7R		3263	HIV nega	1028125
A6M4W		3239	HIV nega	1028125
M1C3S		3240	HIV nega	1047694
S6R2S		3261	HIV nega	1047694
D2F2M		3256	HIV pos	1047694	Neg	Neg	Neg
D9U5M		3255	HIV nega	1028125
Q5I3H		3253	HIV pos	1028125	Neg	Neg	Neg
U4D4G		3254	HIV nega	1047694	Neg	Neg	Neg
Z7P3Z		3268	HIV nega	1028125
K5C4V		3264	HIV nega	1028125
K3B8W		3265	HIV nega	1028125
A1F9P		3262	HIV nega	1047694	Neg	Neg	Neg
Y1S0S		3246	HIV nega	1028125	Neg	Neg	Neg
I5I3Y		3250	HIV pos	1028125	Neg	Neg	Neg
A1L4Q		3241	HIV nega	1047694
F9M0B		3245	HIV nega	1047694	Neg	Neg	Neg
L8B0U		3244	HIV nega	1047694
P3L5J		3266	HIV nega	1028125
P3O7O		3243	HIV nega	1047694
J6V1M		3242	HIV nega	1028125
F5G8Y		3275	HIV nega	987699	Neg	Neg	Neg
A1N9X		3276	HIV pos	987699	Neg	Neg	Neg
Q0T4O		3295	HIV nega	969252
I9T5Q		3294	HIV nega	987699
H0B8Q		3298	HIV nega	969252	Neg	Neg	Neg
F5N4C		3300	HIV nega	987699	Neg	Neg	Neg
G5L1X		3299	HIV nega	987699
N3C2U		3297	HIV nega	987699
Q4S3Q		3293	HIV nega	987699	Neg	Neg	Neg
U9P7B		3273	HIV nega	969252
X4A7J		3274	HIV nega	987699	Neg	Neg	Neg
Y5B4J		3270	HIV nega	969252
F8E6X		3269	HIV pos	987699	Neg	Neg	Neg
C3W1D		3280	HIV nega	969252
R5W0T		3291	HIV nega	987699
U5O6U		3281	HIV nega	987699
K9S4Q		3288	HIV nega	987699	Neg	Neg	Neg
F8C6V		3284	HIV nega	969252	Neg	Neg	Neg
L6C1U		3285	HIV nega	987699	Neg	Neg	neg
N1J8G		3283	HIV nega	969252	Neg	Neg	Neg
V6B9M		3282	HIV nega	987699
D1A2G		3279	HIV nega	969252	Neg	Neg	Neg
P7P9V		3278	HIV nega	987699	Neg	Neg	Neg
Z8G3R		3286	HIV nega	969252	Neg	Neg	Neg
Q4J9N		3287	HIV nega	987699
X2U5Z		3271	HIV nega	969252	Neg	Neg	Neg
Z2E8O		3292	HIV nega	987699	Neg	Neg	Neg
L4G8E		3272	HIV nega	969252
X1R8Y		3277	HIV nega	969252	Neg	Neg	Neg
E2Q0W		3289	HIV nega	969252	Neg	Neg	Neg
V1I4J		3296	HIV nega	987699	Neg	Neg	Neg
H1Y4L		3290	HIV nega	987699	Neg	Neg	Neg
B1B0D		3304	HIV nega	1127912	Neg	Neg	Neg
A3T5C		3308	HIV nega	1149380
V1W9D		3303	HIV nega	1149380	Neg	Neg	Neg
V9G0L		3302	HIV pos	1149380	Neg	Neg	Neg
K7D9E		3306	HIV nega	1127912	neg	Neg	Neg
V3Z5E		3322	HIV nega	1149380
U9M1R		3305	HIV nega	1149380
E0D5M		3324	HIV nega	1127912	Neg	Neg	Neg
U2V9C		3319	HIV nega	1127912	Neg	Neg	Neg
W3V9F		3314	HIV nega	1149380	Neg	neg	Neg
K0T9N		3318	HIV nega	1127912	Neg	Neg	Neg
R5A3Z		3313	HIV nega	1149380	Neg	Neg	Neg
O2R6O		3316	HIV nega	1127912	Neg	Neg	Neg
Q5K9P		3327	HIV nega	1149380	Neg	Neg	Neg
J6R3K		3317	HIV nega	1127912	Neg	Neg	Neg
Y7F6R		3312	HIV nega	1149380
Y2J0K		3323	HIV nega	1127912	Neg	neg	Neg
W1F8L		3321	HIV nega	1149380	Neg	Neg	Neg
P2V8V		3320	HIV nega	1149380
C1F8Q		3310	HIV pos	1149380	Neg	Neg	Neg
X7X1E		3311	HIV nega	1127912	Neg	Neg	Neg
L8Z3W		3315	HIV nega	1127912	Neg	Neg	Neg
L5D0T		3307	HIV nega	1127912	Pos	Pos	Neg	Pos
Y4X6H		3309	HIV nega	1149380
G5T5K		3326	HIV nega	1127912	Neg	Neg	Neg
H8S0I		3325	HIV nega	1149380
S5K5N		3301	HIV nega	1127912	Neg	Neg	Neg
R5R4S		3350	HIV nega	1460737	Neg	Neg	Neg
M5D1V		3352	HIV nega	1433455
N9H6K		3347	HIV nega	1433455	Neg	Neg	Neg
C0Q7Z		3346	HIV nega	1460737
Z5D8Q		3348	HIV nega	1460737
V0D9I		3341	HIV nega	1460737	Neg	Neg	Neg
H1I2S		3333	HIV nega	1460737
M6R6Q		3349	HIV nega	1460737
N7O2L		3342	HIV nega	1433455
B9D5S		3354	HIV nega	1460737
C1I9U		3344	HIV nega	1433455
T8S2W		3345	HIV nega	1460737
C9L1X		3340	HIV nega	1433455
L6R8R		3337	HIV nega	1460737	Neg	Neg	Neg
M8K8N		3339	HIV nega	1433455
H3I5X		3338	HIV nega	1433455	Neg	Neg	Neg
C3X0D		3328	HIV pos	1460737	Neg	Neg	Neg
X3S0T		3332	HIV nega	1460737
V4X9H		3330	HIV pos	1460737	Neg	Neg	Neg
J6L3E		3329	HIV nega	1460737
M7N8P		3331	HIV nega	1460737	Neg	Neg	Neg
F7R6K		3343	HIV nega	1433455
V7X7I		3355	HIV nega	1433455
O2G0W		3351	HIV nega	1433455
X6A8M		3334	HIV nega	1433455	Neg	Neg	Neg
H6F2U		3353	HIV nega	1460737	Neg	Neg	Neg
Z9B2M		3336	HIV nega	1460737	Neg	Neg	Neg
I0Q0Y		3335	HIV nega	1460737
W7T2Z		3365	HIV nega	1234107
D1A5J		3364	HIV nega	1211057
N1R1H		3381	HIV nega	1211057
Q0T6Q		3357	HIV nega	1234107
N0O2E		3369	HIV nega	1234107	Neg	Neg	Neg
R3Q9U		3371	HIV nega	1211057
Y1W1X		3370	HIV nega	1234107	Neg	Neg	Neg
N6S5R		3359	HIV nega	1234107
A5U8I		3358	HIV nega	1234107
B7O3Z		3360	HIV pos	1211057	Neg	neg	Neg
Q8K4N		3377	HIV nega	1234107	Neg	Neg	Neg
Q3U5T		3372	HIV nega	1234107	Neg	Neg	Neg
A0X1Y		3361	HIV nega	1211057
W2O9W		3363	HIV nega	1234107	Neg	Neg	Neg
U8I4P		3362	HIV nega	1211057	Neg	Neg	Neg
D3J5U		3374	HIV nega	1211057
M7V8X		3356	HIV nega	1234107	Neg	Neg	Neg
D8S4I		3368	HIV nega	1211057
D1J3Q		3367	HIV nega	1234107
Z3M5U		3376	HIV nega	1211057
Q5R5S		3375	HIV nega	1211057
W5R9D		3366	HIV nega	1211057
B9G2S		3373	HIV nega	1234107	Neg	Neg	Neg
Q0P6M		3380	HIV nega	1211057
P6K1H		3378	HIV pos	1234107	Neg	Neg	Neg
Z1N4S		3379	HIV nega	1234107	Pos	Pos	Neg	Neg
S3M1J		3398	HIV nega	1945734
N1M1C		3382	HIV nega	1898317
Q3I3F		3385	HIV nega	1898317
K0T7L		3392	HIV nega	1898317
V3V6B		3393	HIV nega	1945734
R4A2X		3384	HIV nega	1898317	Neg	Neg	Neg
P5K1G		3383	HIV nega	1945734	Neg	Neg	Neg
P6T1Q		3396	HIV nega	1898317	Neg	Neg	Neg
M1D6W		3397	HIV nega	1945734	Neg	Neg	Neg
H0D8S		3395	HIV nega	1898317
J7R4M		3394	HIV nega	1945734
G3P5E		3399	HIV nega	1945734
Z9N0W		3400	HIV nega	1898317	Neg	neg	Neg
R1J6I		3387	HIV nega	1898317	Pos	Pos	Neg	Neg
J9O8P		3388	HIV nega	1898317	Neg	Neg	Neg
O3T8T		3386	HIV nega	1898317
Y3D2H		3389	HIV nega	1945734	Neg	Neg	Neg
B8I1S		3390	HIV nega	1898317
L2O0C		3391	HIV nega	1945734	Neg	Neg	Neg
Y5V1B		3418	HIV nega	1675928
T3J9P		3417	HIV pos	1717790	Neg	Neg	Neg
A4T9H		3413	HIV nega	1717790	Neg	Neg	Neg
H4V9Q		3406	HIV nega	1675928	Neg	Neg	Neg
M2G7C		3403	HIV nega	1717790
H3Q6H		3402	HIV nega	1717790	Neg	Neg	Neg
Z2I5P		3410	HIV nega	1717790	Neg	Neg	Neg
O6F6G		3408	HIV nega	1717790
S7H6N		3409	HIV nega	1717790
S7W8F		3404	HIV nega	1717790
X6C4K		3407	HIV nega	1717790
I5Q5J		3411	HIV nega	1717790	Neg	Neg	Neg
A8A8Q		3401	HIV nega	1675928	Neg	Neg	Neg
E8Y9U		3416	HIV nega	1675928	Neg	Neg	Neg
M1J7E		3414	HIV pos	1717790	Neg	Neg	Neg
Y2T2W		3415	HIV nega	1675928	Neg	neg	Neg
Q9V8E		3405	HIV nega	1717790
N7X2U		3420	HIV nega	1675928
R0N3I		3419	HIV nega	1717790
G7K9H		3412	HIV nega	1675928	Neg	Neg	Neg
Q1D8D		3439	HIV nega	962600	Pos	Pos	Neg	Neg
U8X2D		3438	HIV nega	986644	Neg	Neg	Neg
O6M8P		3440	HIV nega	986644	Pos	Pos	Neg	Neg
J8J2D		3443	HIV nega	986644
N5I2D		3442	HIV nega	962600
G7X4P		3441	HIV nega	0	Neg	Neg	Neg
O2O3I		3426	HIV nega	0
H0W2G		3428	HIV nega	986644	Neg	Neg	Neg
Z1V9G		3427	HIV nega	962600
H5V3L		3429	HIV nega	986644
W9F2N		3424	HIV nega	962600	Neg	Neg	Neg
H4Z7S		3425	HIV nega	986644	Neg	Neg	Neg
B7L0T		3421	HIV nega	986644
D9N0Z		3436	HIV nega	962600
Z7X6L		3437	HIV nega	986644	Pos	Pos	Neg	Pos
V4Y7G		3422	HIV nega	962600	Pos	Neg	Neg	Pos
F7K6D		3423	HIV nega	986644
A5W2E		3447	HIV nega	986644
G1L5X		3448	HIV nega	962600	Neg	Neg	Neg
R0D2W		3435	HIV nega	0
D7S0D		3433	HIV nega	962600
G1X2H		3434	HIV nega	986644	Neg	Neg	Neg
H4A3O		3444	HIV nega	962600
N0W1L		3446	HIV nega	986644
N3M8L		3445	HIV nega	962600
O5I9L		3432	HIV nega	962600
U7Q9C		3431	HIV nega	0
Z4J3Q		3430	HIV nega	986644
K4C3T		3462	HIV nega	1214749
K4N6I		3455	HIV nega	1185146
X2K7R		3451	HIV nega	1185146	Neg	Neg	Neg
I5P3G		3452	HIV nega	1214749
N1K8H		3458	HIV nega	1185146	Neg	Neg	Neg
C4J9Y		3453	HIV nega	1185146	Pos	Neg	Neg	Neg
V1O4P		3454	HIV nega	1214749
W2V8D		3459	HIV nega	1185146
P2F4B		3457	HIV nega	1185146
Y4U9H		3456	HIV nega	1214749	Neg	Neg	Neg
I4J7D		3450	HIV nega	1185146	Neg	Neg	Neg
B3J0N		3449	HIV nega	1214749
E3N8D		3463	HIV nega	1185146
L4G7D		3461	HIV nega	1185146	Neg	Pos	Neg
N2J9I		3460	HIV nega	1214749	Neg	neg	Neg
G5J9E		3475	HIV nega	2295466
A6F1M		3474	HIV nega	2352804
B5W5I		3476	HIV nega	2352804
L4K2C		3482	HIV nega	2352804	Neg	Neg	Neg
K1F9Z		3486	HIV nega	2352804	Neg	Neg	Neg
X5O0R		3485	HIV nega	2352804
X6B4J		3491	HIV nega	2295466	Neg	Neg	Neg
D7D6T		3492	HIV nega	2352804
H7Y8V		3493	HIV nega	2295466
V9R7E		3489	HIV nega	2295466
R3D8G		3490	HIV nega	2352804	Neg	Neg	Neg
D8P4F		3464	HIV nega	2295466
T2W7Z		3465	HIV nega	2352804
Q8J2K		3478	HIV nega	2352804	Neg	Neg	Neg
Y6T9I		3466	HIV nega	2352804
U7A0C		3483	HIV nega	2352804
O8O5Q		3484	HIV nega	2352804	Neg	Neg	Neg
G9D8B		3469	HIV nega	2295466
I1Z4N		3477	HIV nega	2295466	Neg	Neg	Neg
U2U0R		3494	HIV nega	2352804	Neg	Neg	Neg
G6N5F		3468	HIV nega	2295466	Neg	Neg	Neg
V8A8M		3467	HIV nega	2352804	Neg	Neg	Neg
J8S6Q		3487	HIV nega	2295466	Neg	Neg	Neg
N4A7Y		3488	HIV nega	2352804	Neg	Neg	Neg
J6O4I		3481	HIV nega	2295466
G7B3R		3479	HIV nega	2352804
E4F8V		3480	HIV nega	2352804
E9H7C		3473	HIV nega	2295466	Pos	Pos	Neg	Pos
Z7M2V		3470	HIV nega	2295466	Neg	Neg	Neg
S6O8V		3471	HIV nega	2295466	Neg	Neg	Neg
O4C6B		3472	HIV nega	2295466	Neg	Neg	Neg
T6N3Q		3510	HIV nega	1087359
O0G7C		3509	HIV nega	0
G2W0F		3511	HIV nega	1114520	Neg	Neg	Neg
V5Z8J		3502	HIV nega	1087359	Neg	Neg	Neg
I8G3Z		3504	HIV nega	1087359
X8E5P		3505	HIV nega	1087359
L1O6H		3519	HIV nega	0	Neg	Neg	Neg
D7X1J		3497	HIV nega	1087359
U3E5H		3495	HIV nega	1114520
S3V5W		3496	HIV nega	1114520
W4B3F		3516	HIV nega	1087359
J6Q4K		3520	HIV nega	0
G2N7D		3518	HIV nega	1087359
Z7F9V		3517	HIV nega	1087359	Neg	Neg	Neg
L7L6K		3499	HIV nega	1087359	Neg	Neg	Neg
C1K6T		3498	HIV nega	1114520
Z0T1U		3501	HIV nega	1087359	Neg	Neg	Neg
W8A9O		3500	HIV nega	1114520	Neg	Neg	Neg
D0X5G		3514	HIV nega	1087359	Neg	Neg	Neg
S6E8L		3512	HIV nega	1114520	Neg	Neg	Neg
Q6E2D		3513	HIV nega	1114520
R1M3I		3507	HIV nega	1087359
G9P1G		3506	HIV nega	1114520
N6D5C		3508	HIV nega	0
T7S6Z		3515	HIV nega	1087359
H3I1T		3503	HIV nega	1087359	Pos	Neg	Neg	Pos
P0U8S		3526	HIV nega	1361326	Neg	Neg	Neg
S0W2R		3541	HIV nega	1361326	Neg	Pos	Neg
O5I2E		3543	HIV nega	1328150	Neg	Pos	Neg
U3R7W		3530	HIV nega	1328150
Y5H6R		3531	HIV nega	1361326
Y0B5F		3544	HIV nega	1361326	Neg	Pos	Neg
V8B4J		3545	HIV nega	1361326	Neg	Pos	Neg
H5K7E		3535	HIV nega	1328150
A8T4G		3536	HIV nega	1361326	Pos	Pos	Neg	Neg
W1E6I		3533	HIV pos	1328150	Neg	Neg	Neg
B2P9C		3534	HIV nega	1361326	Neg	Neg	Neg
J7D7B		3537	HIV nega	1361326
U5N8V		3538	HIV nega	1361326
T0P9S		3539	HIV nega	1328150	Neg	Pos	Neg
F3K8B		3540	HIV nega	1361326
W5F7O		3523	HIV nega	1328150	Neg	Neg	Neg
A9U6K		3532	HIV nega	1361326
V2Q1P		3527	HIV nega	1328150
L5S4N		3529	HIV nega	1361326	Neg	Neg	Neg
X8S6F		3528	HIV nega	1328150
P6X6Z		3542	HIV nega	1328150	Neg	Neg	Neg
Z0Y4D		3521	HIV nega	1328150
N6K6K		3522	HIV nega	1361326
Y8M1U		3524	HIV nega	1328150
B3L2R		3525	HIV nega	1361326
Y2A1C		3547	HIV nega	1272621	Neg	Neg	Neg
C9S9N		3546	HIV nega	1304409	Neg	Neg	Neg
U8X1C		3568	HIV nega	1272621	Neg	Neg	Neg
F4D7T		3561	HIV nega	1304409
E6R4G		3555	HIV nega	1304409	Neg	Neg	Neg
P8N5Q		3559	HIV nega	1272621
Y7B4L		3560	HIV nega	1304409
B7A9R		3550	HIV nega	1304409
L1J5B		3548	HIV nega	1272621
C8B5Q		3549	HIV nega	1304409	Neg	Pos	Neg
V1H0E		3558	HIV nega	1304409	Neg	Pos	Neg
X2Y1Z		3564	HIV nega	1272621	Neg	Neg	Neg
U5R6X		3565	HIV nega	1304409	Neg	Pos	Neg
F0I0N		3551	HIV nega	1272621
W4D7L		3552	HIV nega	1304409	Neg	Neg	Neg
A7S1B		3566	HIV nega	1272621
N0O3F		3567	HIV nega	1304409
U6R4W		3557	HIV nega	1272621	Neg	Neg	Neg
Y8I9Y		3556	HIV nega	1304409
C9R9M		3562	HIV nega	1272621	Neg	Pos	Neg
G8A4S		3563	HIV nega	1304409	Neg	Pos	Neg
V1A4B		3553	HIV nega	1304409
[truncated: 271 more rows]

## Sheet: Feuil2
num_grap	num_menag	num_ligne	lien_parent	sexe	naiss_mois	naiss_annee	age	id_ligne_h15_49ans	id_ligne_f15_49ans	scolar	niveau_scolar	class_scolar	scolar_ann_actuel	niveau_scolar_actuel	class_scolar_actuel	scolar_preced	niveau_scolar_preced	class_scolar_preced	date_enqu_Jr	date_enqu_mois	date_enqu_ann	milieu_resid	prefect	scolar_chef_menag	religion	ethnie	scolar_mere	scolar_pere	w_ponderation	indice_econom	quintile_econom	code	region	num_labo	sero_vih	sample_weight	AgHBs	AntiHBc	AntiHCV	AntiHDV
1	1	1	Chef de	Feminin	7	1976	34	1		Oui	Secondai	Terminal							13	9	null	Urbain	Ombella	Secondai	Catholiq	Banda			1.2403369	2.8318621	Plus ric	X0O3P	MP001	881	HIV nega	1165231	Neg	Neg	Neg
1	1	2	Fils ou	Masculin	11	2009	0				Aucun								13	9	null	Urbain	Ombella	Secondai	Catholiq	Banda	Secondai	Père pas	1.2403369	2.8318621	Plus ric	X7O4X	MP002	882	HIV nega	1325780	Neg	Neg	Neg
1	1	5									Aucun																					M1C1Q	MP003	883	HIV nega	1165231
1	1	6									Aucun																					P0D6Y	MP004	884	HIV nega	1325780	Neg	Neg	Neg
1	2	2	Fils ou	Feminin	6	2006	4				Aucun								12	9	null	Urbain	Ombella	Primaire	Protesta	Ngbaka-B	Primaire	Père pas	1.2403369	.06206972	Moyen	V6H4N	MP005	885	HIV nega	1165231	Neg	Neg	Neg
1	3	1	Chef de	Masculin	5	1979	31		1	Oui	Secondai	3ème							12	9	null	Urbain	Ombella	Secondai	Catholiq	Yakoma-S			1.2403369	1.2142246	Quatriem	J9A5X	MP006	886	HIV nega	1165231	Neg	Neg	Neg
1	3	2	Epouse /	Feminin	5	1987	23	2		Oui	Primaire	CE2	Non			Non			12	9	null	Urbain	Ombella	Secondai	Catholiq	Yakoma-S			1.2403369	1.2142246	Quatriem	P7P7T	MP007	887	HIV nega	1325780	Neg	Neg	Neg
1	5	1	Chef de	Feminin	3	1977	33	1		Oui	Primaire	CE2							12	9	null	Urbain	Ombella	Primaire	Protesta	Ngbaka-B			1.2403369	1.5209046	Plus ric	T3D5F	MP008	888	HIV nega	1165231	Neg	Neg	Neg
1	5	4									Aucun																					W8X7K	MP009	889	HIV nega	1165231	Neg	Neg	Neg
1	11	1	Chef de	Feminin	1	1958	52			Oui	Primaire	CM2							13	9	null	Urbain	Ombella	Primaire	Catholiq	Gbaya			1.2403369	2.2717255	Plus ric	H0K1S	MP010	890	HIV nega	0	Neg	Neg	Neg
1	11	6	Petit-fi	Feminin	3	2001	9			Oui	Primaire	CE1	Oui	Primaire	CE1	Oui	Primaire	CP2	13	9	null	Urbain	Ombella	Primaire	Catholiq	Gbaya	Primaire	Père pas	1.2403369	2.2717255	Plus ric	N6L3I	MP011	891	HIV nega	1165231	Neg	Neg	Neg
1	11	9									Aucun																					S2U7W	MP012	892	HIV nega	1165231
1	12	2	Epouse /	Feminin	2	1971	39	2		Non	Aucun								12	9	null	Urbain	Ombella	Secondai	Protesta	Ngbaka-B			1.2403369	2.1421198	Plus ric	G5M3B	MP013	893	HIV nega	1165231
1	15	1	Chef de	Feminin	8	1952	58			Non	Aucun								12	9	null	Urbain	Ombella	Aucun	Catholiq	Banda			1.2403369	.2793979	Quatriem	N1Q3I	MP014	894	HIV nega	1325780	Neg	Neg	Neg
1	16	1	Chef de	Masculin	1	1940	70			Non	Aucun								12	9	null	Urbain	Ombella	Aucun	Catholiq	Ngbaka-B			1.2403369	.50280745	Quatriem	Z9Y9R	MP015	895	HIV nega	1325780	Neg	Neg	Neg
1	16	2	Epouse /	Feminin	3	1962	48	2		Non	Aucun								12	9	null	Urbain	Ombella	Aucun	Catholiq	Ngbaka-B			1.2403369	.50280745	Quatriem	V5E3I	MP016	896	HIV nega	1325780	Neg	Neg	Neg
1	18	1	Chef de	Masculin	1	1936	74			Oui	Primaire	CM1							12	9	null	Urbain	Ombella	Primaire	Catholiq	Ethnies			1.2403369	.76694131	Quatriem	S8W0X	MP017	897	HIV nega	1165231
1	18	4	Enfant a	Feminin	1	1963	47	4		Oui	Primaire	CP2							12	9	null	Urbain	Ombella	Primaire	Catholiq	Ethnies			1.2403369	.76694131	Quatriem	Q3Y6Y	MP018	898	HIV nega	1165231	Neg	Neg	Neg
1	18	5	Petit-fi	Masculin	9	2003	7			Oui	Primaire	CP1	Oui	Primaire	CP1	Non			12	9	null	Urbain	Ombella	Primaire	Catholiq	Ethnies	Primaire	Père pas	1.2403369	.76694131	Quatriem	Y1O1P	MP019	899	HIV nega	1325780	Neg	Neg	Neg
1	22	2	Epouse /	Feminin	1	1958	52			Oui	Primaire	CP2							13	9	null	Urbain	Ombella	Primaire	Protesta	Ngbaka-B			1.2403369	2.0970501	Plus ric	W3O4S	MP020	900	HIV nega	1165231	Neg	Neg	Neg
1	24	1	Chef de	Masculin	11	1978	31			Oui	Superieu	Universi							13	9	null	Urbain	Ombella	Secondai	Catholiq	Ngbaka-B			1.2403369	2.6164723	Plus ric	N1J1Y	MP021	901	HIV nega	1325780	Neg	Neg	Neg
1	24	2	Fils ou	Feminin	12	1999	10			Oui	Primaire	CP2	Oui	Primaire	CP2	Oui	Primaire	CP1	13	9	null	Urbain	Ombella	Secondai	Catholiq	Ngbaka-B	Secondai	Secondai	1.2403369	2.6164723	Plus ric	H3C9V	MP022	902	HIV nega	1165231	Neg	Neg	Neg
1	25	1	Chef de	Masculin	7	1981	29		1	Oui	Superieu	BTS 3e A							13	9	null	Urbain	Ombella	Secondai	Protesta	Yakoma-S			1.2403369	2.2177062	Plus ric	P1T3N	MP023	903	HIV nega	1165231
1	25	2	Epouse /	Feminin	3	1985	25	2		Oui	Secondai	Terminal							13	9	null	Urbain	Ombella	Secondai	Protesta	Yakoma-S			1.2403369	2.2177062	Plus ric	Q3W1R	MP024	904	HIV nega	1165231
1	27	1	Chef de	Masculin	7	1975	35		1	Oui	Secondai	4ème							13	9	null	Urbain	Ombella	Secondai	Catholiq	Ngbaka-B			1.2403369	.65062696	Quatriem	M9W4W	MP025	905	HIV nega	1325780

## Sheet: Feuil3
Y1O1P	MP019	899	HIV nega	1325780	Neg	Neg	Neg
Q3Y6Y	MP018	898	HIV nega	1165231	Neg	Neg	Neg
X6Q9E	MP032	912	HIV nega	1325780	Neg	Neg	Neg
Q5K7N	MP029	909	HIV nega	0	Neg	Neg	Neg
J9A5X	MP006	886	HIV nega	1165231	Neg	Neg	Neg
W8X7K	MP009	889	HIV nega	1165231	Neg	Neg	Neg
J4I7D	MP030	910	HIV nega	1165231	Neg	Neg	Neg
K7Z6X	MP031	911	HIV nega	1165231	Neg	Neg	Neg
P0D6Y	MP004	884	HIV nega	1325780	Neg	Neg	Neg
V6H4N	MP005	885	HIV nega	1165231	Neg	Neg	Neg
V5E3I	MP016	896	HIV nega	1325780	Neg	Neg	Neg
N1Q3I	MP014	894	HIV nega	1325780	Neg	Neg	Neg
N6L3I	MP011	891	HIV nega	1165231	Neg	Neg	Neg
Z9Y9R	MP015	895	HIV nega	1325780	Neg	Neg	Neg
H3C9V	MP022	902	HIV nega	1165231	Neg	Neg	Neg
X0O3P	MP001	881	HIV nega	1165231	Neg	Neg	Neg
N1J1Y	MP021	901	HIV nega	1325780	Neg	Neg	Neg
W3O4S	MP020	900	HIV nega	1165231	Neg	Neg	Neg
X7O4X	MP002	882	HIV nega	1325780	Neg	Neg	Neg
P7P7T	MP007	887	HIV nega	1325780	Neg	Neg	Neg
T3D5F	MP008	888	HIV nega	1165231	Neg	Neg	Neg
H0K1S	MP010	890	HIV nega	0	Neg	Neg	Neg
V4S8B	MP068	948	HIV nega	1741206	Neg	Neg	Neg
D6Z6P	MP067	947	HIV nega	1530350	Neg	Neg	Neg
X6I5R	MP047	927	HIV nega	1530350	Neg	Neg	Neg
M4L9L	MP048	928	HIV nega	1530350	Neg	Neg	Neg
H4N3C	MP060	940	HIV nega	1741206	Neg	Neg	Neg
Y4E9Q	MP055	935	HIV nega	1530350	Neg	Neg	Neg
O2E7C	MP062	942	HIV nega	1741206	Neg	Neg	Neg
R4D5E	MP070	950	HIV nega	1530350	Neg	Neg	Neg
D6L2W	MP044	924	HIV nega	1741206	Neg	Neg	Neg
N2D0S	MP063	943	HIV nega	1530350	Neg	Neg	Neg
D9O0B	MP051	931	HIV nega	1530350	Pos	Pos	Neg	Neg
J5G2W	MP058	938	HIV pos	1530350	Neg	Neg	Neg
O0F9D	MP059	939	HIV pos	1741206	Neg	Neg	Neg
S2E0Y	MP033	913	HIV pos	1530350	Neg	Neg	Neg
J8J6H	MP034	914	HIV pos	1530350	Neg	Neg	Neg
L6A0R	MP037	917	HIV nega	1530350	Neg	Neg	Neg
L5L8K	MP041	921	HIV nega	1741206	Neg	Neg	Neg
X2T8C	MP066	946	HIV nega	1741206	Neg	Neg	Neg
G9B1R	MP038	918	HIV nega	1530350	Neg	Neg	Neg
H6Y2O	MP039	919	HIV nega	1530350	Neg	Neg	Neg
N6H5G	MP075	955	HIV nega	1415376	Neg	Neg	Neg
D1U1Z	MP089	969	HIV nega	1610390	Neg	Neg	Neg
B8L2W	MP091	971	HIV nega	1415376	Neg	Neg	Neg
J1Q2D	MP090	970	HIV nega	1610390	Neg	Neg	Neg
H3N5D	MP071	951	HIV nega	1415376	Neg	Neg	Neg
Y2B4G	MP096	976	HIV nega	1610390	Neg	Neg	Neg
E1Q8E	MP085	965	HIV nega	1610390	Neg	Neg	Neg
Q0S8R	MP086	966	HIV nega	1610390	Neg	Neg	Neg
Q3F9I	MP101	981	HIV nega	1610390	Neg	Neg	Neg
D8B3P	MP084	964	HIV nega	1415376	Neg	Neg	Neg
Z9E8V	MP072	952	HIV pos	1415376	NEG	NEG	Neg
C6Y3K	MP073	953	HIV nega	1415376	Neg	Neg	Neg
W6B1F	MP074	954	HIV nega	1415376	Neg	Neg	Neg
[truncated: 4,321 more rows]
