# Supplementary material for: Seroprevalence and molecular characterization of viral hepatitis and HIV co-infection in the Central African Republic
Source: PLoS One. 2024 May 9;19(5):e0291155. doi: 10.1371/journal.pone.0291155 (PMC11081248; doi:10.1371/journal.pone.0291155)
Supplement: S2 File — (ZIP) [file pone.0291155.s002.zip › 24 02 24 Data from each Prefecture.xls]

## Sheet: MP
		Prefecture	OMBELLA M'POKO
		Code prefecture	1
	Code Individu	Num identification	Résultat Vironostika	Resultat Murex	Résultat W B	AgHBs	Anti-HBc	VHC	VHD
GRAPPE 1	X0O3P	MP 001	N			NEG	NEG	NEG
	X7O4X	MP 002	N			NEG	NEG	NEG
	M1C1Q	MP 003	N
	P0D6Y	MP 004	N			NEG	NEG	NEG
	V6H4N	MP 005	N			NEG	NEG	NEG
	J9A5X	MP 006	N			NEG	NEG	NEG
	P7P7T	MP 007	N			NEG	NEG	NEG
	T3D5F	MP 008	N			NEG	NEG	NEG
	W8X7K	MP 009	N			NEG	NEG	NEG
	H0K1S	MP 010	N			NEG	NEG	NEG
	N6L3I	MP 011	N			NEG	NEG	NEG
	S2U7W	MP 012	N
	G5M3B	MP 013	N
	N1Q3I	MP 014	N			NEG	NEG	NEG
	Z9Y9R	MP 015	N			NEG	NEG	NEG
	V5E3I	MP 016	N			NEG	NEG	NEG
	S8W0X	MP 017	N	N
	Q3Y6Y	MP 018	N			NEG	NEG	NEG
	Y1O1P	MP 019	N			NEG	NEG	NEG
	W3O4S	MP 020	N			NEG	NEG	NEG
	N1J1Y	MP 021	N			NEG	NEG	NEG
	H3C9V	MP 022	N			NEG	NEG	NEG
	P1T3N	MP 023	N
	Q3W1R	MP 024	N
	M9W4W	MP 025	N
	G5J3X	MP 026	N
	D4Y6M	MP 027	N	N
	S7J6P	MP 028	N
	Q5K7N	MP 029	N			NEG	NEG	NEG
	J4I7D	MP 030	N			NEG	NEG	NEG
	K7Z6X	MP 031	N			NEG	NEG	NEG
	X6Q9E	MP 032	N			NEG	NEG	NEG
GRAPPE 2	S2E0Y	MP 033	P	P		NEG	NEG	NEG
	J8J6H	MP 034	P	P		NEG	NEG	NEG
	H7B8X	MP 035	N
	F6C9W	MP 036	N
	L6A0R	MP 037	N			NEG	NEG	NEG
	G9B1R	MP 038	N			NEG	NEG	NEG
	H6Y2O	MP 039	N			NEG	NEG	NEG
	T2R6T	MP 040	N
	L5L8K	MP 041	N			NEG	NEG	NEG
	Y7G5R	MP 042	N
	M6Q5O	MP 043	N
	D6L2W	MP 044	N			NEG	NEG	NEG
	S2L8O	MP 045	N
	Q0J8I	MP 046	N
	X6I5R	MP 047	N			NEG	NEG	NEG
	M4L9L	MP 048	N	N		NEG	NEG	NEG
	E0S2Y	MP 049	N
	L2T5M	MP 050	N
	D9O0B	MP 051	N			POS	POS	NEG	NEG
	F4Q9J	MP 052	N
	R1U7U	MP 053	N
	A6Y6L	MP 054	N
	Y4E9Q	MP 055	N			NEG	NEG	NEG
	J2H7Z	MP 056	N	N
	F3Z9R	MP 057	N
	J5G2W	MP 058	P	P				NEG
	O0F9D	MP 059	P	P		NEG	NEG	NEG
	H4N3C	MP 060	N			NEG	NEG	NEG
	K8X0Q	MP 061	N
	O2E7C	MP 062	N			NEG	NEG	NEG
	N2D0S	MP 063	N			NEG	NEG	NEG
	O7P8T	MP 064	N
	B0G7O	MP 065	N
	X2T8C	MP 066	N			NEG	NEG	NEG
	D6Z6P	MP 067	N			NEG	NEG	NEG
	V4S8B	MP 068	N			NEG	NEG	NEG
	V5P1R	MP 069	N
	R4D5E	MP 070	N	N		NEG	NEG	NEG
GRAPPE 3	H3N5D	MP 071	N			NEG	NEG	NEG
	Z9E8V	MP 072	P	P		NEG	NEG	NEG
	C6Y3K	MP 073	N			NEG	NEG	NEG
	W6B1F	MP 074	N			NEG	NEG	NEG
	N6H5G	MP 075	N			NEG	NEG	NEG
	U7N9Y	MP 076	N
	Z5G1M	MP 077	P	P		NEG	NEG	NEG
	X5Y6I	MP 078	N
	S4J8O	MP 079	N
	D6P8H	MP 080	N			NEG	NEG	NEG
	R7D1D	MP 081	N	N
	N2P1G	MP 082	N
	G7F7Z	MP 083	N
	D8B3P	MP 084	N			NEG	NEG	NEG
	E1Q8E	MP 085	N			NEG	NEG	NEG
	Q0S8R	MP 086	N	N		NEG	NEG	NEG
	Q4G0B	MP 087	N
	S5L8R	MP 088	N
	D1U1Z	MP 089	N			NEG	NEG	NEG
	J1Q2D	MP 090	N			NEG	NEG	NEG
	B8L2W	MP 091	N			NEG	NEG	NEG
	K1C8V	MP 092	N
	Q9D8L	MP 093	N
	O6T0O	MP 094	N
	V2A4C	MP 095	N
	Y2B4G	MP 096	N			NEG	NEG	NEG
	U7T2X	MP 097	P	P		NEG	NEG	NEG
	P9R4U	MP 098	N			NEG	NEG	NEG
	H0R4D	MP 099	N
	S6E0D	MP 100	N	N
	Q3F9I	MP 101	N			NEG	NEG	NEG
GRAPPE 4	U4S9B	MP 102	N			NEG	NEG	NEG
	S3H7K	MP 103	N			POS	POS	NEG	NEG
	V5S7B	MP 104	N	N		NEG	NEG	NEG
	Y3J1M	MP 105	N
	C0H9S	MP 106	N
	C0V9H	MP 107	N			NEG	NEG	NEG
	W1X9F	MP 108	N
	K8R6Q	MP 109	N			NEG	NEG	NEG
	L8P1K	MP 110	N			NEG	NEG	NEG
	L6Q4M	MP 111	N
	P5K6L	MP 112	N	N
	D1L0P	MP 113	N			POS	POS	NEG	NEG
	N1R7N	MP 114	N
	Q2S9U	MP 115	N			NEG	NEG	NEG
	A0L4P	MP 116	N			NEG	NEG	NEG
	G5Y2M	MP 117	N			NEG	NEG	NEG
	F4J2U	MP 118	P	P		NEG	NEG	NEG
	Y2E0F	MP 119	N	N
	L3B1Q	MP 120	N
	K1U1H	MP 121	N
	T7G0H	MP 122	N
	X0J2J	MP 123	N			NEG	NEG	NEG
	O0V3N	MP 124	N			NEG	NEG	NEG
	O0U0J	MP 125	N	N
	M3S3L	MP 126	N			NEG	NEG	NEG
	S5H9O	MP 127	N	N		NEG	NEG	NEG
	D2Y3H	MP 128	N
	C3R6D	MP 129	N
	I1D4Q	MP 130	N
	M9K3J	MP 131	N
	D6I5W	MP 132	N			NEG	NEG	NEG
	E6Z3N	MP133	P	P		NEG	NEG	NEG
	M8A5Z	MP 134	N
GRAPPE 5	X4Q4W	MP 135	N
	T6S1T	MP 136	N			NEG	NEG	NEG
	T3L7P	MP 137	N	N
	H8Y9X	MP 138	P	P		NEG	NEG	NEG
	W6I6R	MP 139	P	P		POS	POS	NEG	NEG
	I5P6J	MP 140	N			NEG	NEG	NEG
	Y4A8L	MP 141	N			NEG	NEG	NEG
	K3C7W	MP 142	P	P		NEG	NEG	NEG
	Q0W1O	MP 143	N
	A3Z1E	MP 144	N
	T4M9T	MP 145	N	N
	F7L1Y	MP 146	N
	I2A8S	MP 147	N
	G7G9D	MP 148	N			NEG	NEG	NEG
	E6N2Z	MP 149	N	N
	T0Y6Y	MP 150	N			NEG	NEG	NEG
	U2B3B	MP 151	N			POS	POS	NEG	NEG
	Y8G9W	MP 152	N
	W6P1T	MP 153	N
	A3V8H	MP 154	N			POS	POS	NEG	NEG
	M7F6F	MP 155	N			NEG	NEG	NEG
	A0V1W	MP 156	N			NEG	NEG	NEG
	Z9O1Y	MP 157	P	P		NEG	NEG	NEG
	R6X7D	MP 158	N			POS	POS	NEG	NEG
	I5P9M	MP 159	N
	C3P5Z	MP 160	N
	C9P8J	MP 161	P	P		NEG	NEG	NEG
	Q7Y3Z	MP 162	N			NEG	NEG	NEG
	G2K3V	MP 163	N			NEG	NEG	NEG
	R5B7F	MP 164	N			NEG	NEG	NEG
	Z7F3P	MP 165	N			NEG	NEG	NEG
	M2N0C	MP 166	N			NEG	NEG	NEG
	Y6M6X	MP 167	N			NEG	NEG	NEG
	Z1H1J	MP 168	N
GRAPPE 6	K9B3X	MP 169	N
	U1N2L	MP 170	N			NEG	NEG	NEG
	G9B0Q	MP 171	N
	O1P6L	MP 172	N
	S3G6I	MP 173	N			NEG	NEG	NEG
	P6Y8D	MP 174	N
	C5L7Z	MP 175	N			NEG	NEG	NEG
	K5G5B	MP 176	N			NEG	NEG	NEG
	G0P4Z	MP 177	N			NEG	NEG	NEG
	D0L4S	MP 178	N			NEG	NEG	NEG
	S9R6Z	MP 179	N
	B5K5V	MP 180	N			NEG	NEG	NEG
	N5H6G	MP 181	N			NEG	NEG	NEG
	C6X2I	MP 182	N			NEG	NEG	NEG
	J5L0Z	MP 183	N
	X5K7U	MP 184	N			NEG	NEG	NEG
	G9O0E	MP 185	P	P		NEG	NEG	NEG
	W3R3U	MP 186	P	P		NEG	NEG	NEG
	B7J9B	MP 187	N			NEG	NEG	NEG
	W8Y8M	MP 188	N			NEG	NEG	NEG
	N6S1N	MP 189	N			NEG	NEG	NEG
	T1M3K	MP 190	N			NEG	NEG	NEG
	Z7B2K	MP 191	P	P		POS	POS	NEG
	V6Q4W	MP 192	P	P	P VIH1	NEG	NEG	NEG
	H6A6T	MP 193	N
GRAPPE 7	H6K2Z	MP 194	N
	E0N5W	MP 195	N
	A0Y8H	MP 196	N			POS	NEG	NEG	NEG
	J8A8Z	MP 197	N			NEG	NEG	NEG
	G4E4S	MP 198	N			POS	NEG	NEG	NEG
	Z5N9C	MP 199	N
	Z4C7N	MP 200	N			NEG	NEG	NEG
	S5G2G	MP 201	N
	X9P8F	MP 202	N
	C3S1Y	MP 203	N	N
	R7A6F	MP 204	P	P		NEG	NEG	NEG
	Q6Q6T	MP 205	N			NEG	NEG	NEG
	C1J6S	MP 206	N
	P5R6S	MP 207	N
	L7Z0S	MP 208	N			NEG	NEG	NEG
	T5B5F	MP 209	N			NEG	NEG	NEG
	Z4C2I	MP 210	N			NEG	NEG	NEG
	Z6E4O	MP 211	N
	X3Z3E	MP 212	N
	V4B4F	MP 213	N			NEG	NEG	NEG
	B1Q0S	MP 214	N
	H0S1B	MP 215	N			NEG	NEG	NEG
	Q6W4X	MP 216	N			NEG	NEG	NEG
	X2R7Y	MP 217	N			NEG	NEG	NEG
	L3W8T	MP 218	N			NEG	NEG
GRAPPE 8	Z2S2W	MP 219	N
	Z3U2Z	MP 220	N			POS	NEG	NEG	POS
	C5B8Q	MP 221	N
	N4R3M	MP 222	N			NEG	NEG	NEG
	C2N6X	MP 223	P	P	P VIH1 (Témoin +)	NEG	NEG	NEG
	Z1O9Y	MP 224	P	P		NEG	NEG	NEG
	T2K0G	MP 225	N			NEG	NEG
	L0X8R	MP 226	N
	P0T9S	MP 227	N	N
	F7Z9V	MP 228	N
	O9P1O	MP 229	N			POS	POS	NEG	NEG
	I5C8X	MP 230	N
	O5J9M	MP 231	N			NEG	NEG	NEG
	L6S1L	MP 232	N			NEG	NEG	NEG
	Z7D9T	MP 233	N			NEG	NEG	NEG
	R8T4X	MP 234	N			NEG	NEG	NEG
	R3L5L	MP 235	N
	B3V8I	MP 236	N	N
	Z3B7L	MP 237	N
	Z8P0X	MP 238	N			NEG	NEG	NEG
	M8W6X	MP 239	N			NEG	NEG	NEG
	R4S0O	MP 240	N			NEG	NEG	NEG
	V0V3U	MP 241	N			NEG	NEG
	D6A7Q	MP 242	N
	F0E9S	MP 243	N
	B4F6Q	MP 244	N
GRAPPE 9	S0B4X	MP 245	P	P		NEG	NEG	NEG
	J0D1N	MP 246	N
	P1X3R	MP 247	P	P		NEG	NEG	NEG
	K9A6Z	MP 248	N			POS	POS	NEG	NEG
	Q8R3T	MP 249	N
	G4M9G	MP 250	N
	C3R0W	MP 251	P	P		NEG	NEG	NEG
	H4Q8K	MP 252	N			NEG	NEG	NEG
	N3T3N	MP 253	N			POS	NEG	NEG	NEG
	K3P1E	MP 254	N			NEG	NEG	NEG
	W3L8T	MP 255	N			NEG	NEG	NEG
	Q9Q0Q	MP 256	N
	U5Y7G	MP 257	N			NEG	NEG	NEG
	L6N3I	MP 258	N	N		NEG	NEG	NEG
	G2X0G	MP 259	N			NEG	NEG	NEG
	J9C0U	MP 260	N
	P2K2E	MP 261	N
	E8O1C	MP 262	P	P		NEG	NEG	NEG
	B0F1H	MP 263	P	P		NEG	NEG	NEG
	H9Q1I	MP 264	N	N		NEG	NEG	NEG
	Y2W1Y	MP 265	N			NEG	NEG	NEG
	I6N5H	MP 266	N
	N2Q3J	MP 267	N			NEG	NEG	NEG
	C2E4M	MP 268	N
	F5E0O	MP 269	N			NEG	NEG	NEG
	E3G6T	MP 270	N			NEG	NEG
	F0Q3Y	MP 271	N
	E6F8X	MP 272	N
	S8Y6G	MP 273	N			NEG	NEG	NEG
	P6D1Z	MP 274	N
	S0N6M	MP 275	N			NEG	NEG	NEG
GRAPPE 10	K8E3Z	MP 276	N
	W7E1J	MP 277	N
	H0H5T	MP 278	N			NEG	NEG	NEG
	L5L1D	MP 279	N
	O7J2H	MP 280	N
	Z8V5J	MP 281	N			NEG	NEG	NEG
	C3S8G	MP 282	N			NEG	NEG	NEG
	E5D0M	MP 283	N			NEG	NEG	NEG
	N7S5S	MP 284	N			NEG	NEG	NEG
	T9X8J	MP 285	N
	Q1Z5W	MP 286	N	N
	Y8X3I	MP 287	N			NEG	NEG	NEG
	Z0T2V	MP 288	N	N
	X3N6U	MP 289	N			NEG	NEG	NEG
	U5B1C	MP 290	N			NEG	NEG	NEG
	X7B4K	MP 291	N
	R4N3M	MP 292	N
	V0L5M	MP 293	N
	I2M2Y	MP 294	N			NEG	NEG	NEG
	X3K4P	MP 295	N
	N6R3O	MP 296	N			NEG	NEG	NEG
	P4Z3W	MP 297	N
	Z0E1F	MP 298	N			NEG	NEG	NEG
	J7C8B	MP 299	N
	V5Q4V	MP 300	N
	C9B1N	MP 301	N			NEG	NEG	NEG
	Q2X3T	MP 302	N			NEG	NEG
	B3L0P	MP 303	N			NEG	NEG	NEG
	T7J6Q	MP 304	N
	W7J2P	MP 305	N			NEG	NEG
	N8I8M	MP 306	N
	U6G8P	MP 307	N
	W9P5B	MP 308	N
GRAPPE 11	N4G8G	MP 309	P	P		NEG	NEG	NEG
	L3F5Y	MP 310	P	P		NEG	NEG	NEG
	W7X6I	MP 311	P	P		NEG	NEG	NEG
	J0N3Z	MP 312	N			NEG	NEG	NEG
	R0X8X	MP 313	N
	Q3F5E	MP 314	N			NEG	NEG	NEG
	W3Z5F	MP 315	N			NEG	POS	NEG
	Z9N1X	MP 316	N
	A1K7S	MP 317	N			NEG	NEG	NEG
	Z4U7G	MP 318	N			NEG	NEG	NEG
	K8U7U	MP 319	N
	Q8A6F	MP 320	N			NEG	NEG	NEG
	D1O5X	MP 321	N			NEG	NEG	NEG
	P3R9T	MP 322	N			NEG	NEG	NEG
	E2J1Q	MP 323	N
	A1D2G	MP 324	N
	Q8B2C	MP 325	N	N		NEG	NEG	NEG
	T3P8U	MP 326	N	N		NEG	POS	NEG
	R1R2M	MP 327	N			NEG	NEG	NEG
	G3C8T	MP 328	P	P		NEG	NEG	NEG
GRAPPE 12	X1A5E	MP 329	P	P		NEG	NEG	NEG
	R3V0Q	MP 330	P	P		NEG	NEG	NEG
	D3K7X	MP 331	N
	Q4L7N	MP 332	N			NEG	NEG	NEG
	Y7I7V	MP 333	N	N		NEG	NEG	NEG
	J6P6L	MP 334	N			NEG	NEG
	T6G5L	MP 335	N			NEG	POS	NEG
	K7K5H	MP 336	N			NEG	NEG	NEG
	S1C9F	MP 337	N
	H8D7Z	MP 338	N			NEG	NEG	NEG
	O1R4L	MP 339	N
	Q4J4I	MP 340	N	N		NEG	NEG
	A7P2Y	MP 341	N			NEG	NEG	NEG
	P8O8U	MP 342	N			NEG	POS
	E2Z3J	MP 343	N
	M1J4B	MP 344	N
	X0Q6U	MP 345	N
	A9E3Q	MP 346	N			NEG	NEG	NEG
	A5O4X	MP 347	N			NEG	NEG	NEG
	O5X2T	MP 348	N
	I3D0O	MP 349	N
	X1V7C	MP 350	N
	X7I0N	MP 351	N			POS	POS	NEG	NEG
	H5M7G	MP 352	P	P		NEG	NEG	NEG
	L5D2V	MP 353	N
	Z7O8E	MP 354	N
GRAPPE 13	V9F7R	MP 355	N			NEG	NEG	NEG
	G1T7I	MP 356	N
	T2F7I	MP 357	N
	H8C1S	MP 358	N			NEG	POS	NEG
	O1J6F	MP 359	N			POS	POS	NEG	NEG
	U1K9P	MP 360	N			NEG	NEG	NEG
	M6D5B	MP 361	N	N		NEG	NEG	NEG
	B9S2F	MP 362	N			NEG	POS
	G6L5D	MP 363	N
	Q3E2Z	MP 364	N
	Q2X2S	MP 365	N
	Y4M1Q	MP 366	N
	I3X0J	MP 367	N
	C7F0O	MP 368	N			NEG	POS
	T4F3G	MP 369	N
	R9E5K	MP 370	N
	A1Y0Z	MP 371	N
	M1Y0M	MP 372	N
	L7B8C	MP 373	N
	Z1R6Y	MP 374	N
	S7P7W	MP 375	N			NEG	POS
	W1M8S	MP 376	N
	Q4U1Q	MP 377	N
	S8T5Z	MP 378	N
	J6U6Q	MP 379	N
	P4K1F	MP 380	N
	J9J1D	MP 381	N
	Y5P5Y	MP 382	N
	N4O7N	MP 383	N
	I3D3R	MP 384	N			NEG	POS
	M1I0V	MP 385	P	P		NEG	NEG	NEG
	V8E7P	MP 386	N	N		NEG	POS
GRAPPE 14	H8V4P	MP 387	N
	M8J3H	MP 388	N
	G2G7V	MP 389	N
	K8E2Y	MP 390	N
	Z6K8Y	MP 391	N	N
	I9L6J	MP 392	N	N		NEG	NEG
	Z0W8F	MP 393	N
	Q6X8D	MP 394	N
	Q3S5R	MP 395	P	P		NEG	NEG	NEG
	D2A8N	MP 396	N
	M9D0Y	MP 397	N
	J9E7E	MP 398	N			NEG	POS
	X2X5D	MP 399	N
	D1Y4H	MP 400	N
	O8S2R	MP 401	N
	B9I2U	MP 402	P	P		NEG	NEG	NEG
	G7H6B	MP 403	N
	X6Q7C	MP 404	N
	R3Z3X	MP 405	N
	F7G0S	MP 406	N
	I8B0R	MP 407	N			NEG	NEG
	D9H1U	MP 408	N
	Z5W2E	MP 409	N	N
	W3V7D	MP 410	N
	U2J1H	MP 411	N			NEG	POS
GRAPPE 15	Y9D3O	MP 412	N
	N8M7P	MP 413	N
	Y0D4G	MP 414	N	N		NEG	POS
	W8E8R	MP 415	N
	N2G0V	MP 416	N
	M7I8K	MP 417	N
	Q9V9F	MP 418	N			POS	POS	NEG	POS
	N2E5Y	MP 419	N
	U7P3U	MP 420	N			POS	POS	NEG	NEG
	W3G7N	MP 421	N			NEG	POS
	Z2Y1C	MP 422	N
	E5R9K	MP 423	N	N		NEG	NEG
	A3K6T	MP 424	N
	O3L9M	MP425	N			NEG	POS
	P8K7P	MP 426	P	P		NEG	NEG	NEG
	D4W7L	MP 427	N
	H7A0O	MP 428	N
	E4G6U	MP 429	N
	O0M0B	MP 430	N			POS	POS	NEG	POS
	U0W4V	MP 431	N
	K5X1O	MP 432	N
	A6I5T	MP 433	N
	G3V1G	MP 434	N	N
	V3X9G	MP 435	N
GRAPPE 16	O9W6B	MP 436	N	N
	Y5Y0D	MP 437	N
	D5K4W	MP 438	N
	U9A5J	MP 439	N			NEG	NEG
	K4V8S	MP 440	N
	P8G2G	MP 441	N
	P1N3H	MP 442	N
	G5P4F	MP 443	N
	L0M2Z	MP 444	N
	E4J0R	MP 445	N			NEG	NEG
	V3P9X	MP 446	N			NEG	POS
	D0G8R	MP 447	N
	H6E9B	MP 448	N
	Q1P5M	MP 449	N
	R3N8Q	MP 450	N
	K0M2Y	MP 451	N	N
	J8J1C	MP 452	N
	N5M7M	MP 453	N
	C2B1G	MP 454	N
	Y0N4Q	MP 455	N			NEG	NEG
	Q2S5Q	MP 456	N	N		NEG	POS
	J2P3E	MP 457	N
	D5W1G	MP 458	N
	K6U9U	MP 459	N
	V9W9L	MP 460	N			POS	POS	NEG	NEG
	Q4S0N	MP 461	N
	S2H3F	MP 462	N
	I6E2U	MP 463	N
	I9J9K	MP 464	N
GRAPPE 17	D5S8J	MP 465	N
	I3V9Q	MP 466	N			NEG	NEG
	F8Y1N	MP 467	P	P		NEG	NEG	NEG
	P6Y3X	MP 468	N	N
	C6E9V	MP 469	N
	Z7R5E	MP 470	N	N
	E6Y5O	MP 471	N
	T6Q4U	MP 472	N
	I7N2F	MP 473	N
	U8S0V	MP 474	N			NEG	POS
	M8T0O	MP 475	N
	G0O4Y	MP 476	N			NEG	NEG
	S7P5U	MP 477	N
	W7Y3G	MP 478	N			NEG	POS
	T3T3T	MP 479	N
	H5V4M	MP 480	N			NEG	NEG
	L8D1X	MP 481	N
	Q9Q8Y	MP 482	N
	X1X6D	MP 483	N
	H1Q5E	MP 484	N			NEG	POS
	E2D7Q	MP 485	N			NEG	POS
	I6H1W	MP 486	N
GRAPPE 18	O1O4I	MP 487	N
	N8B3Z	MP 488	N
	B0D7L	MP 489	N
	R2I0C	MP 490	N
	C3A8N	MP 491	N
	O7D2B	MP 492	N			NEG	NEG
	V6T6C	MP 493	N
	T0W8Y	MP 494	N			NEG	POS
	Y5Z4I	MP 495	N
	M3M9L	MP 496	N
	F1V9L	MP 497	N
	N8W8B	MP 498	N			NEG	POS
	C4W5I	MP 499	N			NEG	NEG
	P4M2I	MP 500	N
	S7T4X	MP 501	N
	U0Q7S	MP 502	N
	V6T0V	MP 503	N
	U2N5P	MP 504	N	N
	K3E0R	MP 505	N
	H3F8X	MP 506	N			NEG	NEG
	W9H3Q	MP 507	N			NEG	NEG
	Y3Z0C	MP 508	N
	R4G8K	MP 509	N
	U2S4T	MP 510	N			NEG	NEG
	Y4X1C	MP 511	N
	C6R3D	MP 512	N			NEG	POS
	F1I4S	MP 513	N
	D0W5F	MP 514	N			NEG	NEG
	G4F8X	MP 515	N
	M6R9T	MP 516	N
	D6T9M	MP 517	N
GRAPPE 19	V0D1Z	MP 518	N
	E2E6Q	MP 519	N
	Q0B2T	MP 520	N
	B3S4B	MP 521	N	N
	C0U3Z	MP 522	N			NEG	POS
	A2T1W	MP 523	N			POS	NEG	NEG	NEG
	J0Z8R	MP 524	N
	E4M4Y	MP 525	P	P	P VIH1	NEG	NEG	NEG
	A0T6Z	MP 526	P	P		NEG	NEG	NEG
	E5W6M	MP 527	N
	Y4K2P	MP 528	N
	Q2I1C	MP 529	N
	A3Z8L	MP 530	N			NEG	NEG
	Q4L2I	MP 531	N
	U4M5Q	MP 532	N			NEG	NEG
	Q4X7Z	MP 533	N			POS	POS	NEG	NEG
	R6P8V	MP 534	N
	K2X9T	MP 535	N
	Q7E8K	MP 536	N
	R0I0Z	MP 537	N
	S1M8O	MP 538	N
	P5A6B	MP 539	N
GRAPPE 20	P3F9H	MP 540	N
	P1Q6N	MP 541	N
	Y6X1E	MP 542	N
	V0F0B	MP 543	N
	W8G8T	MP 544	N
	I7S5N	MP 545	N
	E9N8J	MP 546	N			NEG	NEG
	E6L6C	MP 547	N
	G3N3Z	MP 548	N
	T8Y2D	MP 549	N			NEG	POS
	M4F2X	MP 550	N			NEG	NEG
	I9U2O	MP 551	N
	O9G8M	MP 552	N
	N1S1I	MP 553	N			NEG	NEG
	V3P3R	MP 554	N	N		NEG	NEG
	Y0L7R	MP 555	N
	U1H6J	MP 556	N
	S1R0L	MP 557	P	P		NEG	NEG	NEG
	M8T6U	MP 558	P	P		NEG	NEG	NEG
	A9X0H	MP 559	N
	X3I6P	MP 560	N
	A5Z8N	MP 561	N
	U7B0D	MP 562	N
	D7I4W	MP 563	N			NEG	NEG
	E7P7I	MP 564	N
	B4R6D	MP 565	N			NEG	NEG
	D6Y9R	MP 566	N			POS	POS	NEG	NEG
	M2B4T	MP 567	P	P		NEG	NEG	NEG
	I5A2P	MP 568	N
	U9B0F	MP 569	N
	I4N5F	MP 570	N
	C0Q6Y	MP 571	P	P		NEG	NEG	NEG
	J0C8T	MP 572	N
	Q3I6I	MP 573	N
	S8N8W	MP 574	N	N		NEG	NEG
	M8H8K	MP 575	N
GRAPPE 21	T2O4O	MP 576	N
	I3M0X	MP 577	N
	B7O1X	MP 578	N
	V4Q9Z	MP 579	N
	X8J0P	MP 580	N			NEG	POS
	X3U0V	MP 581	N			NEG	NEG
	V8Z2G	MP 582	N
	E1X1E	MP 583	N
	W9S9I	MP 584	N
	B8B9T	MP 585	N
	Q4A0U	MP 586	N
	A1G8P	MP 587	N
	F3K9C	MP 588	N	N
	C9T0F	MP 589	N
	O8R6U	MP 590	N
	D9E6W	MP 591	N
	P0B8Y	MP 592	N
	H0E4P	MP 593	N
	J3C2Q	MP 594	N
	G6B1O	MP 595	N
GRAPPE 22	K0X6O	MP 596	N
	S3O0K	MP 597	N	N
	W8B8O	MP 598	N
	F1W9M	MP 599	N
	V8S5C	MP 600	N			NEG	POS
	I1I5W	MP 601	N			NEG	POS
	L9Q0L	MP 602	N
	N7K1G	MP 603	N
	N8F3E	MP 604	N
	B7K9C	MP 605	N
	K4Y6T	MP 606	N			NEG	NEG
	N7E1Z	MP 607	N	N		NEG	NEG
	Q0Z8Y	MP 608	N
	P0L5G	MP 609	N
	S8S2V	MP 610	N
	L2P6J	MP 611	N
	P0Y3R	MP 612	N			NEG	NEG
	E4Q5E	MP 613	N
	M4B7Y	MP 614	N			NEG	NEG
	H7H2X	MP 615	N
	F4Q0Z	MP 616	N
	Y2X7G	MP 617	N
	A9W4K	MP 618	N
	J8E6C	MP 619	N			POS	NEG		NEG
GRAPPE 23	L1Q4H	MP 620	N
	D5Z3L	MP 621	N			NEG	POS
	P4V4T	MP 622	N
	G2T7J	MP 623	N			NEG	POS
	Y8R9I	MP 624	N
	I1K2V	MP 625	N	N
	X0V2V	MP 626	N
	T8I1L	MP 627	N			NEG	NEG
	F0A4J	MP 628	N	N
	Z3W2C	MP 629	N
	I2Y4N	MP 630	N
	N9V5X	MP 631	N
	F0C1I	MP 632	N
	C8V4K	MP 633	N
	P9F2G	MP 634	N
	L7S2N	MP 635	N
	G5M6E	MP 636	N
	Q9U7C	MP 637	N
	E0F2L	MP 638	N
	D5X0G	MP 639	N
	N3D4X	MP 640	N	N		NEG	POS
	F1D3M	MP 641	N
	G9D0S	MP 642	N
	R6U6Y	MP 643	N
	N6R7S	MP 644	N
	O6X4W	MP 645	N
GRAPPE 24	O4U2P	MP 646	N
	L8J9M	MP 647	N
	K0G3T	MP 648	N
	B9K3X	MP 649	N			NEG	POS
	P7R0O	MP 650	N
	E9R0F	MP 651	N			NEG	POS
	U9Z7L	MP 652	N			NEG	POS
	E2W1E	MP 653	N
	P8A2Z	MP 654	N
	C1K3Q	MP 655	N
	J3P2E	MP 656	N
	V1E8J	MP 657	N
	O5J5I	MP 658	N			NEG	NEG
	O4L1F	MP 659	N	N
	I9K6I	MP 660	N
	X9L8B	MP 661	N
	D6F3R	MP 662	N	N
	J2D7V	MP 663	N			NEG	NEG
	S5L3M	MP 664	N	N		NEG	NEG
GRAPPE 25	O6A8D	MP 665	N
	I8J8I	MP 666	N
	P9D7J	MP 667	N			NEG	POS
	D4F9V	MP 668	N
	S7E4I	MP 669	N
	X7P1V	MP 670	N
	G9K2C	MP 671	N	N
	B0N6U	MP 672	N	N
	L8X6X	MP 673	N
	P6C3B	MP 674	N
	I9B4W	MP 675	N
	J5N8K	MP 676	N	N
	A6P2X	MP 677	N
	D4Q1Y	MP 678	N			NEG	NEG
	Q8X1X	MP 679	N
	R1Y9B	MP 680	N
	D4C4N	MP 681	N
	Y0W2X	MP 682	N
	K8G3C	MP 683	N
	O6X1T	MP 684	N
	P2T1M	MP 685	N
	P5Y4X	MP 686	N	N
	J9Y3U	MP 687	N			NEG	POS
GRAPPE 26	V0Z7D	MP 688	N	N		NEG	POS
	E6W7O	MP 689	N	N
	G2X8O	MP 690	N
	V7N3T	MP 691	N
	H6O9L	MP 692	N			NEG	NEG
	F4G4T	MP 693	N
	S7O0O	MP 694	N
	P0O6K	MP 695	N
	Q7M0K	MP 696	N			NEG	POS
	T6A0Z	MP 697	N
	W1Q8W	MP 698	N
	V3N8U	MP 699	N
	C9Q5H	MP 700	N			NEG	NEG
	E2D1K	MP 701	N
	T8B6J	MP 702	N
	Y1G9P	MP 703	N
	F4Z5O	MP 704	N	N
	S4D5F	MP 705	N
	R5E8J	MP 706	N
	Z6K6W	MP 707	N
	W2Y5D	MP 708	N
	N2I5D	MP 709	N
	Y1G1H	MP 710	N
	N7X0S	MP 711	N	N
	R6G1F	MP 712	N			POS	POS	NEG	NEG
GRAPPE 27	B8A3M	MP 713	N
	I6E5X	MP 714	N
	A0R9B	MP 715	N
	G7A2P	MP 716	N			NEG	POS
	O5X3U	MP 717	N	N
	B1V3B	MP 718	N
	E4V1F	MP 719	N
	G6F0R	MP 720	N			NEG	NEG
	B9Q8J	MP 721	N
	A9G3S	MP 722	N
	S6W2X	MP 723	N
	T6S5X	MP 724	N			NEG	NEG
	V1I1G	MP 725	N			NEG	NEG
	Q2L1F	MP 726	N
	K2O3E	MP 727	N	N			NEG
	Z0P7W	MP 728	N	N
	S7N9W	MP 729	N
	H2X9Q	MP 730	N
	J8A6X	MP 731	N
	Q7R7W	MP 732	N
	V8L4T	MP 733	N				NEG
	U4U9D	MP 734	N
	W2B7H	MP 735	N
	F2B1J	MP 736	N
	I3L6D	MP 737	N
GRAPPE 28	W0V0S	MP 738	N
	K4H5B	MP 739	N
	U8P1T	MP 740	N			POS	POS	NEG	NEG
	T8W5E	MP 741	N
	O5Y0S	MP 742	N
	Z2E1H	MP 743	N
	R2L9O	MP 744	N
	R3A4Y	MP 745	N
	K1J1V	MP 746	N	N
	A8C8S	MP 747	N
	X6E7P	MP 748	N			NEG	NEG
	Q4K4J	MP 749	N			NEG	NEG
	W9Y6L	MP 750	N
	F1H0N	MP 751	N			NEG	NEG
	L9G6H	MP 752	N
	N8H6J	MP 753	N
	W0W2V	MP 754	N
	V3G2H	MP 755	N

## Sheet: LB
		Prefecture	LOBAYE
		Code prefecture	2
	Code Individu	Num identification	Résultat Vironostika	Resultat Murex	Résultat W B	AgHBs	AntiHBc	VHC	VHD
GRAPPE 29	D5A0I	LB 001	N
	I3Y5P	LB 002	N
	J9P2K	LB 003	N
	C1X5G	LB 004	N			NEG	NEG	POS
	J4Z0N	LB 005	N
	B1N3S	LB 006	N
	N9L9R	LB 007	N				NEG
	P4I0C	LB 008	N				NEG	NEG
	V1S9Y	LB 009	N
	N0X6R	LB 010	N
	T7D5J	LB 011	N			NEG	NEG	NEG
	W7U6F	LB 012	N
	Y5B3I	LB 013	N
	B5N7B	LB 014	N				NEG
	F3E9V	LB 015	N			NEG	NEG	NEG
	G4J3W	LB 016	N			NEG	NEG	NEG
	E7Y9T	LB 017	N
	I5O7J	LB 018	N
	T6R7Y	LB 019	N			NEG	NEG	NEG
	C0H8R	LB 020	N			NEG	NEG	NEG
	D5I7X	LB 021	N
	P5E7G	LB 022	N
	K8C0U	LB 023	N
	S5X9F	LB 024	N			POS	NEG	NEG	NEG
	Z4R3Y	LB 025	N			NEG	NEG	NEG
	N3U5Q	LB 026	N
GRAPPE 30	I6G7C	LB 027	N			NEG	NEG	NEG
	I5F3V	LB 028	N
	V0P8T	LB 029	N
	M9R4R	LB 030	N			NEG	NEG	NEG
	F7V1J	LB 031	N			NEG	NEG	NEG
	J5U7Q	LB 032	N
	S1D4B	LB 033	N
	D4Q0X	LB 034	N
	X2J7Q	LB 035	N			NEG	NEG	NEG
	V8C5L	LB 036	N	N
	K7X0P	LB 037	N			NEG	NEG	NEG
	J4D9Z	LB 038	N			NEG	NEG	NEG
	M1A3Q	LB 039	N	N		NEG	NEG	NEG
	D7Q4F	LB 040	N
	E0S1X	LB 041	N
	Z2X2C	LB 042	N
	E3R0Y	LB 043	N
	J0K8C	LB 044	N			NEG	NEG	NEG
	P4E0X	LB 045	N			NEG	NEG	NEG
	E3S4E	LB 046	N	N		NEG	NEG	NEG
	U3H6L	LB 047	N
	P0C6X	LB 048	N			NEG	NEG	NEG
	N2U0K	LB 049	N	N
	A0U2W	LB 050	N
	R5N8S	LB 051	N
	X7J0O	LB 052	N
GRAPPE 31	Q7P6T	LB 053	N
	S1J0D	LB 054	N			POS	NEG	NEG	NEG
	Q9E6K	LB 055	N			NEG	NEG
	K4S7O	LB 056	N
	Q3P0J	LB 057	N
	M1D4U	LB 058	N			NEG	NEG	NEG
	G8P1F	LB 059	N
	X6Z5J	LB 060	N			NEG	NEG	NEG
	I8P8O	LB 061	N
	P8I7N	LB 062	N
	C3T0Y	LB 063	N
	F1L3U	LB 064	N			NEG	NEG	NEG
	D5M8D	LB 065	N
	D6Q2C	LB 066	N			NEG	NEG	NEG
	I5X1M	LB 067	N			NEG	NEG	NEG
	J3U6N	LB 068	N			NEG	NEG	NEG
	D7Q7I	LB 069	N			POS	NEG	NEG	NEG
	U4V4Y	LB 070	N	N		NEG	NEG	NEG
	K0Z7R	LB 071	N
	M3L2D	LB 072	N	N
	T7D0E	LB 073	N			POS	NEG	NEG
	Y0X4B	LB 074	N
	B3D6N	LB 075	N
	D7X2K	LB 076	N			NEG	NEG	NEG
	X6X9L	LB 077	N
	Y3W4D	LB 078	N			NEG	NEG	NEG
	J9X7X	LB 079	N			NEG	NEG	NEG
	S7Q2S	LB 080	N			POS	POS	NEG	NEG
GRAPPE 32	E0P6Z	LB 081	N			NEG	NEG	NEG
	P0P0F	LB 082	N
	Z2T4Z	LB 083	N			NEG	NEG	NEG
	B2V1Z	LB 084	N			NEG	NEG
	Z2I9T	LB 085	N
	F7N3D	LB 086	N
	M9T1Q	LB 087	N
	T3Q2P	LB 088	N			POS	NEG	NEG	NEG
	N6K5J	LB 089	N			NEG	NEG	NEG
	J9V1P	LB 090	N
	S7B0B	LB 091	N
	P6B9G	LB 092	N			NEG	NEG	NEG
	M2U9S	LB 093	N
	V7E3K	LB 094	N			NEG	NEG	NEG
	Y8M6Z	LB 095	N	N		NEG	NEG	NEG
	L1J2X	LB 096	N			POS	NEG	NEG	NEG
	I7O2G	LB 097	N			NEG	NEG	NEG
	X0D2D	LB 098	N	N		POS	NEG	NEG	NEG
	H0Y7N	LB 099	N			NEG	NEG	NEG
	U8D4K	LB 100	N			NEG	NEG	NEG
	Z4G6Q	LB 101	N			NEG	NEG	NEG
	G0T3D	LB 102	N
GRAPPE 33	P2X2R	LB 103	N			NEG	NEG	NEG
	U5S8B	LB 104	N			NEG	NEG	NEG
	U0F3D	LB 105	N	N
	S8K1M	LB 106	N	N		NEG	NEG	NEG
	E7N6F	LB 107	N			NEG	NEG	NEG
	N6D9G	LB 108	N			NEG	NEG	NEG
	B5H3Q	LB 109	N
	G4C8U	LB 110	N			NEG	NEG	NEG
	A6H8V	LB 111	N
	N2U6Q	LB 112	N	N		NEG	NEG	NEG
	E0H6R	LB 113	N			POS	POS	NEG	POS
	Z7M6Z	LB 114	N
	I5O1D	LB 115	N			NEG	NEG	NEG
	G8T8Q	LB 116	N
	P6F1C	LB 117	N			NEG	NEG	NEG
	T3Z0W	LB 118	N
	F0M0R	LB 119	N			NEG	NEG	NEG
	Y7B0H	LB 120	N
	W2L5P	LB 121	N
	G2F6T	LB 122	N			NEG	NEG	NEG
	Z5O6Z	LB 123	N
	Z0P8X	LB 124	N
	B6K4V	LB 125	N			NEG	NEG	NEG
	K7A8Z	LB 126	N			NEG	NEG	NEG
	D3S9I	LB 127	N	N		NEG	NEG	NEG
	R3J8M	LB 128	N
	P3E7E	LB 129	N	N		NEG	NEG	NEG
	H3I3V	LB 130	N
	D4A2J	LB 131	N
	K3J4B	LB 132	N	N
	A3S8E	LB 133	N			NEG	NEG	NEG
	W6K7U	LB 134	P	P		NEG	NEG	NEG
	K3N6H	LB 135	N
	L7X6W	LB 136	N			NEG	NEG	NEG
	E8H9D	LB 137	N			NEG	NEG	NEG
	U3F1E	LB 138	N			POS	POS	NEG	NEG
GRAPPE 34	H0F8U	LB 139	N
	B1W0Y	LB 140	N
	P9F8M	LB 141	N			POS	NEG	NEG	NEG
	G0R5D	LB 142	N
	K8N1H	LB 143	N
	B6G3Q	LB 144	N			NEG	NEG	NEG
	E1F7R	LB 145	N			NEG	NEG	NEG
	S4N4O	LB 146	N			NEG	NEG	NEG
	B0N5T	LB 147	N
	C1R5Z	LB 148	N	N
	U7Z3F	LB 149	N			NEG	NEG	NEG
	U2R9X	LB 150	N
	W7O0S	LB 151	N			NEG	NEG	NEG
	X0P5S	LB 152	N	N
	F6U7N	LB 153	N			NEG	NEG	NEG
	H5U9Q	LB 154	N			NEG	NEG	NEG
	W1S6W	LB 155	N			NEG	NEG	NEG
	S4E8J	LB 156	N
	R8V0V	LB 157	N
	W2P9X	LB 158	N
	Z3S7D	LB 159	N			NEG	NEG	NEG
	Z1W8G	LB 160	N	N
	Y4X5G	LB 161	N
	J5L8I	LB 162	N	N
	Q3G2C	LB 163	N			NEG	NEG	NEG
	J9M4J	LB 164	N			NEG	NEG	NEG
	Y3M5T	LB 165	N	N
	Z6V5H	LB 166	N			NEG	NEG	NEG
	I9I2C	LB 167	N			NEG	NEG	NEG
	N3I6F	LB 168	N
	A8S5G	LB 169	N			NEG	NEG	NEG
	T8B1E	LB 170	N			NEG	NEG	NEG
GRAPPE 35	J8E5B	LB 171	N
	R8Q0Q	LB 172	N
	S6N6S	LB 173	P	P		NEG	NEG	NEG
	G2N0V	LB 174	N
	O8C3C	LB 175	N	N
	N1W5Q	LB 176	N			NEG	NEG	NEG
	K6E4Y	LB 177	N
	H2U4I	LB 178	N			NEG	NEG	NEG
	T4R3S	LB 179	N			NEG	NEG	NEG
	R1D8E	LB 180	N
	L6V3Q	LB 181	N
	K7V3Q	LB 182	N
	T7B5H	LB 183	N	N		NEG	NEG	NEG
	J5M3E	LB 184	N					NEG
	K0E2Q	LB 185	N					NEG
	W7X0C	LB 186	N			NEG	NEG	NEG
	F4E9W	LB 187	N
	P8W9E	LB 188	N
	K5F0U	LB 189	N			NEG	NEG	NEG
	C9J6B	LB 190	N
	D0J6S	LB 191	N
	P2J8J	LB 192	N	N		NEG	NEG	POS
	H3F2R	LB 193	N
	A4X5H	LB 194	N
	F0R3Z	LB 195	N			NEG	NEG	NEG
	Y9N7D	LB 196	N			NEG	NEG	NEG
	D5Z0I	LB 197	N			NEG	NEG	NEG
	Y9K2U	LB 198	N			NEG	NEG	NEG
	S8T9E	LB 199	N			NEG	NEG	NEG
	V2H9O	LB 200	N			POS	NEG	NEG	NEG
	S1D7E	LB 201	N
	R4F8J	LB 202	N
	L9Y5Y	LB 203	N			NEG	NEG	NEG
	Q7X2X	LB 204	N
	V7C0F	LB 205	N			NEG	NEG	NEG
	B1F2J	LB 206	N			NEG	NEG	NEG
	G6G7Z	LB 207	N
	W6Q1U	LB 208	N
	X7Z8N	LB 209	N
	M0F3U	LB 210	N
GRAPPE 36	C3X6J	LB 211	N
	W3D1E	LB 212	N			NEG	NEG	NEG
	O4A1T	LB 213	N			NEG	NEG	NEG
	W5P6X	LB 214	N			NEG	NEG	NEG
	V5U5B	LB 215	N			NEG	NEG	NEG
	K7A1S	LB 216	N
	E1H9V	LB 217	N
	W0V2U	LB 218	N			POS	NEG	NEG	POS
	H7Y4R	LB 219	N
	Z6V6I	LB 220	N			NEG	NEG	NEG
	H0A8P	LB 221	N			NEG	NEG	NEG
	H8X9W	LB 222	N
	Z6W4H	LB 223	N			NEG	NEG	NEG
	W6W4E	LB 224	N
	V1Y6C	LB 225	P	P		NEG	NEG	NEG
	X1G4J	LB 226	N			NEG	NEG	NEG
	C7J7Z	LB 227	N
	W1R1Q	LB 228	N			NEG	NEG	NEG
	R2X5W	LB 229	N
	W3L1M	LB 230	N			NEG	NEG	NEG
	F1Q9G	LB 231	N			NEG	NEG	NEG
	Q8C5G	LB 232	N
	Z9J2U	LB 233	N	N		POS	POS	NEG	NEG
	W2I7O	LB 234	N			NEG	NEG	NEG
	M2M7I	LB 235	N			NEG	NEG	NEG
	M0K4B	LB 236	N
	K6T3N	LB 237	N			NEG	NEG	NEG
	B2P2U	LB 238	N			NEG	NEG	NEG
GRAPPE 37	F7N8I	LB 239	N
	V0O8S	LB 240	N	N		NEG	NEG	NEG
	R2Q3N	LB 241	N			POS	POS	NEG	POS
	H8R1I	LB 242	N			POS	NEG	NEG	NEG
	C8D5S	LB 243	N	N
	K4O4H	LB 244	N
	O0H9F	LB 245	N			POS	NEG	NEG	POS
	G8K9I	LB 246	N
	W2G1G	LB 247	P	P		NEG	NEG	NEG
	G4O1Z	LB 248	N
	H3R7J	LB 249	N
	O2U4P	LB 250	N	N		POS	POS	NEG	NEG
	O4O9Q	LB 251	N			NEG	POS	NEG
	P9C2D	LB 252	N
	E8Y2N	LB 253	N			POS	POS	NEG	NEG
	T0B1V	LB 254	P	P		NEG	NEG	NEG
	L9J3H	LB 255	N			NEG	NEG	NEG
	G2R1B	LB 256	N
	P2R2L	LB 257	N			NEG	NEG	NEG
	S1E7F	LB 258	N			NEG	NEG	NEG
	U3L6P	LB 259	N
	J9H7H	LB 260	N
	N6A2V	LB 261	N			NEG	NEG	NEG
	F9X0M	LB 262	N			NEG	NEG	NEG
GRAPPE 38	K5R8P	LB 263	N			NEG	NEG	NEG
	A5S7F	LB 264	N			NEG	NEG	NEG
	G1J7X	LB 265	N			NEG	NEG	NEG
	K5P6L	LB 266	N			NEG	NEG	NEG
	J0C9U	LB 267	N			NEG	NEG	NEG
	P7J5L	LB 268	N			NEG	NEG	NEG
	X6Y8L	LB 269	N
	Y9W2H	LB 270	N			NEG	NEG	NEG
	R5T2S	LB 271	N	N		POS	POS	NEG	NEG
	C7V4J	LB 272	N					NEG
	W0M3M	LB 273	N			NEG	NEG	NEG
	Z0C2E	LB 274	N			NEG	NEG	NEG
	F9K1Z	LB 275	N			NEG	NEG	NEG
	Y9Z7P	LB 276	N	N		NEG	NEG	NEG
	T5G5K	LB 277	N
	R3R7T	LB 278	N
	N8P2N	LB 279	N			NEG	NEG	NEG
	H7D6X	LB 280	N			POS	NEG	NEG	NEG
	R8Y9I	LB 281	P	P		NEG	NEG	NEG
	Q1T0L	LB 282	P	P		NEG	NEG	NEG
	G2U9M	LB 283	N			NEG	NEG	NEG
	S2J6K	LB 284	N
	U6C7K	LB 285	N
	R0M5J	LB 286	N			NEG	NEG	NEG
	B9E8W	LB 287	N	N
	O6C5C	LB 288	N			POS	POS	NEG	NEG
GRAPPE 39	I3U4K	LB 289	N
	U4O5S	LB 290	N			NEG	NEG	NEG
	R0Z1S	LB 291	N	N
	V5E2H	LB 292	N
	J1P1B	LB 293	N			POS	POS	NEG	NEG
	R1J2E	LB 294	N			NEG	NEG	NEG
	W1Y9G	LB 295	N			NEG	NEG	NEG
	X6R5B	LB 296	N
	I6N2E	LB 297	N			POS	POS	NEG	POS
	M8B2X	LB 298	N
	V5N7V	LB 299	N			NEG	NEG	NEG
	X2H9Q	LB 300	N
	Y3O7X	LB 301	N			POS	POS	NEG	POS
	N7W2T	LB 302	N
	G1L9C	LB 303	N			NEG	NEG	NEG
	T4J9Q	LB 304	N
	F8M2C	LB 305	N
	B6B3L	LB 306	N			NEG	NEG	NEG
	Y8Y8O	LB 307	N			NEG	NEG	NEG
	Y4A7K	LB 308	N
	R6B2B	LB 309	N			NEG	NEG	NEG
	O6Z3X	LB 310	N
	B9H4V	LB 311	N			NEG	NEG	NEG
	U8P7Z	LB 312	N			NEG	NEG	NEG
	E4M7C	LB 313	N
	Y3D7M	LB 314	N
	M8N8Q	LB 315	N			NEG	NEG	NEG
GRAPPE 40	D8I8C	LB 316	N			NEG	NEG	NEG
	T2F4F	LB 317	N
	T0V0P	LB 318	N
	A5W3F	LB 319	N
	B1H4N	LB 320	N			NEG	NEG	NEG
	Z7R0Y	LB 321	N
	W3I4M	LB 322	N
	F3U7K	LB 323	N
	B8B5P	LB 324	N			NEG	NEG	NEG
	R7T6Y	LB 325	N
	O7J3I	LB 326	N			NEG	NEG	NEG
	U6B4G	LB 327	N			POS	POS	NEG	POS
	E7M9H	LB 328	N			NEG	NEG	NEG
	U4W0V	LB 329	N			NEG	NEG	NEG
	A0G1H	LB 330	N
	Z3G1K	LB 331	N	N		NEG	NEG	NEG
	S1X1S	LB 332	N			NEG	NEG	NEG
	A0V3Y	LB 333	N
	O7Z4Z	LB 334	N
	D5M1V	LB 335	N
	B8P9I	LB 336	N
	H6I8E	LB 337	N
	H3K2W	LB 338	N
	R1U2P	LB 339	N			NEG	NEG	NEG
	Y7X3H	LB 340	N	N
	U1K8O	LB 341	N	N
	R4H6J	LB 342	N			NEG	NEG	NEG
	N0K2Z	LB 343	N
	E0B7M	LB 344	N
GRAPPE 41	H6E5W	LB 345	P	P		NEG	NEG	NEG
	X2Y3C	LB 346	N
	P5F4E	LB 347	N
	D4N2W	LB 348	N			NEG	NEG	NEG
	R5R7V	LB 349	N
	L4M4G	LB 350	N
	R8J4N	LB 351	N			NEG	NEG	NEG
	E0N7Y	LB 352	N
	P4U7V	LB 353	N	N		NEG	NEG	NEG
	N2F0U	LB 354	P	P		NEG	NEG	NEG
	C8G4U	LB 355	N			POS	POS	NEG
	M2Y2P	LB 356	N
	K8M5K	LB 357	N
	V8A4I	LB 358	N
	R4A7D	LB 359	N			NEG	NEG	NEG
	E5L9E	LB 360	N
	S4D4E	LB 361	N
	F5G3T	LB 362	N			NEG	NEG	NEG
	A8G2Q	LB 363	N			NEG	NEG	NEG
	E5E8V	LB 364	N
	M0Z2O	LB 365	N
	Y0J9R	LB 366	N
	H1N3Y	LB 367	N
	K2Y6R	LB 368	N
	Y7Q0W	LB 369	N
	S2Z8D	LB 370	N
	W2J6O	LB 371	N			NEG	NEG	NEG
GRAPPE 42	Y1S1T	LB 372	N			NEG	NEG	NEG
	H3O8H	LB 373	N			NEG	NEG	NEG
	P3B4X	LB 374	N			NEG	NEG	NEG
	M4S4N	LB 375	N	N
	W2E7K	LB 376	N			NEG	NEG	NEG
	C3V0B	LB 377	N
	A1O3S	LB 378	N			NEG	NEG	NEG
	I9M3H	LB 379	N
	C1L3R	LB 380	N
	F0X0D	LB 381	N
	D3O5Z	LB 382	N
	T3M1K	LB 383	N
	D2W0C	LB 384	N
	B9T2G	LB 385	N			NEG	NEG	NEG
	U9W0B	LB 386	N
	E4U9M	LB 387	N			NEG	NEG	NEG
	G6N8I	LB 388	N			NEG	NEG	NEG
	R8M6S	LB 389	N
	W9I2Q	LB 390	N
	X3B8K	LB 391	N			NEG	NEG	NEG
	F8C1Q	LB 392	N			NEG	NEG	NEG
	U5Q7X	LB 393	N			NEG	NEG	NEG
	X0L3M	LB 394	N
	M9L8P	LB 395	N
	U0Y9D	LB 396	N
	L6Z4V	LB 397	N	N		NEG	NEG	NEG
	H2Z3M	LB 398	N			NEG	NEG	NEG
GRAPPE 43	T1O6P	LB 399	N			NEG	NEG	NEG
	T5L9T	LB 400	N				NEG	NEG
	D4D6Q	LB 401	N
	R8Y3C	LB 402	N
	N2B4U	LB 403	N
	T4D8J	LB 404	N			NEG	NEG	NEG
	S4C8H	LB 405	N
	O9A2Z	LB 406	N			NEG	NEG
	H2L1V	LB 407	N
	Y0L6Q	LB 408	P	P		NEG	NEG	NEG
	P3H1B	LB 409	N
	I7Y4S	LB 410	N
	H7C9Z	LB 411	N
	N0M5F	LB 412	N			NEG	NEG
	P4M6M	LB 413	N
	Z0X5D	LB 414	N	N
	C8J4X	LB 415	N			NEG	NEG
	O1E2V	LB 416	N			NEG	NEG
	X8P8E	LB 417	N	N
	X4D0F	LB 418	N			NEG	NEG
	G4T0E	LB 419	N
	L8C4Z	LB 420	N			NEG	NEG
	Z8M9E	LB 421	N
	X0K3L	LB 422	N
	M9H9M	LB 423	N			NEG	NEG
	C3Y8M	LB 424	N
	A8Q8H	LB 425	N			NEG	NEG
GRAPPE 44	Y7V5H	LB 426	N
	V7J6S	LB 427	N			NEG	NEG
	D4B1J	LB 428	N
	C8G6W	LB 429	N
	H3L3Y	LB 430	N
	I4N2C	LB 431	N			NEG	NEG
	C0X3D	LB 432	N
	W1U8B	LB 433	N	N
	E8O3E	LB 434	N	N		NEG	NEG
	L7O5M	LB 435	N
	K2A1N	LB 436	N			NEG	NEG
	F1G0M	LB 437	N
	R3B3Y	LB 438	N			NEG	NEG
	C9H6Y	LB 439	N
	R7D5H	LB 440	N			NEG	NEG
	F2O7D	LB 441	N
	I8N4I	LB 442	N
	S1K1F	LB 443	N			NEG	NEG
	T1R0M	LB 444	N
	F5B7S	LB 445	N			NEG	NEG
	U7C2G	LB 446	N			NEG
	K7P3K	LB 447	N
	O5X1S	LB 448	N
	I9M1F	LB 449	P	P		NEG	NEG	NEG
	P3T3P	LB 450	N			NEG	NEG
	Z0E4I	LB 451	N
GRAPPE 45	Y6E8R	LB 452	N	N		NEG	NEG
	L6M1F	LB 453	N
	F9A0O	LB 454	N
	E4M0U	LB 455	N
	P7F3F	LB 456	P	P		NEG	NEG	NEG
	Y6C8P	LB 457	N
	O9T6X	LB 458	N
	P0C0R	LB 459	N			NEG	POS
	Y5R7D	LB 460	N			NEG	NEG
	C1I8T	LB 461	N
	M8Y4X	LB 462	N
	W5B1E	LB 463	N			NEG	NEG
	E0I2O	LB 464	N
	X1Z1Z	LB 465	N
	L0R4H	LB 466	N
	F2J4U	LB 467	N			NEG	NEG
	K8G5E	LB 468	N
	T1V1R	LB 469	N
	K0U6L	LB 470	N
	Y9I2S	LB 471	N
	B9M1X	LB 472	N	N
	U4N0M	LB 473	P	P		NEG	NEG	NEG
	J0J9C	LB 474	N
	N6E6E	LB 475	N	N		NEG	NEG
GRAPPE 46	O4D8E	LB 476	N
	H9Q6N	LB 477	N
	F9X3P	LB 478	N
	W2B8I	LB 479	N
	R6H8N	LB 480	N
	E1Q3Y	LB 481	N			NEG	NEG
	E0W3E	LB 482	N
	H8Z4T	LB 483	N
	A8R1B	LB 484	N
	D4T6H	LB 485	N
	P6S3R	LB 486	N			NEG	NEG
	E4J7Y	LB 487	N	N
	K3K4C	LB 488	N
	Q8Q5U	LB 489	N
	Z3J8U	LB 490	N			NEG	NEG
	X4W7G	LB 491	N
	P1P3J	LB 492	N
	M6K0D	LB 493	N
	W9D1K	LB 494	N			NEG	NEG
	K6Q0H	LB 495	N
	V4F8N	LB 496	N
	K6R8Q	LB 497	N
	J3E5V	LB 498	N
	O4M7M	LB 499	N			NEG	NEG
	P3O1I	LB 500	N	N
	S0D0V	LB 501	N
	X0E4G	LB 502	N	N
	B3E5N	LB 503	N
	U0T2Q	LB 504	N
	S6V3X	LB 505	N
	J8B3V	LB 506	N
	B8P8H	LB 507	N			NEG	NEG
	C5R5E	LB 508	N
	Y6C0H	LB 509	N
GRAPPE 47	V2A1Y	LB 510	N	N		POS	NEG		NEG
	O4R3N	LB 511	N
	C7B3N	LB 512	N			NEG	NEG
	O1V3O	LB 513	N	N
	T8S5Z	LB 514	N
	T2G6I	LB 515	N
	O2Z3T	LB 516	N
	J1X0I	LB 517	N	N
	N6E7F	LB 518	N			NEG	NEG
	N1G1V	LB 519	N
	T4N6R	LB 520	N
	W4L5R	LB 521	N			NEG	NEG
	H1Z5N	LB 522	N
	N0F2U	LB 523	N
	I6H0V	LB 524	N			NEG	NEG
	X3H0I	LB 525	P	P		NEG	NEG	NEG
	R9E1G	LB 526	N
	A1M0N	LB 527	N
	J7X1P	LB 528	N			NEG	NEG
	S4H6K	LB 529	N			NEG	NEG
	O5C5B	LB 530	N
	M0U6N	LB 531	N			NEG	NEG
	V3E2F	LB 532	N
	R3X5X	LB 533	N
	P4S5R	LB 534	N			NEG	NEG
	B1L1O	LB 535	N
	C4T8I	LB 536	N
	Z9J8B	LB 537	N			NEG	NEG
GRAPPE 48	B8C8T	LB 538	N
	P4S6S	LB 539	N
	Y3X6G	LB 540	N			NEG	NEG
	N3S5O	LB 541	N	N
	C5I8X	LB 542	N
	P3M7M	LB 543	N
	X2F0F	LB 544	N
	W7A9N	LB 545	N
	D7L6C	LB 546	N			NEG	NEG
	C9O1B	LB 547	N
	S4U9B	LB 548	N			POS	NEG		POS
	W0H9N	LB 549	N
	B9B1M	LB 550	N
	R4U8Y	LB 551	N
	Y8P1X	LB 552	N
	U9O5X	LB 553	N			NEG	NEG
	A1X1Z	LB 554	N
	N7L2I	LB 555	N
	H7T7P	LB 556	N
	B1T9F	LB 557	N
	I8O3I	LB 558	N
	Q6Q7U	LB 559	N			NEG	NEG
	T8Y6H	LB 560	N
	T9B4I	LB 561	N
GRAPPE 49	B2A4H	LB 562	N
	V7M8X	LB 563	N			NEG	NEG
	Y9Y7O	LB 564	N
	O8L0I	LB 565	N
	H8I3B	LB 566	N			NEG	NEG
	E5P4D	LB 567	N
	K9W0Q	LB 568	N
	I3Q7J	LB 569	N
	E6H1S	LB 570	N			NEG	NEG
	Q2I3E	LB 571	N
	R1I0B	LB 572	N
	P2C6Z	LB 573	N
	B7U4H	LB 574	N
	V5D8M	LB 575	N			NEG	NEG
	I9Z9B	LB 576	N
	Q2D4Z	LB 577	N
	C6V6K	LB 578	N
	D3S6F	LB 579	N
	V7V2B	LB 580	N			NEG	NEG
	O3W7V	LB 581	N
	E3F3P	LB 582	N
	A2Q9C	LB 583	N
	Z1T0U	LB 584	N
	D3V9L	LB 585	N	N
	Y5P0T	LB 586	N	N		NEG	NEG
	N7U4T	LB 587	N
	A3W4E	LB 588	N
	Z6N2V	LB 589	N			NEG	NEG
	E3K9B	LB 590	N
	S0Z4W	LB 591	N			NEG	NEG
	L3D5W	LB 592	N
	K0I3V	LB 593	N
	Z6C7P	LB 594	N
GRAPPE 50	H8P2H	LB 595	N
	V8C4K	LB 596	N			NEG	NEG
	K4G8D	LB 597	N
	O4W4T	LB 598	N			NEG	NEG
	L5I3C	LB 599	N
	C9F0Q	LB 600	N
	S6G6L	LB 601	N			NEG	NEG
	U8X7I	LB 602	N
	L9P5P	LB 603	N
	E1N9C	LB 604	N			NEG	NEG
	W0R6U	LB 605	N
	B9P8I	LB 606	N
	E1A0F	LB 607	N			NEG	NEG
	I0X0G	LB 608	N
	A1H6O	LB 609	N
	G5C7U	LB 610	N
	X9T6H	LB 611	N
	G0I5T	LB 612	N
	E8F6X	LB 613	N			NEG	NEG
	B4M1S	LB 614	N
	K1D8W	LB 615	N
	S8Y2C	LB 616	N
GRAPPE 51	M1D3T	LB 617	N			NEG	NEG
	N3G2Y	LB 618	N
	W5H4N	LB 619	N
	Z8Y2J	LB 620	N			NEG	NEG
	D4G6T	LB 621	N
	X8N8C	LB 622	N			NEG	NEG
	T2Y7C	LB 623	N
	U5M4Q	LB 624	N
	T7V8F	LB 625	N
	S1A9D	LB 626	N
	G4O2B	LB 627	N
	V9C1I	LB 628	N			NEG	NEG
	X9P5C	LB 629	N
	K8Y2T	LB 630	N
	F0W9L	LB 631	N			POS	NEG		POS
	J2P8J	LB 632	N
	T9A8L	LB 633	N
	D6M8E	LB 634	N			NEG	NEG
	J1B1M	LB 635	N	N
	E0N0R	LB 636	N
	L9B2X	LB 637	N			NEG	NEG
	F8U4M	LB 638	N
	R7Z4D	LB 639	N
GRAPPE 52	U6U7D	LB 640	N			POS	NEG		NEG
	N0Q4I	LB 641	P	P		NEG	NEG	NEG
	L1F1S	LB 642	N
	A6Q6D	LB 643	N
	W0B5D	LB 644	N
	S6K0J	LB 645	N	N		NEG	NEG
	N3R9R	LB 646	N
	M3Q3J	LB 647	N
	T2L8P	LB 648	N			NEG	NEG
	D9X1L	LB 649	N
	A7M3W	LB 650	N			NEG	POS
	P6D5E	LB 651	N
	K7U4Q	LB 652	N	N		NEG	NEG
	V5K5Q	LB 653	N
	H1B2L	LB 654	N	N
	F1S6F	LB 655	N
	H9P6M	LB 656	N			NEG	NEG
	L8V2R	LB 657	N
	P6V4V	LB 658	N			NEG	NEG
	Y6W6I	LB 659	N
	Z6W3G	LB 660	N
	Y7L6X	LB 661	N			NEG	NEG
	V7K3Q	LB 662	N
	V7P1T	LB 663	N
GRAPPE 53	J4I0V	LB 664	P	P		NEG	NEG	NEG
	P1X5T	LB 665	N
	K3W2M	LB 666	N			NEG	NEG
	F1A6M	LB 667	N
	T8I8S	LB 668	N
	V8O2U	LB 669	N
	B0H9R	LB 670	N
	S0H6G	LB 671	N
	K2T4K	LB 672	N
	Z8P4C	LB 673	N
	U6T2W	LB 674	N
	X1S2T	LB 675	N	N
	J4F1T	LB 676	N			NEG	NEG
	I6C6W	LB 677	N
	U3Y5C	LB 678	N			NEG	NEG
	G9A8X	LB 679	N
	N6O9R	LB 680	N
	E9D9Z	LB 681	N
	A7W8M	LB 682	N	N
	Q4N7P	LB 683	N
	P4P9S	LB 684	N	N
	F6G4V	LB 685	N
	B4G0L	LB 686	N
	X5F9R	LB 687	N
	O2F9F	LB 688	N			NEG	NEG
	T1Q2N	LB 689	N
GRAPPE 54	N7R0M	LB 690	N			NEG	POS
	N0G5Y	LB 691	N	N
	L2N5G	LB 692	N
	K2B1O	LB 693	N			NEG	NEG
	F1A7N	LB 694	N
	P1A0Q	LB 695	N
	A1W1Y	LB 696	N	N
	C0T1W	LB 697	N
	U3Z7F	LB 698	N
	D0P6Y	LB 699	N	N
	T6T8C	LB 700	N
	J1G1R	LB 701	N			NEG	NEG
	Y4C5K	LB 702	N
	Z2M0O	LB 703	N
	Z4Q7C	LB 704	N			NEG	NEG
	Y4U1Y	LB 705	N
	T9N5V	LB 706	N
	H0S8I	LB 707	N			NEG	NEG
	O4Y0R	LB 708	N			NEG	NEG
	S4A4B	LB 709	N
	D8J9E	LB 710	N
	A8Q2B	LB 711	N			NEG	NEG
	E4T2E	LB 712	N	N
	U6P9Z	LB 713	N
	A6Q4B	LB 714	N			NEG	NEG
	C1B1F	LB 715	N
	P8L1K	LB 716	N
	S3S9X	LB 717	N			NEG	NEG
	S6D4G	LB 718	N	N
	K5O9N	LB 719	N			NEG	NEG
	K8U6T	LB 720	N
GRAPPE 55	I3C8V	LB 721	N
	Q3T0N	LB 722	N
	S0X4U	LB 723	N
	X6X6I	LB 724	N	N		NEG	POS
	B2T4B	LB 725	N
	N3C3V	LB 726	N
	Y1H8P	LB 727	N			NEG	NEG
	G5M9H	LB 728	N
	O9B3C	LB 729	N
	U9S3Z	LB 730	N			POS	POS		NEG
	N3F4Z	LB 731	N
	G3T0D	LB 732	N
	F8Y3P	LB 733	N
	M7U9X	LB 734	N			NEG	NEG
	E7L9G	LB 735	N
	A5B2I	LB 736	N
	E3A5M	LB 737	N		N (Témoin -)	NEG	NEG
GRAPPE 56	T6O0O	LB 738	N
	S6F8M	LB 739	N	N
	Y0O5S	LB 740	N	N
	M6S5Q	LB 741	N			NEG	NEG
	V2W2W	LB 742	N
	T1B4Z	LB 743	N			NEG	NEG
	C5M7B	LB 744	N
	T7D4I	LB 745	N
	G1P1X	LB 746	N			NEG	NEG
	V1H9N	LB 747	N
	W4T1V	LB 748	N	N
	E0B1G	LB 749	N
	P6A2X	LB 750	N
	J3M5E	LB 751	N
	G8A0O	LB 752	N			NEG	NEG
	M7C4Z	LB 753	N			NEG	NEG
	V2V3W	LB 754	N
	F8H8D	LB 755	N			POS	NEG		POS
	J0L2W	LB 756	N	N		NEG	NEG
	R3J3H	LB 757	N	N		NEG	NEG
	F3Y3K	LB 758	N

## Sheet: SM
		Prefecture	SANGHA MBAERE
		Code prefecture	5
	Code Individu	Num identification	Résultat Vironostika	Resultat Murex	Résultat W B	AgHBs	AntiHBc	VHC	VHD
GRAPPE 113	E1E7Q	SM 001	N			NEG	NEG	NEG
	Q4S2P	SM 002	N			NEG	NEG	NEG
	Q5K4K	SM 003	N			NEG	NEG	NEG
	D3J1Q	SM 004	N			NEG	NEG	NEG
	O1F3X	SM 005	N			NEG	NEG	NEG
	R6H1G	SM 006	N
	J7T1L	SM 007	N			NEG	NEG	NEG
	D5B5O	SM 008	N
	R6E7J	SM 009	N
	G8Y3Q	SM 010	N			NEG	NEG	NEG
	J3X9T	SM 011	N	N		NEG	NEG	NEG
	B6F6S	SM 012	N
	X8I9X	SM 013	N			POS	NEG	NEG	NEG
	Z7Q0X	SM 014	N			NEG	NEG	NEG
	I3Q1D	SM 015	N			NEG	NEG	NEG
	B5A2I	SM 016	N			NEG	NEG	NEG
	G3G7W	SM 017	N			NEG	NEG	NEG
	S4K3K	SM 018	N			NEG	NEG	NEG
	L3Y4R	SM 019	P	P		POS	POS	NEG	NEG
	Y0W5B	SM 020	N	N		NEG	NEG	NEG
	X1F5J	SM 021	N
	B2A1E	SM 022	N			NEG	NEG	NEG
	S9C0E	SM 023	P	P		NEG	NEG	NEG
	D8Q6I	SM 024	N
	R5S7W	SM 025	N			NEG	NEG	NEG
	W4R1T	SM 026	N
	V0Q5R	SM 027	N			NEG	NEG	NEG
	T6T7B	SM 028	N
GRAPPE 114	A2D1G	SM 029	N
	N0S1H	SM 030	N			NEG	NEG	NEG
	Z0J7Q	SM 031	N			NEG	NEG	NEG
	F6F6W	SM 032	N			NEG	NEG	NEG
	U5W8F	SM 033	N			NEG	NEG	NEG
	E1K8X	SM 034	N			NEG	NEG	NEG
	M2L3D	SM 035	N			NEG	NEG	NEG
	D1D3K	SM 036	N
	C5V9M	SM 037	N	N		NEG	NEG	NEG
	Z2F9Q	SM 038	N			NEG	NEG	NEG
	M0M6F	SM 039	N			POS	NEG	NEG	NEG
	Y1G6M	SM 040	N
	I6H5B	SM 041	N	N		NEG	NEG	NEG
	C9X6P	SM 042	N
	O2U1M	SM 043	N
	S6J5N	SM 044	N			NEG	NEG	NEG
	M3T3M	SM 045	N
	J2W7P	SM 046	N
	E4U8L	SM 047	N			NEG	NEG	NEG
	R3S4R	SM 048	N			NEG	NEG	NEG
	R3Q4P	SM 049	N			NEG	NEG	NEG
	K8W5U	SM 050	P	P		NEG	NEG	NEG
GRAPPE 115	Q4L1H	SM 051	N			NEG	NEG	NEG
	H1R3D	SM 052	P	P		NEG	NEG	NEG
	W6G6P	SM 053	N
	G9J6F	SM 054	N			POS	POS	NEG	NEG
	F6I1U	SM 055	P	P		NEG	NEG	NEG
	U6V8F	SM 056	N	N
	I7F2W	SM 057	N
	U0D4C	SM 058	N
	U1W9C	SM 059	N			POS	NEG	NEG	POS
	M7T2P	SM 060	N			POS	NEG	NEG	POS
	D0N7X	SM 061	N			POS	NEG	NEG	POS
	H8K9J	SM 062	N	N		NEG	NEG	NEG
	M1E4V	SM 063	N
	O5R2N	SM 064	N			NEG	NEG	NEG
	R1Y0R	SM 065	N			NEG	NEG	NEG
	N3P3J	SM 066	N	N
	H8V6R	SM 067	N
	A2U6D	SM 068	P	P		NEG	NEG	NEG
	T0Q3N	SM 069	N			NEG	NEG	NEG
	Z3Q5Y	SM 070	N
	L8A5Y	SM 071	N
	S4I5K	SM 072	N	N		NEG	NEG	NEG
	S6V8D	SM 073	N
	L8Q2M	SM 074	N
	D4P2Y	SM 075	N
	Y5U3C	SM 076	N
	A9H6W	SM 077	N			POS	NEG	NEG	POS
GRAPPE 116	Q0N8M	SM 078	N		N (Témoin -)	NEG	NEG	NEG
	O8P9V	SM 079	N			NEG	NEG	NEG
	H7L5F	SM 080	N
	O5W5V	SM 081	P	P		NEG	NEG	NEG
	A8T2E	SM 082	N			POS	POS	NEG	POS
	N1X0M	SM 083	P	P		NEG	NEG	NEG
	F8J8F	SM 084	N			NEG	NEG	NEG
	P1P9P	SM 085	N			NEG	NEG	NEG
	X7T9I	SM 086	N
	Y0Y1Y	SM 087	N			NEG	NEG	NEG
	X4H9S	SM 088	N
	F7Z8U	SM 089	N			NEG	NEG	NEG
	I9S8S	SM 090	N			NEG	NEG	NEG
	D8V3K	SM 091	N			NEG	NEG	NEG
	A4V5F	SM 092	N
	G6G9C	SM 093	N
	G6W3M	SM 094	N			NEG	NEG	NEG
	Z0G6M	SM 095	N			NEG	NEG	NEG
	P1E1V	SM 096	N
	D7R9L	SM 097	N
	H5T2I	SM 098	N			NEG	NEG	NEG
	K0L8E	SM 099	N
	B1Y8J	SM 100	N	N		NEG	NEG	NEG
	R8L3O	SM 101	N			NEG	NEG	NEG
	Y2N2Q	SM 102	N	N
	Y9O2Y	SM 103	N
	O1B5V	SM 104	N			NEG	NEG	NEG
	I3P4F	SM 105	N
GRAPPE 117	I4L8G	SM 106	N
	N5R8S	SM 107	N
	C3J9X	SM 108	N			NEG	NEG	NEG
	P1I9I	SM 109	N
	L5W5S	SM 110	N			NEG	NEG	NEG
	M4P7N	SM 111	N			NEG	NEG	NEG
	J6Z8X	SM 112	P	P		NEG	NEG	NEG
	H6D2S	SM 113	N			NEG	NEG	NEG
	K6H2Z	SM 114	N
	M3R8P	SM 115	N			POS	POS	NEG	NEG
	E4W0F	SM 116	N
	L4X9W	SM 117	N	N		NEG	NEG	NEG
	G0Y9O	SM 118	N	N		NEG	NEG	NEG
	M3B7X	SM 119	N
	L8W6W	SM 120	N
	Y5U4D	SM 121	N			NEG	NEG	NEG
	A2M2Q	SM 122	N
	T4W3X	SM 123	N			NEG	NEG	NEG
	W2W0V	SM 124	N			NEG	NEG	NEG
	B0L1N	SM 125	N			NEG	NEG	NEG
	J4Q1F	SM 126	N			NEG	NEG	NEG
	F9P9N	SM 127	N			NEG	NEG	NEG
	P4J3G	SM 128	N			NEG	NEG	NEG
	W4G6N	SM 129	N	N		NEG	NEG	NEG
	D2R8F	SM 130	P	P
	W0Q6T	SM 131	N			NEG	NEG	NEG
GRAPPE 118	V8J2P	SM 132	N			NEG	NEG	NEG
	T4E7J	SM 133	N
	Y4I4P	SM 134	N			NEG	NEG	NEG
	D3U8J	SM 135	N
	P6T4T	SM 136	N			POS	NEG	NEG	NEG
	J3N4E	SM 137	N
	S0H5F	SM 138	N
	R6U1T	SM 139	N			NEG	NEG	NEG
	O6E2B	SM 140	N	N
	I9B3V	SM 141	N
	N5Y5W	SM 142	N			NEG	NEG	NEG
	Q5G9L	SM 143	N			NEG	NEG	NEG
	F5H0R	SM 144	N			NEG	NEG	NEG
	K6Y3S	SM 145	N
	Z7S7H	SM 146	P	P		POS	POS	NEG	POS
	D9R8M	SM 147	N
	V5V0W	SM 148	P	P		NEG	NEG	NEG
	E4W5K	SM 149	N			NEG	NEG	NEG
	F1B1I	SM 150	N
	C4E9T	SM 151	N			NEG	NEG	NEG
	T1J9N	SM 152	N
	G7M9J	SM 153	P	P		NEG	NEG	NEG
	C4P7D	SM 154	N			NEG	NEG	NEG
	H1U0D	SM 155	N			NEG	NEG	NEG
GRAPPE 119	Q5B4B	SM 156	N
	H5P6I	SM 157	P	P		NEG	NEG	NEG
	G1A0H	SM 158	N			NEG	NEG	NEG
	Q0M5I	SM 159	N			NEG	NEG	NEG
	S2G9K	SM 160	N
	S0D7D	SM 161	P	P		NEG	NEG	NEG
	J7O0F	SM 162	N	N		POS	NEG	NEG	POS
	I4G0S	SM 163	N			POS	NEG	NEG	POS
	J7E9E	SM 164	N			NEG	NEG	NEG
	C4V8K	SM 165	N			NEG	NEG	NEG
	W4G8P	SM 166	N
	H6A9W	SM 167	N
	Y6S0X	SM 168	N
	X4R2V	SM 169	N
	S6L8S	SM 170	N
	U4Q1Q	SM 171	N			NEG	POS	NEG
	T2U1R	SM 172	N
	I1J5X	SM 173	P	P		POS	POS	NEG	POS
	A5F4O	SM 174	N
	Q1D5Z	SM 175	N			NEG	NEG	NEG
	I7Z0P	SM 176	N			NEG	NEG	POS
	W8G3O	SM 177	N
	Q3P2L	SM 178	N
	T6W0W	SM 179	N			NEG	NEG	NEG
GRAPPE 120	P6F9K	SM 180	P	P		NEG	NEG	NEG
	G5H7Z	SM 181	N	N
	P2E3Y	SM 182	N
	G7X7S	SM 183	N			NEG	NEG	NEG
	A3M3S	SM 184	N			NEG	NEG	NEG
	T1O2L	SM 185	N
	X0R4T	SM 186	N
	Z2Y9K	SM 187	N			NEG	NEG	NEG
	E8G4W	SM 188	N
	S5E1D	SM 189	N
	U5Z2C	SM 190	N
	W9W5I	SM 191	N
	B2M0P	SM 192	P	P		NEG	NEG	NEG
	X1T7Z	SM 193	N			NEG	NEG	NEG
	L3J1Y	SM 194	N
	N5I4F	SM 195	N			NEG	NEG	NEG
	B4P1V	SM 196	N
	L2H0U	SM 197	N
	C6H4T	SM 198	N			NEG	NEG	NEG
	B0H7P	SM 199	N	N		NEG	NEG	NEG
	X7D6O	SM 200	N			NEG	NEG	NEG
	D8A7S	SM 201	N			NEG	NEG	NEG
GRAPPE 121	Y2O9Y	SM 202	N
	D8L2Y	SM 203	N	N		NEG	NEG	NEG
	N0A0N	SM 204	N			NEG	NEG	NEG
	J6U1L	SM 205	N			NEG	NEG	NEG
	Y5I9V	SM 206	N
	H3N8G	SM 207	N			NEG	NEG	NEG
	F6P7I	SM 208	N
	O1B7X	SM 209	N
	D1H2N	SM 210	N
	V6C9N	SM 211	N			NEG	NEG	NEG
	K0W9Q	SM 212	N			NEG	NEG	NEG
	X7F6Q	SM 213	N			NEG	NEG	NEG
	H7N8K	SM 214	N	N
	J1Y6P	SM 215	N
	M6S0L	SM 216	N
	J9G5E	SM 217	N			NEG	NEG	NEG
	I5F0S	SM 218	N			NEG	NEG	NEG
	Y8R8H	SM 219	N
	F2T3E	SM 220	N
	F5D7U	SM 221	N	N
	X0F0D	SM 222	N
	A5E3M	SM 223	N			NEG	NEG	NEG
	P0X3Q	SM 224	N			NEG	NEG	NEG
GRAPPE 122	T5R4U	SM 225	N	N
	W4A8J	SM 226	N	N		NEG	NEG	NEG
	H5S2H	SM 227	N			NEG	NEG	NEG
	S3A6C	SM 228	N			NEG	NEG	NEG
	L3G2W	SM 229	N
	E1I6T	SM 230	N			NEG	NEG	NEG
	D3J8X	SM 231	N
	J0J3V	SM 232	N			NEG	NEG	NEG
	K7F9G	SM 233	N
	M6D4Z	SM 234	N			NEG	NEG	NEG
	E5J7Z	SM 235	N			NEG	NEG	NEG
	R4B3Z	SM 236	N
	O4J5H	SM 237	N			NEG	NEG	NEG
	E3X9O	SM 238	N
	L3T9R	SM 239	N			NEG	NEG	NEG
	L1N0Z	SM 240	N			NEG	NEG	NEG
	X8T6G	SM 241	N			NEG	NEG	NEG
	N9V7Z	SM 242	N
	N0D1R	SM 243	N
	Z1G1I	SM 244	N			NEG	NEG	NEG
	C0Y0B	SM 245	N			NEG	NEG	NEG
	Q3P1K	SM 246	N
	H0L0S	SM 247	N
	B8H3T	SM 248	N			NEG	NEG	NEG
	E2R5D	SM 249	N			NEG	NEG	NEG
	T7R4W	SM 250	N			NEG	NEG	NEG
	C6H7W	SM 251	N			NEG	NEG	NEG
	E1Y9N	SM 252	N			NEG	NEG	NEG
	C8R4G	SM 253	N			NEG	NEG	NEG
GRAPPE 123	T3A5C	SM 254	N			NEG	NEG	NEG
	Q0F4Z	SM 255	N	N		NEG	NEG	NEG
	R5O4P	SM 256	N			NEG	NEG	NEG
	D9B4R	SM 257	N
	D1L2R	SM 258	N	N
	L9A6B	SM 259	N			NEG	NEG	NEG
	Q1Z0R	SM 260	N			NEG	NEG	NEG
	A5T0Y	SM 261	N
	X1C0B	SM 262	N	N		NEG	NEG	NEG
	A6I6U	SM 263	N
	U8Q9D	SM 264	N			NEG	NEG	NEG
	X3G8P	SM 265	N			NEG	NEG	NEG
	C2T8G	SM 266	N			NEG	NEG	NEG
	F9Q8N	SM 267	N
	A2E7N	SM 268	N			NEG	NEG	NEG
	O5X9B	SM 269	N			NEG	NEG	NEG
	Z6Z1H	SM 270	N			NEG	NEG	NEG
	Y4B4I	SM 271	N	N		NEG	NEG	NEG
	F0I8V	SM 272	N	N		NEG	NEG	NEG
	I7N0D	SM 273	N			NEG	NEG	NEG
GRAPPE 124	S9A3F	SM 274	N			NEG	NEG	NEG
	O2W8V	SM 275	N			NEG	NEG	NEG
	A1T8D	SM 276	N
	J4W6Q	SM 277	N	N		NEG	NEG	NEG
	L4U5P	SM 278	N
	B9W4L	SM 279	N
	C6I9Z	SM 280	N			NEG	NEG	NEG
	H0N0U	SM 281	N	N		NEG	NEG	NEG
	L3M9K	SM 282	N
	Y0T1T	SM 283	N			NEG	NEG	NEG
	U6L2O	SM 284	N			NEG	NEG	NEG
	Y1I2K	SM 285	N
	W6G7Q	SM 286	N
	S6A7G	SM 287	N
	W9W7K	SM 288	N
	I0F9W	SM 289	N			NEG	NEG	NEG
	X6V4E	SM 290	N
	N1I2Y	SM 291	N
	C9Y2M	SM 292	N			NEG	NEG	NEG
	D2I7U	SM 293	N			NEG	NEG	NEG
GRAPPE 125	Q3N5M	SM 294	N
	X0W4Y	SM 295	N
	H4H5X	SM 296	N
	T9S2X	SM 297	N
	M7A7B	SM 298	P	P		NEG	NEG	NEG
	S3P3O	SM 299	N
	O3F2Y	SM 300	N			NEG	NEG	NEG
	H9Z1R	SM 301	N			NEG	NEG	NEG
	G2Q4D	SM 302	N	N		NEG	NEG	NEG
	H9J6G	SM 303	N
	M8V6W	SM 304	N
	A8Z8Q	SM 305	N
	W7I1N	SM 306	N
	W3X8G	SM 307	N	N		NEG	NEG	NEG
	Z0O8W	SM 308	N
	U9N1S	SM 309	N
	N1J7F	SM 310	N
	G8X7T	SM 311	N			POS	NEG	NEG	NEG
	A1W0X	SM 312	N	N
	V9P8D	SM 313	P	P		NEG	NEG	NEG
	K6W8V	SM 314	N			NEG	NEG	NEG
	X8X8M	SM 315	N
	V7X9K	SM 316	N
	F2S2C	SM 317	N
GRAPPE 126	I9G1Y	SM 318	N			NEG	NEG	NEG
	H3G6W	SM 319	N
	Q5D0Y	SM 320	N			NEG	NEG	NEG
	Q2P8Q	SM 321	N			NEG	NEG	NEG
	R8O6U	SM 322	N
	R8N6T	SM 323	N
	T3X6B	SM 324	N
	R6E6I	SM 325	N	N		NEG	NEG	NEG
	T9Z7K	SM 326	N	N
	N3C0S	SM 327	N			NEG	NEG	NEG
	R4S3R	SM 328	N			POS	POS	NEG	NEG
	I6U8R	SM 329	N
	L2S7N	SM 330	N			NEG	NEG	NEG
	Q4T9X	SM 331	N	N
	K4T9R	SM 332	N			NEG	NEG	NEG
	O4F1Y	SM 333	N			NEG	NEG	NEG
	H5T6M	SM 334	N
	N3S3M	SM 335	N	N
	S6Z0Y	SM 336	N			NEG	NEG	NEG
	U0N7P	SM 337	N			NEG	NEG	NEG
	J7J2C	SM 338	N	N		NEG	NEG	NEG
GRAPPE 127	E8N8I	SM 339	N
	W6Q6Z	SM 340	N			NEG	NEG	NEG
	K8L7L	SM 341	N
	M7S5R	SM 342	N
	O6B1W	SM 343	N			NEG	NEG	NEG
	Y8J7X	SM 344	N			NEG	NEG	NEG
	U5B0B	SM 345	N	N		NEG	NEG	NEG
	H8L2D	SM 346	P	P		NEG	NEG	NEG
	C5T0B	SM 347	N	N		NEG	NEG	NEG
	N6G5F	SM 348	N	N		NEG	NEG	NEG
	X9D4O	SM 349	P	P		NEG	NEG	NEG
	R6W9E	SM 350	N			NEG	NEG	NEG
	U8B4I	SM 351	N			NEG	NEG	NEG
	Q7U6Y	SM 352	N
	T0X1S	SM 353	N
	T2R5S	SM 354	N			NEG	NEG	NEG
	M8N1J	SM 355	N
	L5H8G	SM 356	N
	W0I4J	SM 357	N
	D5A1J	SM 358	N			NEG	NEG	NEG
	H1B1K	SM 359	N			NEG	NEG	NEG
	F7U0H	SM 360	N
	Y8I4T	SM 361	N			POS	POS	NEG	NEG
	Q4U7W	SM 362	N	N		NEG	NEG	NEG
	P4B4Y	SM 363	N
	M9T4T	SM 364	N
GRAPPE 128	P6O6Q	SM 365	N			NEG	NEG	NEG
	J0N1X	SM 366	N			NEG	NEG	NEG
	I3J3X	SM 367	N	N
	X8B7O	SM 368	N
	E5H1R	SM 369	N			NEG	NEG	NEG
	G3V2H	SM 370	N
	Z8S6H	SM 371	N			NEG	NEG	NEG
	Q8I1I	SM 372	N
	O3M0E	SM 373	N			NEG	NEG	NEG
	E7F6W	SM 374	N
	S1Y7Z	SM 375	N
	I0B2L	SM 376	N	N		NEG	NEG	NEG
	C6N2X	SM 377	N			NEG	NEG	NEG
	R3I6J	SM 378	N
	J4N9K	SM 379	N			NEG	NEG	NEG
	X7R4B	SM 380	N			NEG	NEG	NEG
	P6H0D	SM 381	N			NEG	NEG	NEG
	O0Q2H	SM 382	N
	D9L4C	SM 383	N			NEG	NEG	NEG
	A1J1L	SM 384	N
	L7Y5W	SM 385	N
	Q5L9Q	SM 386	N
	I1O9H	SM 387	N
GRAPPE 129	B3S7E	SM 388	N			NEG	NEG	NEG
	X5Y8K	SM 389	N
	I7T7Q	SM 390	N	N
	B3W5G	SM 391	N			NEG	NEG	NEG
	I3P9K	SM 392	N
	M2V3N	SM 393	N			POS	NEG	NEG	NEG
	Z7B4M	SM 394	N			NEG	NEG	NEG
	R3X0S	SM 395	N
	N9X6B	SM 396	N
	K5B4U	SM 397	N			POS	NEG	NEG	POS
	M4E9E	SM 398	N
	W3O5T	SM 399	N			NEG	NEG	NEG
	Q7O6S	SM 400	N
	G7Y1N	SM 401	N			NEG	NEG	NEG
	F9I4B	SM 402	N
	H4W0I	SM 403	N
	J2K1W	SM 404	N			NEG	NEG	NEG
	S5A0X	SM 405	N			NEG	NEG	NEG
	N1K5E	SM 406	N
	E3N1V	SM 407	N			NEG	NEG	NEG
	W8U0Z	SM 408	N			NEG	NEG	NEG
	G2F3Q	SM 409	N
	R9P4U	SM 410	N	N		NEG	NEG	NEG
	Y4U5D	SM 411	N			NEG	NEG	NEG
GRAPPE 130	Y5R5B	SM 412	N			NEG	NEG	NEG
	O9Q5T	SM 413	N
	D1H0L	SM 414	N			NEG	NEG	NEG
	E8Y6R	SM 415	P	P		NEG	NEG	NEG
	E9N0B	SM 416	N			NEG	NEG	NEG
	M6W8X	SM 417	N			NEG	NEG	NEG
	K3B5T	SM 418	N
	I6Q4J	SM 419	N
	K6A5V	SM 420	N
	W8K2R	SM 421	N
	M1W2M	SM 422	N			NEG	NEG	NEG
	N7V4U	SM 423	N
	Q8X8F	SM 424	N
	M3H2Y	SM 425	N
	L0D5T	SM 426	N			NEG	NEG	NEG
	Q8A9I	SM 427	N
	P4C5B	SM 428	N			NEG	NEG	NEG
	Z6P0V	SM 429	N
	X0Z0X	SM 430	N
	L4T9S	SM 431	N
	D6V8N	SM 432	N
GRAPPE 131	I8L9L	SM 433	N			NEG	NEG	NEG
	B1I5P	SM 434	N			NEG	NEG	NEG
	O4E6D	SM 435	N
	J5K4D	SM 436	N
	Q3G1B	SM 437	N
	S8X9I	SM 438	N			NEG	NEG	NEG
	N9U1S	SM 439	N
	I1Z1K	SM 440	N			NEG	NEG	NEG
	X1V8D	SM 441	N
	W8H8U	SM 442	N
	R1S8T	SM 443	N
	L1A6S	SM 444	N			POS	NEG	NEG	POS
	E8D0P	SM 445	N
	J9W3S	SM 446	N
	M7O1J	SM 447	N	N		POS	NEG	NEG	NEG
	C9Y0K	SM 448	N
	Y7R0X	SM 449	N
	S8Q0R	SM 450	N			NEG	NEG	NEG
	Z5N1T	SM 451	N
	K5A0P	SM 452	N
	F4C0L	SM 453	N	N
	L0O9J	SM 454	N	N
	I0M7C	SM 455	N			NEG	NEG	NEG
	F8H4Y	SM 456	N
	P7L2K	SM 457	N
	R9T1V	SM 458	N			NEG	NEG	NEG
	R2F2B	SM 459	N
	R6L5O	SM 460	N			NEG	NEG	NEG
	W5K6S	SM 461	N
	W4F9P	SM 462	N
GRAPPE 132	I9V2P	SM 463	N			NEG	NEG	NEG
	I9I4E	SM 464	N
	E0P3W	SM 465	N
	S2I9M	SM 466	N
	S8I6P	SM 467	N
	O6D8G	SM 468	N	N		NEG	NEG	NEG
	Q7E2E	SM 469	N
	Y0V7C	SM 470	N
	B4U3D	SM 471	N
	A5D8Q	SM 472	N
	E5F6U	SM 473	N			NEG	NEG	NEG
	J1G9Z	SM 474	N
	A4E8Q	SM 475	N			NEG	NEG	NEG
	G8X0M	SM 476	N
	Y4H3N	SM 477	N	N
	S6S4V	SM 478	N
	W9Q7E	SM 479	N			NEG	NEG	NEG
	Z6R4C	SM 480	N			NEG	NEG	NEG
	S8N2Q	SM 481	N
	M3K5F	SM 482	N
	B9G9Z	SM 483	N	N
	K7I6G	SM 484	N
	F0B7N	SM 485	N
	T1X5X	SM 486	N			NEG	NEG	NEG
	T7U8E	SM 487	N
	D2R2Y	SM 488	N			NEG	NEG	NEG
	T6F9O	SM 489	N	N
GRAPPE 133	O0W0L	SM 490	N			POS	NEG	NEG	NEG
	Q8O5S	SM 491	N
	T2N7Q	SM 492	N
	B9K2W	SM 493	N			POS	NEG	NEG	NEG
	J0H0Q	SM 494	N			POS	NEG	NEG	NEG
	H8C2T	SM 495	N
	N3R5N	SM 496	N	N		NEG	NEG	NEG
	B1Y3E	SM 497	N
	R0T8T	SM 498	N
	Z5Z8N	SM 499	N
	G4N0X	SM 500	N	N		NEG	NEG	NEG
	B0M8V	SM 501	N	N
	X6F9S	SM 502	N
	J0R8J	SM 503	N			POS	NEG	NEG	NEG
	H4S3H	SM 504	N
	M6W0P	SM 505	N
	D9J2X	SM 506	N
	U2L4M	SM 507	N
	E0O3V	SM 508	N			NEG	NEG	NEG
	A0H3K	SM 509	N
	P3B7B	SM 510	N
	T1O5O	SM 511	N
	D9C7V	SM 512	N
BRAPPE 134	M2J7F	SM 513	N			NEG	NEG	NEG
	K1K8E	SM 514	N
	W2W1W	SM 515	N
	X5Z1E	SM 516	N
	B0Q1S	SM 517	N
	K2E5V	SM 518	N
	U8G5O	SM 519	N			NEG	NEG	NEG
	Q7Q4S	SM 520	N
	H5L9H	SM 521	N
	H8E7B	SM 522	N			NEG	NEG	NEG
	C0J8T	SM 523	N
	V7M5U	SM 524	N
	A2Y2D	SM 525	N			NEG	NEG	NEG
	K2I4Y	SM 526	N
	D4W3H	SM 527	N
	W1V3W	SM 528	N
	E8X2M	SM 529	N			NEG	NEG	NEG
	U8W2C	SM 530	N
	B6K9B	SM 531	N			POS	NEG	NEG	NEG
	T8J0L	SM 532	N
	F8R9O	SM 533	N
	N2U3N	SM 534	N
	S7O4S	SM 535	N
	Y0H1H	SM 536	N
GRAPPE 135	H6B4S	SM 537	P	P		NEG	NEG	NEG
	Y4H5P	SM 538	N
	Z5C7O	SM 539	N
	A0J2L	SM 540	N			NEG	NEG	NEG
	U9H9U	SM 541	P	P		NEG	NEG	NEG
	A1L9V	SM 542	N
	P4N4L	SM 543	N	N		NEG	NEG	NEG
	I5O0C	SM 544	N
	F0T8H	SM 545	N			NEG	NEG	NEG
	A6W6J	SM 546	N
	G2D7S	SM 547	N
	N3K2D	SM 548	N
	A9X2J	SM 549	N
	R1U8V	SM 550	N
	I6H6C	SM 551	N			NEG	NEG	NEG
	N3F9F	SM 552	N
	N6Q6Q	SM 553	N
	Q9Y4D	SM 554	P	P		NEG	NEG	NEG
	L1T4K	SM 555	N	N		POS	NEG	NEG	NEG
	R1M8N	SM 556	N
GRAPPE 136	Q5R8V	SM 557	N
	J2A2N	SM 558	P	P		NEG	NEG	NEG
	P3M3I	SM 559	N	N		POS	NEG	NEG	NEG
	T4T2T	SM 560	N	N		NEG	NEG	NEG
	C6E5R	SM 561	N
	H7W0L	SM 562	N
	H1L8C	SM 563	N
	V5W0X	SM 564	N
	T0X6X	SM 565	N			NEG	NEG	NEG
	O0J3B	SM 566	N
	W3S5X	SM 567	N	N
	B7Y8P	SM 568	N			NEG	NEG	NEG
	S7H3K	SM 569	N
	I7A7W	SM 570	N
	S0P0I	SM 571	N
	C3W7J	SM 572	N
	F1S7G	SM 573	N
	X3S3W	SM 574	N			NEG	NEG	NEG
	A0V0V	SM 575	N
	D9M5E	SM 576	N	N
	R1Z1T	SM 577	N
	N8J4J	SM 578	N			NEG	NEG	NEG
	H7M6H	SM 579	N
	O0O4H	SM 580	N			NEG	NEG	NEG
	D9R6K	SM 581	N
	Z8G9X	SM 582	N
	E8F2T	SM 583	N
	P6N9S	SM 584	N			NEG	NEG	NEG
	X9Q5D	SM 585	N
	D1J1O	SM 586	N
GRAPPE 137	C7U4I	SM 587	N
	S8A6H	SM 588	N			POS	NEG	NEG	NEG
	U6R3V	SM 589	N
	R9V8F	SM 590	N			NEG	NEG	NEG
	N5V2Q	SM 591	N
	Y4M9Y	SM 592	N
	P4E4C	SM 593	N			POS	NEG	NEG	NEG
	J5Z4S	SM 594	N
	S3W6Y	SM 595	N
	W0V5X	SM 596	N	N
	Q9H1I	SM 597	P	P		NEG	NEG	NEG
	B4P7C	SM 598	N			NEG	NEG	NEG
	B5O1V	SM 599	N
	J4N3E	SM 600	N
	K6E5Z	SM 601	N			NEG	NEG	NEG
	I5Y4Q	SM 602	N
	J6E6Z	SM 603	N
	B9O6F	SM 604	N	N
	B0K4P	SM 605	N			NEG	NEG	NEG
	I8C4W	SM 606	N
	R2U7V	SM 607	P	P
	O1M5H	SM 608	N	N		NEG	NEG	NEG
	B5V6I	SM 609	N
	M5U6S	SM 610	N
	Y8O7D	SM 611	N	N
	R8O9X	SM 612	P	P		NEG	NEG	NEG
	D8D0O	SM 613	N	N
	G4A8S	SM 614	P	P		NEG	NEG	NEG
GRAPPE 138	Z8G7V	SM 615	N
	D4G2P	SM 616	N
	Y1X1Y	SM 617	P	N-->P	P VIH1	NEG	NEG	NEG
	F9O1E	SM 618	N			NEG	NEG	NEG
	C7F1P	SM 619	P	P		NEG	NEG	NEG
	S3P0L	SM 620	N
	M4W7U	SM 621	N
	W6H3N	SM 622	N
	T5D6I	SM 623	N
	K1Z5Q	SM 624	N
	R7B3D	SM 625	N
	V9X1E	SM 626	N			NEG	NEG	NEG
	R6M6Q	SM 627	N
	N7R9V	SM 628	N
	N5D5B	SM 629	N			NEG	NEG	NEG
	S9V3B	SM 630	N
	M8Z9E	SM 631	N			NEG	NEG	NEG
	L9K3I	SM 632	N
	K2I2W	SM 633	N
	L2N6H	SM 634	N	P-->N	N
	W4D9N	SM 635	N			NEG	NEG	NEG
	B4G9U	SM 636	N
	T6Z3D	SM 637	N
	L4D5X	SM 638	N
	T2X2V	SM 639	N			NEG	NEG	NEG
	M8P6Q	SM 640	N
	I2A4O	SM 641	N
GRAPPE 139	O5Z7B	SM 642	N
	K8K0D	SM 643	N
	Y6G8T	SM 644	N			NEG	NEG	NEG
	C2V5F	SM 645	N			NEG	NEG	NEG
	M5P5M	SM 646	P	P		NEG	NEG	NEG
	H1Q9I	SM 647	N			NEG	NEG	NEG
	F2I3S	SM 648	N
	D4E5Q	SM 649	N			NEG	NEG	NEG
	Q6V8B	SM 650	N
	H8J8H	SM 651	P	P		POS	NEG	NEG	NEG
	H1L4X	SM 652	N	N		NEG	NEG	NEG
	I1G7W	SM 653	N			NEG	NEG	NEG
	Z2A0C	SM 654	N
	A7C6P	SM 655	N
	Q5C6E	SM 656	N			NEG	NEG	NEG
	X3B6I	SM 657	N			NEG	NEG	NEG
	Y6N9C	SM 658	N			NEG	NEG	NEG
	F9X8U	SM 659	N
	U6B6I	SM 660	N			POS	NEG	NEG	NEG
	V7U5D	SM 661	N	N		NEG	NEG	NEG
	I9P3K	SM 662	N			NEG	NEG	NEG
	D2K5U	SM 663	N			NEG	NEG	NEG
	Z1C8L	SM 664	N
	Z6A4K	SM 665	N	N
	N0P3G	SM 666	N	N		NEG	NEG	NEG
	Y5V8I	SM 667	N
	V0B9G	SM 668	N
	S3K5L	SM 669	N
	R2N9Q	SM 670	N
GRAPPE 140	G3P9I	SM 671	N
	P6V8Z	SM 672	N
	V5O4T	SM 673	N			NEG	NEG	NEG
	G0H1O	SM 674	N
	C9T9O	SM 675	N	N
	Y4P4W	SM 676	N			NEG	NEG	NEG
	V7B6K	SM 677	N	N
	D9L6E	SM 678	N
	D1K8W	SM 679	N
	W9C5N	SM 680	N
	W7F2L	SM 681	N
	F6Q1D	SM 682	N
	R2K8M	SM 683	N
	Q5J9O	SM 684	N			NEG	NEG	NEG
	K4Y4R	SM 685	N
	E3Q1Y	SM 686	N
	E2C1J	SM 687	N			NEG	NEG	NEG
	X9T7I	SM 688	N			NEG	NEG	NEG
	F1H9W	SM 689	N
	K7Z7Y	SM 690	N
	T7G3K	SM 691	N			NEG	NEG	NEG
	A2M9X	SM 692	N			POS	NEG	NEG	NEG
	F4M3Y	SM 693	N			NEG	NEG	NEG
	M1L7G	SM 694	N
	M1F5X	SM 695	N	N
	O2H9H	SM 696	N	N

## Sheet: BG
		Prefecture	BANGUI
		Code prefecture	17
	Code Individu	Num identification	Résultat Vironostika	Resultat Murex	Résultat W B	AgHBS	AntiHBc	VHC	VHD
GRAPPE 449	Q0G8F	BG 001	N			NEG	NEG
	K4Y0N	BG 002	N			NEG	NEG
	Z8A7P	BG 003	N			NEG	NEG
	P9I4L	BG 004	P	P		NEG	NEG	NEG
	N9J9P	BG 005	N
	W1B1Z	BG 006	N
	W4S4X	BG 007	N
	J1O5E	BG 008	N
	H6C8X	BG 009	N			NEG	NEG
	T2H3G	BG 010	N
	W4N1P	BG 011	N			NEG	NEG
	U3X7D	BG 012	N
	T7B8K	BG 013	N
	X6R2X	BG 014	N			NEG	NEG
	A2M5T	BG 015	N			NEG	NEG
	W2X2Y	BG 016	N			NEG	NEG
	K9Y3V	BG 017	N			POS	POS
	G0A2I	BG 018	N
	G5I0T	BG 019	N			POS	POS		NEG
	I6J3B	BG 020	N			NEG	NEG
	K6L0C	BG 021	N
	S9W5E	BG 022	N			POS	NEG		NEG
	A6A2I	BG 023	N			NEG	NEG
	E3I1Q	BG 024	N			NEG	NEG
	B2W6G	BG 025	N	N	N (Témoin -)	NEG	NEG
	T5R1R	BG 026	N			NEG	NEG
GRAPPE 450	J0J5X	BG 027	N
	M7G9J	BG 028	N
	P3S4P	BG 029	N
	D4E0L	BG 030	N
	I9A8Z	BG 031	P	P		NEG	NEG	NEG
	T2N5O	BG 032	P	P		NEG	NEG	NEG
	F2S6G	BG 033	N
	W1R6V	BG 034	N			NEG	POS
	H1B7Q	BG 035	N
	E6T8M	BG 036	N			NEG	POS
	F4L6B	BG 037	N
	D9E9Z	BG 038	N
	F9R7N	BG 039	N
	A2G6O	BG 040	N	N		NEG	NEG
	A6X7L	BG 041	N	N		NEG	NEG
	Q8B1B	BG 042	N			NEG	NEG
	G3J2U	BG 043	P	P		NEG	NEG	NEG
	C6K2U	BG 044	N	N		NEG	NEG
	R4P4P	BG 045	N
GRAPPE 451	N2K1B	BG 046	N			NEG	NEG
	F5Z5P	BG 047	N			NEG	NEG
	I8N0E	BG 048	N			NEG	NEG
	N5R2M	BG 049	N			POS	POS		NEG
	D7T3H	BG 050	N
	Y1C8K	BG 051	N			NEG	NEG
	J8P3K	BG 052	N			NEG	NEG
	S1Z0T	BG 053	N			NEG	NEG
	K0X3L	BG 054	N
	K9E4C	BG 055	N
	R1B1U	BG 056	N			POS	POS		NEG
	T1H5H	BG 057	N			NEG	NEG
	U5R5W	BG 058	N
	P4O9R	BG 059	N
	X0L5O	BG 060	N			NEG	NEG
	O6T6U	BG 061	N
	J2L8F	BG 062	N
	Y0I6N	BG 063	N			NEG	NEG
	U8Y3F	BG 064	N
	Y8S7H	BG 065	N
	I6D3U	BG 066	N
	N4Q6O	BG 067	N
	C7N1X	BG 068	N	N
	L8P0J	BG 069	N			NEG	NEG
	U3D6H	BG 070	N
	D4Z4L	BG 071	N			NEG	NEG
	W1B4D	BG 072	N
	G4C1N	BG 073	N
	S8E1G	BG 074	N			NEG	NEG
	C2Q1V	BG 075	P	P		NEG	NEG	NEG
	O1A2R	BG 076	N			NEG	NEG
	T8O3T	BG 077	N			NEG	NEG
	E9T6N	BG 078	N
	B1D0F	BG 079	N			NEG	NEG
GRAPPE 452	O6H8K	BG 080	N			NEG	NEG
	A3I6R	BG 081	N	N
	F0W6I	BG 082	N
	O8J5L	BG 083	N			NEG	NEG
	I9K0C	BG 084	N
	W1U0S	BG 085	N			NEG	NEG
	S4M1K	BG 086	N			NEG	NEG
	X4Y9K	BG 087	N			NEG	NEG
	D1V9J	BG 088	N			NEG	NEG
	I8V6S	BG 089	N			NEG	NEG
	O2X0O	BG 090	N	N		NEG	NEG
	Q5E0Z	BG 091	N
	L5M0D	BG 092	N	N		NEG	NEG
	N5O4L	BG 093	N			NEG	NEG
	Q2C0U	BG 094	N
	V3W0V	BG 095	N			NEG	NEG
	O1S4M	BG 096	N
	N7R5R	BG 097	N
	N6I3F	BG 098	N			NEG	NEG
	P4N3K	BG 099	N			NEG	NEG
	J8X8X	BG 100	N
	S0O8P	BG 101	N
	U4C9K	BG 102	N
	H9N6K	BG 103	N
	B0S5Y	BG 104	N			POS	POS		NEG
	N1W9U	BG 105	N
	I4N6G	BG 106	N
	L4U8S	BG 107	N			NEG	NEG
	F5X8Q	BG 108	N
	T1G0B	BG 109	N
	Z5S3B	BG 110	P	P		NEG	NEG	NEG
	J4Y4Q	BG 111	N
	X1S9B	BG 112	N
	T3U8Z	BG 113	N			NEG	NEG
	G5B5R	BG 114	N
	O9V2V	BG 115	N			NEG	NEG
	L2O3F	BG 116	N
	O5I0C	BG 117	N			NEG	NEG
	P0F9E	BG 118	P	P		POS	POS	NEG	POS
	F1U8J	BG 119	N			NEG	NEG
	R1T9V	BG 120	N	N		NEG	NEG
	K7C4X	BG 121	N			NEG	NEG
	M4A2S	BG 122	N
	W2Z6F	BG 123	N
GRAPPE 453	Q9O9X	BG 124	N			NEG	NEG
	S5H1G	BG 125	N
	V8Y1E	BG 126	P	P		POS	POS	NEG	NEG
	J1V8O	BG 127	N
	G4B7S	BG 128	N
	A6S6F	BG 129	N			NEG	POS
	C7Z1K	BG 130	N
	Z8O6D	BG 131	N	N
	M8I5I	BG 132	N
	K2L5D	BG 133	N
	O3G2Z	BG 134	N			NEG	NEG
	B9C6S	BG 135	N
	Z7J2S	BG 136	N
	W9U1C	BG 137	N			NEG	NEG
	Y7T0Z	BG 138	P	P		NEG	NEG	NEG
	R0N2H	BG 139	N
	E9B0O	BG 140	N			NEG	POS
	P3U4R	BG 141	N
	W4N6U	BG 142	N
	P7B8G	BG 143	N
	F8J7E	BG 144	N			NEG	NEG
	T7D6K	BG 145	N			NEG	NEG
	E9O1D	BG 146	N			NEG	NEG
	Y9V5J	BG 147	N
	Q6F4G	BG 148	N	N		POS	POS		NEG
	V6Q9C	BG 149	N			NEG	NEG
	C5C9S	BG 150	N			NEG	NEG
	O7E5F	BG 151	N
	O6W3U	BG 152	N
	Y8V6J	BG 153	N			NEG	NEG
	T7E6L	BG 154	N			NEG	NEG
	C3H1N	BG 155	N			NEG	NEG
	G0M5X	BG 156	N			NEG	NEG
	Y4D8O	BG 157	N
GRAPPE 454	J3N3D	BG 158	P	P
	I5R8N	BG 159	N
	O8A3Z	BG 160	N	N		NEG	NEG
	X1T4W	BG 161	N
	F9L8I	BG 162	N
	M1Q4I	BG 163	N			NEG	NEG
	X5W1B	BG 164	N
	C7J0S	BG 165	N			NEG	NEG
	Q6E1C	BG 166	N
	W8W6I	BG 167	N			NEG	NEG
	S2D3B	BG 168	N
	V5N5T	BG 169	N			NEG	NEG
	O8H2G	BG 170	N
	W2K3M	BG 171	N			NEG	NEG
	R8V8E	BG 172	N
	E2Q3Z	BG 173	N			NEG	NEG
	Z6H1O	BG 174	N
	H4Y6Q	BG 175	N			NEG	NEG
	X1N6S	BG 176	P	P		NEG	NEG	NEG
	B3M0Q	BG 177	N			NEG	NEG
	E1G3O	BG 178	N
	U1O9T	BG 179	N
	W6O8Z	BG 180	N
	X9H8W	BG 181	N
	B9U5K	BG 182	N			NEG	NEG
	Q8N3P	BG 183	N			NEG	NEG
	U2X2W	BG 184	N
GRAPPE 455	C5W8M	BG 185	N			POS	POS		POS
	J0Y3L	BG 186	N			NEG	POS
	S1V1Q	BG 187	N
	A0L7S	BG 188	P	P		NEG	NEG	NEG
	I0T3F	BG 189	N
	O6L5L	BG 190	N			NEG	NEG
	E2G2O	BG 191	N	N
	N5D8E	BG 192	N
	O1H0W	BG 193	N
	X9G2P	BG 194	N			NEG	NEG
	S7H8P	BG 195	N
	U9U9I	BG 196	N
	J7S8R	BG 197	N
	Q1O6M	BG 198	N
	P9U0T	BG 199	N			NEG	NEG
	F1M7Z	BG 200	N
	H0B6O	BG 201	N
	V0F8J	BG 202	N			NEG	NEG	NEG
	Q1W0O	BG 203	N
	E3Z2J	BG 204	N
	A4Z7L	BG 205	N
	G9Y4S	BG 206	N	N
	P0Q7N	BG 207	N			NEG	NEG	NEG
	V2U2U	BG 208	N
	S6T8B	BG 209	N
	J2U9P	BG 210	N			NEG	NEG	NEG
GRAPPE 456	E7M2Z	BG 211	N
	Y9W8N	BG 212	N			NEG	NEG	NEG
	V6C0E	BG 213	N
	T4H1G	BG 214	N
	C7J8B	BG 215	N
	M2Q1G	BG 216	N			NEG	NEG	NEG
	S7G6M	BG 217	N			NEG	POS	NEG
	K5A7W	BG 218	N			NEG	NEG	NEG
	A9N5C	BG 219	N
	C1A5I	BG 220	N
	C2S5C	BG 221	N
	Z0E6K	BG 222	N
	G0Q8F	BG 223	N			NEG	NEG	NEG
	L3F1U	BG 224	N
	L7P8Q	BG 225	N			POS	POS	NEG	POS
	D5J1S	BG 226	N			NEG	NEG	NEG
	K1G7Y	BG 227	P	P		NEG	NEG	NEG
	E1W0C	BG 228	N			NEG	NEG	NEG
	B0Z4F	BG 229	N
	X1A7G	BG 230	N
	P3M2H	BG 231	N
	R5E5G	BG 232	N
	M7K9N	BG 233	N			NEG	NEG	NEG
	W9U9K	BG 234	N			POS	POS	NEG	POS
	B4K0P	BG 235	N
	O4R5P	BG 236	N
	S9S8D	BG 237	N
	A2A5H	BG 238	N
	Z5A8N	BG 239	N	N
	Y0K8R	BG 240	N	N
	Q3D7E	BG 241	N
	A3B1F	BG 242	N			NEG	NEG	NEG
	S6N9V	BG 243	N	N
	U1M0I	BG 244	N			NEG	NEG	NEG
	M5R2L	BG 245	N
	U1J9O	BG 246	N	N		NEG	POS	NEG
	H9P0G	BG 247	N
	B6G7U	BG 248	N
	D7N5D	BG 249	N
	R4O3N	BG 250	N
GRAPPE 457	Q7D8J	BG 251	N			NEG	NEG	NEG
	B9H6X	BG 252	N			NEG	NEG	NEG
	R8K9T	BG 253	N			POS	POS	NEG	NEG
	V5B3F	BG 254	N
	T0A9D	BG 255	N
	O0Z1P	BG 256	N			NEG	NEG	NEG
	S9H4N	BG 257	N			NEG	NEG	NEG
	R1N0G	BG 258	N
	P3C2W	BG 259	N
	O1W7T	BG 260	N			POS	POS	NEG	NEG
	I1E9W	BG 261	N
	N1K2B	BG 262	N
	D9R2G	BG 263	N			NEG	NEG	NEG
	K9R1M	BG 264	N			NEG	NEG	NEG
	K0Y2L	BG 265	N
	H4L9G	BG 266	N			NEG	NEG	NEG
	J4N5G	BG 267	N			POS	POS	NEG	NEG
	P8G8M	BG 268	N
	I2F0P	BG 269	N	N		NEG	NEG	NEG
	Y3M4S	BG 270	N			NEG	NEG	NEG
	R0L3G	BG 271	N
	D7Y8R	BG 272	N			NEG	NEG	NEG
	P1Y1Q	BG 273	N
	I5R7M	BG 274	N
	I5U2K	BG 275	N
GRAPPE 458	D0F8Q	BG 276	N
	F7W9S	BG 277	P	P		NEG	NEG	NEG
	F2D3N	BG 278	N
	I1K5Y	BG 279	N
	K7P8P	BG 280	P	P		POS	NEG	NEG	POS
	H0F4Q	BG 281	N	N		NEG	NEG	NEG
	N7E9I	BG 282	N
	Q4I3G	BG 283	N
	G7E5W	BG 284	N			NEG	NEG	NEG
	X2Q0Q	BG 285	N			NEG	NEG	NEG
	R1O0H	BG 286	P	P		NEG	NEG	NEG
	I2F8X	BG 287	N
	V3R0Q	BG 288	N			NEG	NEG	NEG
	T6T0T	BG 289	P	P
	W6M9Y	BG 290	N			NEG	NEG	NEG
	B8A4N	BG 291	N			NEG	NEG	NEG
	T4J3K	BG 292	P	P		NEG	NEG	NEG
	C0U5C	BG 293	N			NEG	NEG	NEG
	M9B0W	BG 294	N	N
	G2X9P	BG 295	N
	H0G8V	BG 296	N
	D0E8P	BG 297	N			NEG	NEG	NEG
	C2M2S	BG 298	N
	Y1F3I	BG 299	P	P		NEG	NEG	NEG
	Y2R4W	BG 300	N	N
	H6N6H	BG 301	N
	J4I6C	BG 302	N
	K4H0V	BG 303	N
	Y9X7N	BG 304	N
	A2O4U	BG 305	P	P		NEG	NEG	NEG
	P4D6D	BG 306	N			NEG	NEG	NEG
	D7P2C	BG 307	N
	C2G4O	BG 308	N
	E1T2B	BG 309	N			NEG	NEG	NEG
	A7S8I	BG 310	N
	D5A7P	BG 311	N
	B2X6H	BG 312	N			NEG	POS	NEG
	I4E6W	BG 313	N
	C6R8I	BG 314	N
	L8D4B	BG 315	N
	P9B6G	BG 316	N
GRAPPE 459	X0Y0W	BG 317	N
	L4M0C	BG 318	P	P		NEG	NEG	NEG
	T0H1C	BG 319	N
	E9S8O	BG 320	N
	V4V0V	BG 321	N
	P2U3P	BG 322	N
	Y2T8D	BG 323	N
	Y3Q0S	BG 324	N
	F9B5U	BG 325	N			NEG	NEG	NEG
	B8M2X	BG 326	N
	R2Z3W	BG 327	N
	Z0U8D	BG 328	N
	C8F2R	BG 329	N			NEG	NEG	NEG
	L7I8J	BG 330	N
	C4B8P	BG 331	N
	N2I8G	BG 332	P	P		NEG	NEG	NEG
	T8M1P	BG 333	N			NEG	NEG	NEG
	V4J7Q	BG 334	P	P		NEG	NEG	NEG
	A0K9T	BG 335	N			NEG	NEG	NEG
	A7C7Q	BG 336	N
	L1E0Q	BG 337	N			NEG	NEG	NEG
	D2Q6C	BG 338	N
	U9T8G	BG 339	N			NEG	NEG	NEG
	K3K6E	BG 340	N
	X9F1N	BG 341	N
	G2F4R	BG 342	N			NEG	NEG	NEG
GRAPPE 460	C0D3I	BG 343	N
	I4Z2O	BG 344	N			NEG	NEG	NEG
	X7R6D	BG 345	N	N
	W8J6U	BG 346	P	P		NEG	NEG	NEG
	H1W3I	BG 347	N			NEG	NEG	NEG
	D3Y8N	BG 348	N
	Y5J4R	BG 349	N	N		POS	POS	NEG	NEG
	F4H5V	BG 350	N
	H3O9I	BG 351	N
	A6K2S	BG 352	N
	Z5Y7L	BG 353	N
	J4U2K	BG 354	N
	S1T1O	BG 355	N
	Q3K8M	BG 356	N
	B3V1B	BG 357	N			NEG	NEG	NEG
	E0C4K	BG 358	N
	H4Q1D	BG 359	N			NEG	NEG	POS
	X3Y2C	BG 360	N			NEG	NEG	NEG
	E4X8O	BG 361	N	N
	W4J6Q	BG 362	N			NEG	NEG	NEG
	I1D5R	BG 363	N
	G3C0L	BG 364	N			NEG	NEG	NEG
						NEG	NEG	NEG
	R1F2Z	BG 365	N
	M2R2I	BG 366	N
	C5Z6N	BG 367	N
	N5P7P	BG 368	N			NEG	NEG	NEG
	H3X0I	BG 369	N
	A8W1G	BG 370	N			NEG	NEG	NEG
	W7Z8M	BG 371	N
	A9Y7P	BG 372	N			NEG	NEG	NEG
	L2E3U	BG 373	P	P		POS	POS	NEG	POS
GRAPPE 461	Z4S7E	BG 374	N			NEG	NEG	NEG
	V3P4S	BG 375	N			NEG	NEG	NEG
	V7E0H	BG 376	N
	R2V2R	BG 377	P	P		POS	POS	NEG	NEG
	S0A8B	BG 378	N			NEG	NEG	NEG
	X9X3I	BG 379	N			NEG	NEG	NEG
	O6Z5Z	BG 380	N
	Q8W8E	BG 381	N
	A9W5L	BG 382	N			NEG	NEG	NEG
	A3M6V	BG 383	N			POS	POS	NEG	NEG
	H1E3P	BG 384	N	N		POS	POS	NEG	NEG
	E8Z9V	BG 385	N
	N3E4Y	BG 386	N
	K4A7V	BG 387	N
	C2B7M	BG 388	N
	P2U0M	BG 389	N			NEG	NEG	NEG
	R4I8M	BG 390	N
GRAPPE 462	C4R2Z	BG 391	N
	X9I6V	BG 392	N
	V2T0R	BG 393	P	P		NEG	NEG	NEG
	D2K7W	BG 394	N
	R2E2Z	BG 395	N
	J8R9S	BG 396	P	P		POS	POS	NEG	NEG
	G0Y6L	BG 397	N			NEG	POS	NEG
	Y3A7J	BG 398	N			NEG	NEG	NEG
	Z0Z4E	BG 399	N			NEG	NEG	NEG
	S4W6Z	BG 400	N			NEG	NEG	NEG
	F5Q9K	BG 401	N
	H1P1Y	BG 402	N
	W5N0P	BG 403	P	P		NEG	NEG	NEG
	X0C3D	BG 404	N			NEG	NEG	NEG
	J3D1Q	BG 405	N
	W8W4G	BG 406	N			NEG	NEG	NEG
	P8B8H	BG 407	P	P		NEG	NEG	NEG
	P4T7U	BG 408	P	P		NEG	NEG	NEG
	H6V4N	BG 409	N			NEG	NEG	NEG
	R0M6K	BG 410	P	P		NEG	NEG	NEG
	I1Y3L	BG 411	P	P	P VIH1	NEG	NEG	NEG
	L1O2D	BG 412	N
	F2R1Z	BG 413	N			NEG	NEG	NEG
	H3Y1K	BG 414	N
	A6U8J	BG 415	N
	U3J4L	BG 416	P	P
	V6U2Y	BG 417	P	P		POS	POS	NEG	POS
	S5R7W	BG 418	P	P		NEG	NEG	NEG
	C9Z8T	BG 419	N	N
	B3V5F	BG 420	N			NEG	NEG	NEG
	H2A7Q	BG 421	P	P		NEG	NEG	NEG
	E9E4V	BG 422	N
	S3O2M	BG 423	N			NEG	NEG	NEG
GRAPPE 463	L4X4R	BG 424	N			NEG	NEG	NEG
	O1I1Y	BG 425	N			NEG	NEG	NEG
	D5O8F	BG 426	N			NEG	NEG	NEG
	Z0T6Z	BG 427	N	N
	P9T2U	BG 428	N
	E0V8I	BG 429	N			NEG	NEG	NEG
	G1Y9P	BG 430	N
	A0G0G	BG 431	N			NEG	NEG	NEG
	T4B8H	BG 432	N			NEG	NEG	NEG
	A2T3Y	BG 433	N			NEG	NEG	NEG
	J9Z8B	BG 434	N
	K3J7E	BG 435	P	P		POS	POS	NEG	POS
	U8V8H	BG 436	N
	O7H3G	BG 437	N
	V8N4V	BG 438	N	N		NEG	NEG	NEG
	A2W6F	BG 439	N			NEG	NEG	NEG
	P5Q2N	BG 440	N			POS	POS	NEG
	A2S6B	BG 441	P	P		NEG	NEG	NEG
	Y5V3D	BG 442	P	P		POS	POS	NEG	POS
	T6Y8H	BG 443	N
	O4O8P	BG 444	P	P
	Q0J3D	BG 445	P	P
	Z9O3B	BG 446	N
	K9S3P	BG 447	N
	E9J2Y	BG 448	N
GRAPPE 464	S1K3H	BG 449	N			NEG	NEG	NEG
	D4K7Y	BG 450	P	P		NEG	NEG	NEG
	G5O4E	BG 451	N
	S2Z0U	BG 452	P	P		NEG	NEG	NEG
	N6T3Q	BG 453	N
	C6T9L	BG 454	N			NEG	NEG	NEG
	R4R7U	BG 455	N			NEG		NEG
	C7F8W	BG 456	N			POS	NEG	NEG	NEG
	U0E4D	BG 457	N
	Q7A0X	BG 458	N			NEG	NEG
	V1Z2Y	BG 459	P	P		NEG	NEG	NEG
	D6O6E	BG 460	N
	N2D1T	BG 461	N			POS	NEG		NEG
	A1S0T	BG 462	N			POS	POS		NEG
	C3L9Z	BG 463	P	P		NEG	NEG	NEG
	T9G5O	BG 464	N			NEG	NEG
	D6E5S	BG 465	N			NEG	NEG
	O9X8E	BG 466	N			NEG	NEG
	L3G6B	BG 467	N			NEG	NEG
	U7E1H	BG 468	N
	B0D0E	BG 469	N
	Y3U7E	BG 470	N
	Y0U6Z	BG 471	N
	D0Q8C	BG 472	N			POS	POS		NEG
	A4J0N	BG 473	N
	G9M5H	BG 474	N
	Z5E0J	BG 475	N			NEG	NEG
	C7F4S	BG 476	P	P		NEG	NEG	NEG
	C0P2T	BG 477	N
	C4E7R	BG 478	N
	L3N5H	BG 479	N			POS	POS		NEG
GRAPPE 465	N7B6C	BG 480	N
	J0Q9J	BG 481	N			NEG	NEG
	K0X9R	BG 482	N
	Z8W2H	BG 483	N
	A2W7G	BG 484	N			NEG	NEG
	Q5X0T	BG 485	N			NEG	NEG
	G2E1N	BG 486	N
	O2B5W	BG 487	N			NEG	NEG
	N7V3T	BG 488	N			POS	POS		NEG
	I5Q0E	BG 489	N			POS	POS		NEG
	P6N3M	BG 490	N	N		NEG	NEG
	U7J0L	BG 491	N	N
	C6Q4D	BG 492	N			NEG	POS
	E5J3V	BG 493	N
	N1T6O	BG 494	N
	G9H7E	BG 495	N
	O3Y5V	BG 496	N			NEG	NEG
	T9Q8C	BG 497	N
	T1C7E	BG 498	N	N
	H2G6V	BG 499	N	N
	L1N7H	BG 500	N
	K3B1P	BG 501	N			NEG	NEG
	J3H8C	BG 502	N
	U2K6N	BG 503	N
	D6O0X	BG 504	N
	Q2L5J	BG 505	N	N
	P7I0F	BG 506	N			NEG	POS
	L5G9G	BG 507	N
	A8T9L	BG 508	N
	T4L0J	BG 509	N
	G4A1L	BG 510	N
	O0R2I	BG 511	N			POS	NEG		NEG
	T5A8H	BG 512	N
	S1G2C	BG 513	P	P		NEG	NEG	NEG
	D5U8L	BG 514	N
	M3M1D	BG 515	N			NEG	NEG
	C5K5W	BG 516	N	N
	B1L4R	BG 517	N
	M3D3V	BG 518	N			NEG	NEG
GRAPPE 466	A0R2T	BG 519	N	N
	P8M8S	BG 520	N			NEG	NEG
	Z9W0G	BG 521	N
	T8G4M	BG 522	N
	C1F7P	BG 523	N	N		POS	POS		NEG
	B5N5Y	BG 524	P	P		POS	POS	NEG	NEG
	D8D1P	BG 525	N
	E6S8L	BG 526	N			NEG	NEG
	P3T6S	BG 527	N
	U3E8K	BG 528	N
	M9S1P	BG 529	P	P		NEG	NEG	NEG
	O6J7L	BG 530	N			NEG	NEG
	F5Q4F	BG 531	N
	O7T9Y	BG 532	N	N
	D0F2K	BG 533	P	P		POS	POS	NEG	NEG
	B4G5Q	BG 534	N
	R2A5Y	BG 535	N
	I3G7Y	BG 536	N
	G0U2D	BG 537	N
	R2C7D	BG 538	N
	F3L9D	BG 539	P	P		NEG	NEG	NEG
	B7M7C	BG 540	N
	W8Z3I	BG 541	N	N		NEG	POS
	P0L1C	BG 542	N
	J1U9O	BG 543	N
GRAPPE 467	H7H8E	BG 544	N
	E8O4F	BG 545	N	N		NEG	POS
	W5W6F	BG 546	N
	P1O8N	BG 547	N
	F0N9C	BG 548	N
	X5H2M	BG 549	P	P		POS	POS	NEG	NEG
	U2P1N	BG 550	N
	Y8P4B	BG 551	N			NEG	POS
	M8M1I	BG 552	N
	V4Z9J	BG 553	N
	L3H4Z	BG 554	N
	I5U9R	BG 555	N
	T8F5M	BG 556	N
	M8K2H	BG 557	N	N
	B6X4J	BG 558	N
	W4Z8J	BG 559	P	P		NEG	NEG	NEG
	G2H3S	BG 560	N			POS	POS		NEG
	U2U9B	BG 561	N
	D1P5Y	BG 562	N
	H5R7L	BG 563	N			NEG	NEG
	W8V1C	BG 564	N
	V4M7T	BG 565	N
	C9S0E	BG 566	N			POS	POS
	J9B9D	BG 567	N
GRAPPE 468	T1P5P	BG 568	N
	A8A4M	BG 569	N
	E8U4L	BG 570	N
	B1F8P	BG 571	N
	E2U7I	BG 572	N
	G1D1L	BG 573	N			NEG	NEG
	Y4O1S	BG 574	N
	Y0H8O	BG 575	N	N
	E2B5M	BG 576	N
	I3R6J	BG 577	N
	A5M4V	BG 578	N
	B4O7B	BG 579	N
	A3B8M	BG 580	N			NEG	NEG
	M5F0W	BG 581	N
	T0S5R	BG 582	N			NEG	POS
	E7O8I	BG 583	N
	U5C2E	BG 584	N
	F4I3U	BG 585	N
	L3J8G	BG 586	N
	P3E5C	BG 587	P	P		NEG	NEG	NEG
	H2N8F	BG 588	N	N
	P7I9O	BG 589	N	N		POS	NEG		NEG
	H9I6F	BG 590	N
	F0S9H	BG 591	N
	S9L1O	BG 592	N
	B2I8T	BG 593	N
	M2W9U	BG 594	N
	G3I0R	BG 595	N
	H4E1Q	BG 596	N	N		NEG	POS
	M2G1V	BG 597	N
	X0Q7V	BG 598	N
	M0F4V	BG 599	N			NEG	NEG
	I3J2W	BG 600	N
	G3I3U	BG 601	N
	R9Y7H	BG 602	N			NEG	POS
	G8Z5T	BG 603	N
	S5H6L	BG 604	N
	I7D7Z	BG 605	N			NEG	NEG
	F1Y7M	BG 606	N	N
	X0J1I	BG 607	N
	U0T5T	BG 608	N
	M6F5D	BG 609	N
GRAPPE 469	P1Z2S	BG 610	N
	Y4H1L	BG 611	N			NEG	NEG
	C6L9D	BG 612	N
	K0Q7I	BG 613	N
	N7T3R	BG 614	N
	H0P9G	BG 615	N			NEG	NEG
	C5H6U	BG 616	N
	B7F0N	BG 617	N
	A0K1L	BG 618	N
	R6B7G	BG 619	N			NEG	NEG
	P7C5E	BG 620	N
	S7L3O	BG 621	P	P		NEG	NEG	NEG
	L6Q1J	BG 622	N	N
	T4I1H	BG 623	N
	K4W6R	BG 624	N
	A5U4E	BG 625	N			NEG	NEG
	C2E9R	BG 626	N
	S8N0O	BG 627	N			NEG	NEG
	D3T9J	BG 628	N
	P6J5K	BG 629	N
	E1T1Z	BG 630	N
	F9D2T	BG 631	N
	F7P9L	BG 632	N			NEG	NEG
	Y9P2Z	BG 633	N
	O0S5M	BG 634	N
	V2C3D	BG 635	N			NEG	NEG
	V4M9V	BG 636	N
	M9D8H	BG 637	N
	K2Q2F	BG 638	N
	I4R4I	BG 639	N			NEG	NEG
	K2D3S	BG 640	N
	J0C2N	BG 641	N
	C9H4W	BG 642	N			NEG	NEG
	D9H5Y	BG 643	N
	B8C6R	BG 644	N	N
	M1V3M	BG 645	N			NEG	NEG
	X2H3K	BG 646	N
	D9Q7K	BG 647	N
	J9W1Q	BG 648	N
GRAPPE 470	G2C3N	BG 649	N
	Z2D8N	BG 650	N
	I8I9I	BG 651	N			POS	POS		NEG
	B7X9P	BG 652	N
	L6K4G	BG 653	N
	C8W3K	BG 654	N
	H9H9H	BG 655	N
	Z0R1S	BG 656	N
	T7U6C	BG 657	N
	F9K3C	BG 658	N
	I8B4V	BG 659	N			POS	NEG		NEG
	K9R8T	BG 660	N
	J4R8N	BG 661	N			NEG	NEG
	J7A6W	BG 662	N
	M1H2W	BG 663	P	P		NEG	NEG	NEG
	S8K2N	BG 664	N
	U4J0I	BG 665	N
	U0P8S	BG 666	N
	T6J6P	BG 667	N			POS	NEG		NEG
	E6H2T	BG 668	N
	Q2K6J	BG 669	N
	Z0Z5F	BG 670	N
	P5W6X	BG 671	P	P		NEG	NEG	NEG
GRAPPE 471	A5B0G	BG 672	N
	S1R5Q	BG 673	N
	V9B2I	BG 674	N			NEG	NEG
	W3U2W	BG 675	N
	U4B7H	BG 676	N
	V4J6P	BG 677	N	N		NEG	POS
	H4O4E	BG 678	N
	C2M0Q	BG 379	N
	M2M5G	BG 680	N
	F1E6Q	BG 681	N
	I1M4Z	BG 682	N			NEG	NEG
	J6F8D	BG 683	N
	O9X2X	BG 684	N			NEG	NEG
	I3A3O	BG 685	P	P		NEG	NEG	NEG
	S8G2J	BG 686	N
	E0W9K	BG 687	N	N
	D9Z9V	BG 688	N	N		POS	POS		NEG
	Q0O8N	BG 689	N			POS	NEG		NEG
	A4P0T	BG 690	N	N
	J4Z9W	BG 691	N
	O2D8C	BG 692	N			POS	POS		NEG
	N8W5X	BG 693	N
	G1R4D	BG 694	N			NEG	NEG
	G2I5V	BG 695	N
	R9P7X	BG 696	N
	M2C9Z	BG 697	N	N
	N9J0G	BG 698	N
	V8P9D	BG 699	N
	K4D7Y	BG 700	N	N		NEG	POS
	E1J4S	BG 701	N
	D5L6Z	BG 702	N
	Q9K2M	BG 703	N	N
	C1N6W	BG 704	P	P		NEG	NEG	NEG
	Y3A4G	BG 705	N
	U6E1G	BG 706	N			NEG	NEG
	C5E9U	BG 707	N	N
GRAPPE 472	Q0L0C	BG 708	N
	Z5H8U	BG 709	N	N
	E9E2T	BG 710	N
	B3A5J	BG 711	N			NEG	POS
	S2B7D	BG 712	N
	Y9C1L	BG 713	N
	S1Q7R	BG 714	N
	J1U4J	BG 715	N			NEG	NEG
	R1I3E	BG 716	N
	E3P3Z	BG 717	N			POS	POS		NEG
	N8Y6B	BG 718	N
	Z2M2Q	BG 719	N
	N9D8I	BG 720	N
	Q0W9W	BG 721	N			NEG	NEG
	A1N6U	BG 722	N	N
	N6V7W	BG 723	N
	H5Y2N	BG 724	N			NEG	NEG
	K2J2X	BG 725	N
	A2Y9K	BG 726	N
	T3G8L	BG 727	P	P		NEG	NEG	NEG
	D3B2J	BG 728	N
	Y0E9M	BG 729	N			NEG	NEG
	Q2B0T	BG 730	N
	Q3A8C	BG 731	N
	Z8Y0H	BG 732	P	P		NEG	NEG	NEG
	N8A1W	BG 733	N	N		NEG	NEG
	W7E4M	BG 734	N
	J1R7J	BG 735	N			NEG	NEG
	J5C8Y	BG 736	N
	P4D4B	BG 737	N
	X8Y1G	BG 738	N			NEG	NEG
GRAPPE 473	O8Y0V	BG 739	N
	W2P2Q	BG 740	N
	W2W7D	BG 741	N	N
	U6F6M	BG 742	N			NEG	NEG
	M1W1L	BG 743	N
	N9A4B	BG 744	N
	Y8G1O	BG 745	N
	L2J9G	BG 746	N			NEG	NEG
	U8W7H	BG 747	N
	Y8T2D	BG 748	N
	M0X3N	BG 749	N			NEG	NEG
	W2B4E	BG 750	N
	M1Q7L	BG 751	N
	W8N2U	BG 752	N
	G1R1Z	BG 753	N
	Q7W2W	BG 754	N
	B8U2G	BG 755	N
	P2J4F	BG 756	N
	P6M0I	BG 757	N			NEG	NEG
	W9Z2I	BG 758	N
	C6N6C	BG 759	N
	B2Y3F	BG 760	N			NEG	NEG
	V6F4L	BG 761	N
	U7C0E	BG 762	N	N		NEG	NEG
	L2I4Z	BG 763	N
	S1M4K	BG 764	N
	N8U6W	BG 765	N
	O1W1N	BG 766	N
	O2B4V	BG 767	P	P		NEG	NEG	NEG
	Z4X4G	BG 768	N
	A1F5L	BG 769	N
	X0X4Z	BG 770	N			NEG	NEG
	M0A5R	BG 771	N
	I9H5E	BG 772	N			NEG	NEG
	G5U7N	BG 773	N
	P6Q0M	BG 774	N			NEG	POS
	Y4J6S	BG 775	N
	G1O7D	BG 776	N
GRAPPE 474	U3S7X	BG 777	N
	S9D3I	BG 778	N
	C0T6C	BG 779	N
	Y2K9U	BG 780	N
	W0U1S	BG 781	N			NEG	NEG
	G7O0C	BG 782	N	N
	A0G5L	BG 783	N
	X3R8B	BG 784	N
	Q2S7S	BG 785	N			NEG	NEG
	Y2X4D	BG 786	N
	A1Z0B	BG 787	N
	Z9Z1K	BG 788	N
	S0F2Z	BG 789	N
	L7P4M	BG 790	N			NEG	NEG
	S1Y2U	BG 791	N
	V0O1L	BG 792	N
	A0B8J	BG 793	N			NEG	NEG
	O7G3F	BG 794	N	N
	V6L7U	BG 795	N			NEG	NEG
	Y6A0F	BG 796	P	P		NEG	NEG	NEG
	F6B1N	BG 797	N	N
	H5Z2O	BG 798	N
	X5D6M	BG 799	N
	N6M9P	BG 800	N			NEG	POS
	C6X6M	BG 801	N
	S7K8S	BG 802	N
	I4P4G	BG 803	N			NEG	NEG
	L2B9X	BG 804	N
	D0D9P	BG 805	N
	V1F4G	BG 806	N			NEG	POS
	J0T2F	BG 807	N	N		NEG	POS
	X6K8W	BG 808	N	N
GRAPPE 475	G7G2V	BG 809	N			NEG	NEG
	O9I2I	BG 810	N
	V2E3F	BG 811	N			NEG	POS
	S5J1I	BG 812	N			NEG	NEG
	Y9C6Q	BG 813	N
	V7A7K	BG 814	N
	W4Y2C	BG 815	N			NEG	NEG
	M0A2O	BG 816	N
	A2M7V	BG 817	N
	C0U6D	BG 818	N			POS	NEG		NEG
	X8W6J	BG 819	N
	C8B6R	BG 820	N
	L1J7D	BG 821	N
	O7V8Z	BG 822	N			NEG	NEG
	J4B4S	BG 823	N
	X8S3C	BG 824	N
	U3G1F	BG 825	N			NEG	NEG
	S6Y3B	BG 826	N
	A5W4G	BG 827	P	P		NEG	NEG	NEG
	F7C5T	BG 828	N
	I2V1H	BG 829	P	P		NEG	NEG	NEG
	V0J6L	BG 830	N			NEG	NEG
	U2O5Q	BG 831	N
	Q6A5C	BG 832	N
	J8T9U	BG 833	N			NEG	NEG
	P0W2O	BG 834	N
	A3X1C	BG 835	N			NEG	NEG
	O7W0S	BG 836	N	N
	Q9P1Q	BG 837	N	N		NEG
	D2R1X	BG 838	N			POS			NEG
	Q6A9G	BG 839	N
GRAPPE 476	L9M9Q	BG 840	N	N
	S9K4Q	BG 841	P	P		POS	POS	NEG	NEG
	M6T3P	BG 842	N			POS	NEG
	X9J0Q	BG 843	N
	H0H3R	BG 844	N
	Y6X5I	BG 845	N
	H8G9F	BG 846	N
	W2M7S	BG 847	N
	C8Q6H	BG 848	N
	T3A4B	BG 849	N
	O0R1H	BG 850	N			POS	NEG		NEG
	J5N2E	BG 851	P	P		NEG	NEG	NEG
	O7A1W	BG 852	P	P		NEG	NEG	NEG
	W8R0W	BG 853	N
	Z0J4N	BG 854	N			NEG	NEG
	F2X7M	BG 855	N			NEG	NEG
	I2T2G	BG 856	N
	F6A5Q	BG 857	N
	T1G1C	BG 858	N			POS	NEG		POS
	Q1K0C	BG 859	N			NEG	NEG
	H2Z5O	BG 860	N			NEG	NEG
	U0E7G	BG 861	N
	X4Y7I	BG 862	N
	C9R2F	BG 863	N
	N9W0T	BG 864	N
	Z9S7J	BG 865	N
	F2D7R	BG 866	N
	I3L5C	BG 867	N
	H4O1B	BG 868	N	N		NEG	NEG
	J2T5K	BG 869	N			NEG	NEG
	J8B1T	BG 870	N	N
	S7R8Z	BG 871	N			POS	NEG		POS
	A6R4C	BG 872	N
	O9Q1P	BG 873	N
	G7W3N	BG 874	N
	P9E4H	BG 875	N
	O6B4Z	BG 876	N
	R8P8X	BG 877	N
	E9S7N	BG 878	N
	G4I1T	BG 879	N
	Z4A7L	BG 880	P	P		NEG	NEG	NEG

## Sheet: MK
		Prefecture	MAMBERE KADEI
		Code prefecture	3
	Code Individu	Num identification	Résultat Vironostika	Resultat Murex	Résultat W B	AgHBs	AntiHBc	VHC	VHD
GRAPPE 57	S4R0O	MK 001	N
	S5T0R	MK 002	N			NEG	NEG	NEG
	X5P2U	MK 003	N			NEG	NEG	NEG
	G3R4F	MK 004	P	P		NEG	NEG	NEG
	P5Y9D	MK 005	N			NEG	NEG	NEG
	M9Z2X	MK 006	N	N		NEG	NEG	NEG
	H2G3S	MK 007	N
	G6C3R	MK 008	N			NEG	NEG	NEG
	E2Y3I	MK 009	N			NEG	NEG	NEG
	C3C8P	MK 010	P	P		NEG	NEG	NEG
	F6P8J	MK 011	N			NEG	NEG	NEG
	Q9I0I	MK 012	N			NEG	NEG	NEG
	L1H8C	MK 013	N			NEG	NEG	NEG
	H2C0L	MK 014	N			NEG	NEG	NEG
	P5X2U	MK 015	N
	D7T0E	MK 016	N			NEG	NEG	NEG
	Z3B9N	MK 017	N
	M4M9M	MK 018	N
	N4B6Y	MK 019	N			NEG	NEG	NEG
	C0H7Q	MK 020	N
	G4B3O	MK 021	N			NEG	NEG	NEG
	T4F7K	MK 022	N			NEG	NEG	NEG
	R0G1Y	MK 023	N			NEG	NEG	NEG
	G0L8Z	MK 024	N			NEG	NEG	NEG
	H9O1G	MK 025	N
	B3Z9N	MK 026	N	N		NEG	NEG	NEG
	E4T0C	MK 027	N
GRAPPE 58	K6N2G	MK 028	N			NEG	NEG	NEG
	P0I7F	MK 029	N
	H1B3M	MK 030	N			POS	NEG	NEG	NEG
	J3I4Y	MK 031	N
	F2V5I	MK 032	N
	R5V8B	MK 033	N
	N4M7L	MK 034	N			NEG	NEG	NEG
	U9C5L	MK 035	N			NEG	NEG	NEG
	Q7Y1X	MK 036	N
	X9M2V	MK 037	N	N
	T0R2N	MK 038	N
	S5K0I	MK 039	N			NEG	NEG	NEG
	R8M0M	MK 040	P	P		NEG	NEG	NEG
	P7S5U	MK 041	N
	C6N9F	MK 042	N
	G3T3G	MK 043	N	N		NEG	NEG	NEG
	U7B2F	MK 044	N			NEG	NEG	NEG
	P3J2E	MK 045	N	N		NEG	NEG	NEG
	H4C2P	MK 046	N
	X8E3N	MK 047	N	N
	T5A6F	MK 048	N			NEG	NEG	NEG
	Q5J7M	MK 049	N			NEG	NEG	NEG
	J6I6E	MK 050	N			NEG	NEG	NEG
GRAPPE 59	W4L6S	MK 051	N
	T5T5X	MK 052	N			NEG	NEG	NEG
	G2M8D	MK 053	P	P		NEG	NEG	NEG
	S0M5K	MK 054	N
	O7U4U	MK 055	N	N
	C6M6B	MK 056	N
	V8G6Q	MK 057	N			NEG	NEG	NEG
	L4P1G	MK 058	P	P		NEG	NEG	NEG
	C9X5O	MK 059	N			POS	POS	NEG	NEG
	T3N2M	MK 060	N
	G1H4S	MK 061	N			NEG	NEG	NEG
	F5Z0K	MK 062	N
	Q0V8U	MK 063	P	P		NEG	NEG	NEG
	F8T4L	MK 064	N	N		POS	POS	NEG	NEG
	A0E0E	MK 065	P	P		NEG	NEG	NEG
	B7X5L	MK 066	N	N
	I0Y8P	MK 067	N
	I9Y9Z	MK 068	N			NEG	NEG	NEG
	W9U4F	MK 069	N			NEG	NEG	NEG
	O0J6E	MK 070	N			NEG	NEG	NEG
	P4L1G	MK 071	N
	L1U2J	MK 072	N			NEG	NEG	NEG
	N8Y7C	MK 073	N
	K9C1W	MK 074	N
GRAPPE 60	G0W6J	MK 075	N	N		NEG	NEG	NEG
	V4Y2B	MK 076	N			NEG	NEG	NEG
	P8A6E	MK 077	N
	F3U4H	MK 078	N	N		NEG	NEG	NEG
	I4G3V	MK 079	N	N
	I9Z3U	MK 080	N
	K1P6H	MK 081	N			NEG	NEG	NEG
	P2G9H	MK 082	N
	F9N6I	MK 083	N
	M8H3F	MK 084	N			NEG	NEG	NEG
	Q6Q0N	MK 085	N			NEG	NEG	NEG
	I6D7Y	MK 086	N
	I6Q3I	MK 087	N
	G2H4T	MK 088	N	N
	B3K7V	MK 089	N	N
	P8T6X	MK 090	P	P		NEG	NEG	NEG
	B8B8S	MK 091	N
	M9A6C	MK 092	N			NEG	NEG	NEG
	A4W4F	MK 093	N			NEG	NEG	NEG
	M6H3D	MK 094	N			NEG	NEG	NEG
	Q1I7H	MK 095	N	N
	K4E4W	MK 096	N			NEG	NEG	NEG
	A7S9J	MK 097	N			POS	POS	NEG	NEG
	H4T9O	MK 098	N	N
	D4F2O	MK 099	P	P		NEG	NEG	NEG
	T0Z6Z	MK 100	N			NEG	NEG	NEG
	F3B0J	MK 101	N			NEG	NEG	NEG
	B9F8X	MK 102	N			NEG	NEG	NEG
	I1E8V	MK 103	N
	R9S8C	MK 104	N			POS	POS	NEG	NEG
	A8O2Y	MK 105	N			NEG	POS	NEG
	I5Q7L	MK 106	N
GRAPPE 61	Q9O0O	MK 107	N			NEG	NEG	NEG
	A8I6W	MK 108	N			NEG	NEG	NEG
	C6J8Z	MK 109	N			NEG	NEG	NEG
	Z1L4Q	MK 110	N			NEG	NEG	NEG
	O5D7E	MK 111	N			POS	POS	NEG	POS
	V8I5R	MK 112	N
	O6T2Q	MK 113	N
	P7J1H	MK 114	N			POS	NEG	NEG	POS
	I9L7K	MK 115	P	P		NEG	NEG	NEG
	P4W1R	MK 116	P	P		NEG	NEG	NEG
	O6O2L	MK 117	N
	M7J3G	MK 118	N	N		NEG	NEG	NEG
	R3I3G	MK 119	N			NEG	NEG	NEG
	L8T8V	MK 120	N
	E8D6V	MK 121	N
	B1J1M	MK 122	N			NEG	NEG	NEG
	W3J5O	MK 123	N
	W7B1G	MK 124	N
	K7B0S	MK 125	N			NEG	NEG	NEG
	D2X6J	MK 126	N			NEG	NEG	NEG
	U3E0C	MK 127	N
	A5R0W	MK 128	N
	P0U5P	MK 129	N
	R5K5M	MK 130	N
	O2M6J	MK 131	N
	S3A3Y	MK 132	N			NEG	NEG	NEG
	J4Y6S	MK 133	P	P		NEG	NEG	NEG
	G5M8G	MK 134	N	N
	L5W7U	MK 135	N
	H0Q6E	MK 136	N
	X4Y4F	MK 137	N
	Z0J6P	MK 138	N
	H5X0K	MK 139	P	P		NEG	NEG	NEG
	K8K2F	MK 140	N			NEG	NEG	NEG
	J4I8E	MK 141	N
GRAPPE 62	K6Y5U	MK 142	N			NEG	NEG	NEG
	O0D3U	MK 143	N
	A0H5M	MK 144	N			NEG	NEG	NEG
	W9S2B	MK 145	N			NEG	NEG	NEG
	B3V6G	MK 146	N	N
	R7H2I	MK 147	N			NEG	NEG	NEG
	I6L3D	MK 148	N
	V2A9H	MK 149	N	N
	A6M4W	MK 150	N
	M1C3S	MK 151	N
	A1L4Q	MK 152	N
	J6V1M	MK 153	N
	P3O7O	MK 154	N
	L8B0U	MK 155	N
	F9M0B	MK 156	N			NEG	NEG	NEG
	Y1S0S	MK 157	N
	R1W0P	MK 158	N			NEG	NEG	NEG
	X9M8C	MK 159	N
	A4P7B	MK 160	N			NEG	NEG	NEG
	I5I3Y	MK 161	P	P		NEG	NEG	NEG
	T9F6O	MK 162	P	P		NEG	NEG	NEG
	V4L5Q	MK 163	N			NEG	NEG	NEG
	Q5I3H	MK 164	P	P		NEG	NEG	NEG
	U4D4G	MK 165	N			NEG	NEG	NEG
	D9U5M	MK 166	N
	D2F2M	MK 167	P	P		NEG	NEG	NEG
	E2U6H	MK 168	N			NEG	NEG	NEG
	G2S6H	MK 169	N
	A3C4J	MK 170	N			NEG	NEG	NEG
	S3C2Z	MK 171	N
	S6R2S	MK 172	N
	A1F9P	MK 173	N			NEG	NEG	NEG
	O2T7R	MK 174	N
	K5C4V	MK 175	N
	K3B8W	MK 176	N	N
	P3L5J	MK 177	N
	C2Z9N	MK 178	N			NEG	NEG	NEG
	Z7P3Z	MK 179	N
GRAPPE 63	F8E6X	MK 180	P	P		NEG	NEG	NEG
	Y5B4J	MK 181	N
	X2U5Z	MK 182	N			NEG	NEG	NEG
	L4G8E	MK 183	N
	U9P7B	MK 184	N
	X4A7J	MK 185	N			NEG	NEG	NEG
	F5G8Y	MK 186	N			NEG	NEG	NEG
	A1N9X	MK 187	P	P		NEG	NEG	NEG
	X1R8Y	MK 188	N			NEG	NEG	NEG
	P7P9V	MK 189	N			NEG	NEG	NEG
	D1A2G	MK 190	N			NEG	NEG	NEG
	C3W1D	MK 191	N
	U5O6U	MK 192	N
	V6B9M	MK 193	N
	N1J8G	MK 194	N			NEG	NEG	NEG
	F8C6V	MK 195	N			NEG	NEG	NEG
	L6C1U	MK 196	N			NEG	NEG	NEG
	Z8G3R	MK 197	N			NEG	NEG	NEG
	Q4J9N	MK 198	N
	K9S4Q	MK 199	N			NEG	NEG	NEG
	E2Q0W	MK 200	N			NEG	NEG	NEG
	H1Y4L	MK 201	N			NEG	NEG	NEG
	R5W0T	MK 202	N
	Z2E8O	MK 203	N			NEG	NEG	NEG
	Q4S3Q	MK 204	N			NEG	NEG	NEG
	I9T5Q	MK 205	N
	Q0T4O	MK 206	N
	V1I4J	MK 207	N			NEG	NEG	NEG
	N3C2U	MK 208	N
	H0B8Q	MK 209	N			NEG	NEG	NEG
	G5L1X	MK 210	N
	F5N4C	MK 211	N			NEG	POS	NEG
GRAPPE 64	S5K5N	MK 212	N			NEG	NEG	NEG
	V9G0L	MK 213	P	P		NEG	NEG	NEG
	V1W9D	MK 214	N			NEG	NEG	NEG
	B1B0D	MK 215	N			NEG	NEG	NEG
	U9M1R	MK 216	N
	K7D9E	MK 217	N			NEG	NEG	NEG
	L5D0T	MK 218	N			POS	POS	NEG	POS
	A3T5C	MK 219	N
	Y4X6H	MK 220	N
	C1F8Q	MK 221	P	P		NEG	NEG	NEG
	X7X1E	MK 222	N			NEG	NEG	NEG
	Y7F6R	MK 223	N
	R5A3Z	MK 224	N			NEG	NEG	NEG
	W3V9F	MK 225	N			NEG	NEG	NEG
	L8Z3W	MK 226	N			NEG	NEG	NEG
	O2R6O	MK 227	N			NEG	NEG	NEG
	J6R3K	MK 228	N			NEG	NEG	NEG
	K0T9N	MK 229	N			NEG	NEG	NEG
	U2V9C	MK 230	N			NEG	NEG	NEG
	P2V8V	MK 231	N
	W1F8L	MK 232	N			NEG	NEG	NEG
	V3Z5E	MK 233	N
	Y2J0K	MK 234	N			NEG	NEG	NEG
	E0D5M	MK 235	N			NEG	NEG	NEG
	H8S0I	MK 236	N	N
	G5T5K	MK 237	N	N		NEG	NEG	NEG
	Q5K9P	MK 238	N			NEG	NEG	NEG
GRAPPE 65	C3X0D	MK 239	P	P		NEG	NEG	NEG
	J6L3E	MK 240	N
	V4X9H	MK 241	P	P		NEG	NEG	NEG
	M7N8P	MK 242	N			NEG	NEG	NEG
	X3S0T	MK 243	N
	H1I2S	MK 244	N
	X6A8M	MK 245	N			NEG	NEG	NEG
	I0Q0Y	MK 246	N
	Z9B2M	MK 247	N			NEG	NEG	NEG
	L6R8R	MK 248	N			NEG	NEG	NEG
	H3I5X	MK 249	N			NEG	NEG	NEG
	M8K8N	MK 250	N
	C9L1X	MK 251	N
	V0D9I	MK 252	N			NEG	NEG	NEG
	N7O2L	MK 253	N
	F7R6K	MK 254	N	N
	C1I9U	MK 255	N
	T8S2W	MK 256	N
	C0Q7Z	MK 257	N
	N9H6K	MK 258	N			NEG	NEG	NEG
	Z5D8Q	MK 259	N
	M6R6Q	MK 260	N
	R5R4S	MK 261	N			NEG	NEG	NEG
	O2G0W	MK 262	N
	M5D1V	MK 263	N
	H6F2U	MK 264	N			NEG	NEG	NEG
	B9D5S	MK 265	N
	V7X7I	MK 266	N
GRAPPE 66	M7V8X	MK 267	N			NEG	NEG	NEG
	Q0T6Q	MK 268	N
	A5U8I	MK 269	N
	N6S5R	MK 270	N
	B7O3Z	MK 271	P	P		NEG	NEG	NEG
	A0X1Y	MK 272	N
	U8I4P	MK 273	N			NEG	NEG	NEG
	W2O9W	MK 274	N			NEG	NEG	NEG
	D1A5J	MK 275	N
	W7T2Z	MK 276	N
	W5R9D	MK 277	N
	D1J3Q	MK 278	N
	D8S4I	MK 279	N
	N0O2E	MK 280	N			NEG	NEG	NEG
	Y1W1X	MK 281	N			NEG	NEG	NEG
	R3Q9U	MK 282	N
	Q3U5T	MK 283	N			NEG	NEG	NEG
	B9G2S	MK 284	N			NEG	NEG	NEG
	D3J5U	MK 285	N
	Q5R5S	MK 286	N
	Z3M5U	MK 287	N
	Q8K4N	MK 288	N			NEG	NEG	NEG
	P6K1H	MK 289	P	P		NEG	NEG	NEG
	Z1N4S	MK 290	N			POS	POS	NEG	NEG
	Q0P6M	MK 291	N
	N1R1H	MK 292	N	N
GRAPPE 67	N1M1C	MK 293	N	N
	P5K1G	MK 294	N			NEG	NEG	NEG
	R4A2X	MK 295	N			NEG	NEG	NEG
	Q3I3F	MK 296	N	N
	O3T8T	MK 297	N
	R1J6I	MK 298	N			POS	POS	NEG	NEG
	J9O8P	MK 299	N	N		NEG	NEG	NEG
	Y3D2H	MK 300	N			NEG	NEG	NEG
	B8I1S	MK 301	N
	L2O0C	MK 302	N			NEG	NEG	NEG
	K0T7L	MK 303	N
	V3V6B	MK 304	N
	J7R4M	MK 305	N
	H0D8S	MK 306	N
	P6T1Q	MK 307	N			NEG	NEG	NEG
	M1D6W	MK 308	N			NEG	NEG	NEG
	S3M1J	MK 309	N
	G3P5E	MK 310	N
	Z9N0W	MK 311	N			NEG	NEG	NEG
GRAPPE 68	A8A8Q	MK 312	N	N		NEG	NEG	NEG
	H3Q6H	MK 313	N			NEG	NEG	NEG
	M2G7C	MK 314	N
	S7W8F	MK 315	N	N
	Q9V8E	MK 316	N
	H4V9Q	MK 317	N			NEG	NEG	NEG
	X6C4K	MK 318	N
	O6F6G	MK 319	N
	S7H6N	MK 320	N
	Z2I5P	MK 321	N			NEG	NEG	NEG
	I5Q5J	MK 322	N			NEG	NEG	NEG
	G7K9H	MK 323	N			NEG	NEG	NEG
	A4T9H	MK 324	N			NEG	NEG	NEG
	M1J7E	MK 325	P	P		NEG	NEG	NEG
	Y2T2W	MK 326	N			NEG	NEG	NEG
	E8Y9U	MK 327	N			NEG	NEG	NEG
	T3J9P	MK 328	P	P		NEG	NEG	NEG
	Y5V1B	MK 329	N
	R0N3I	MK 330	N
	N7X2U	MK 331	N
GRAPPE 69	B7L0T	MK 332	N
	V4Y7G	MK 333	N			POS	NEG	NEG	POS
	F7K6D	MK 334	N
	W9F2N	MK 335	N			NEG	NEG	NEG
	H4Z7S	MK 336	N			NEG	NEG	NEG
	O2O3I	MK 337	N
	Z1V9G	MK 338	N
	H0W2G	MK 339	N	N		NEG	NEG	NEG
	H5V3L	MK 340	N
	Z4J3Q	MK 341	N
	U7Q9C	MK 342	N
	O5I9L	MK 343	N
	D7S0D	MK 344	N
	G1X2H	MK 345	N			NEG	NEG	NEG
	R0D2W	MK 346	N			NEG	NEG	NEG
	D9N0Z	MK 347	N
	Z7X6L	MK 348	N			POS	POS	NEG	POS
	U8X2D	MK 349	N			NEG	NEG	NEG
	Q1D8D	MK 350	N	N		POS	POS	NEG	NEG
	O6M8P	MK 351	N			POS	POS	NEG	NEG
	G7X4P	MK 352	N			NEG	NEG	NEG
	N5I2D	MK 353	N
	J8J2D	MK 354	N
	H4A3O	MK 355	N
	N3M8L	MK 356	N
	N0W1L	MK 357	N
	A5W2E	MK 358	N
	G1L5X	MK 359	N			NEG	NEG	NEG
GRAPPE 70	B3J0N	MK 360	N
	I4J7D	MK 361	N			NEG	NEG	NEG
	X2K7R	MK 362	N			NEG	NEG	NEG
	I5P3G	MK 363	N
	C4J9Y	MK 364	N			POS	NEG	NEG	NEG
	V1O4P	MK 365	N
	K4N6I	MK 366	N
	Y4U9H	MK 367	N			NEG	NEG	NEG
	P2F4B	MK 368	N
	N1K8H	MK 369	N			NEG	NEG	NEG
	W2V8D	MK 370	N
	N2J9I	MK 371	N			NEG	NEG	NEG
	L4G7D	MK 372	N			NEG	POS	NEG
	K4C3T	MK 373	N
	E3N8D	MK 374	N
GRAPPE 71	D8P4F	MK 375	N
	T2W7Z	MK 376	N	N
	Y6T9I	MK 377	N
	V8A8M	MK 378	N			NEG	NEG	NEG
	G6N5F	MK 379	N			NEG	NEG	NEG
	G9D8B	MK 380	N
	Z7M2V	MK 381	N			NEG	NEG	NEG
	S6O8V	MK 382	N			NEG	NEG	NEG
	O4C6B	MK 383	N			NEG	NEG	NEG
	E9H7C	MK 384	N			POS	POS	NEG	POS
	A6F1M	MK 385	N			NEG	NEG	NEG
	G5J9E	MK 386	N
	B5W5I	MK 387	N
	I1Z4N	MK 388	N			NEG	NEG
	Q8J2K	MK 389	N			NEG	NEG	NEG
	G7B3R	MK 390	N
	E4F8V	MK 391	N
	J6O4I	MK 392	N
	L4K2C	MK 393	N			NEG	NEG
	U7A0C	MK 394	N
	O8O5Q	MK 395	N			NEG	NEG
	X5O0R	MK 396	N
	K1F9Z	MK 397	N			NEG
	J8S6Q	MK 398	N			NEG
	N4A7Y	MK 399	N			NEG	NEG
	V9R7E	MK 400	N
	R3D8G	MK 401	N			NEG	NEG
	X6B4J	MK 402	N			NEG	NEG
	D7D6T	MK 403	N	N
	H7Y8V	MK 404	N
	U2U0R	MK 405	N			NEG	NEG
GRAPPE 72	U3E5H	MK 406	N
	S3V5W	MK 407	N
	D7X1J	MK 408	N
	C1K6T	MK 409	N
	L7L6K	MK 410	N			NEG	NEG
	W8A9O	MK 411	N			NEG	NEG
	Z0T1U	MK 412	N	N		NEG	NEG
	V5Z8J	MK 413	N			NEG	NEG
	H3I1T	MK 414	N	N		POS	NEG	NEG	POS
	I8G3Z	MK 415	N
	X8E5P	MK 416	N	N
	G9P1G	MK 417	N
	R1M3I	MK 418	N	N
	N6D5C	MK 419	N
	O0G7C	MK 420	N
	T6N3Q	MK 421	N	N
	G2W0F	MK 422	N			NEG	NEG
	S6E8L	MK 423	N			NEG	NEG
	Q6E2D	MK 424	N
	D0X5G	MK 425	N			NEG	NEG
	T7S6Z	MK 426	N
	W4B3F	MK 427	N
	Z7F9V	MK 428	N			NEG	NEG
	G2N7D	MK 429	N
	L1O6H	MK 430	N			NEG	NEG
	J6Q4K	MK 431	N
GRAPPE 73	Z0Y4D	MK 432	N
	N6K6K	MK 433	N
	W5F7O	MK 434	N			NEG	NEG
	Y8M1U	MK 435	N
	B3L2R	MK 436	N
	P0U8S	MK 437	N			NEG	NEG
	V2Q1P	MK 438	N
	X8S6F	MK 439	N	N
	L5S4N	MK 440	N			NEG	NEG
	U3R7W	MK 441	N
	Y5H6R	MK 442	N
	A9U6K	MK 443	N
	W1E6I	MK 444	P	P		NEG	NEG	NEG
	B2P9C	MK 445	N	N			NEG
	H5K7E	MK 446	N
	A8T4G	MK 447	N	N		POS	POS		NEG
	J7D7B	MK 448	N
	U5N8V	MK 449	N
	T0P9S	MK 450	N			NEG	POS
	F3K8B	MK 451	N
	S0W2R	MK 452	N			NEG	POS
	P6X6Z	MK 453	N			NEG	NEG
	O5I2E	MK 454	N			NEG	POS
	Y0B5F	MK 455	N			NEG	POS
	V8B4J	MK 456	N			NEG	POS
GRAPPE 74	C9S9N	MK 457	N			NEG	NEG
	Y2A1C	MK 458	N			NEG	NEG
	L1J5B	MK 459	N
	C8B5Q	MK 460	N			NEG	POS
	B7A9R	MK 461	N
	F0I0N	MK 462	N	N
	W4D7L	MK 463	N			NEG	NEG
	V1A4B	MK 464	N
	R9Z9K	MK 465	N
	E6R4G	MK 466	N			NEG	NEG
	Y8I9Y	MK 467	N
	U6R4W	MK 468	N			NEG	POS
	V1H0E	MK 469	N			NEG	POS
	P8N5Q	MK 470	N
	Y7B4L	MK 471	N
	F4D7T	MK 472	N
	C9R9M	MK 473	N			NEG	POS
	G8A4S	MK 474	N			NEG	POS
	X2Y1Z	MK 475	N			NEG	NEG
	U5R6X	MK 476	N	N		NEG	POS
	A7S1B	MK 477	N
	N0O3F	MK 478	N
	U8X1C	MK 479	N			NEG	NEG
GRAPPE 75	X1D3F	MK 480	N
	Q8G3I	MK 481	N			NEG	POS
	U4N1N	MK 482	N
	T2A1W	MK 483	N			NEG	POS
	G1H6U	MK 484	N
	M7T6T	MK 485	N
	Z1L1N	MK 486	N
	T0Q2M	MK 487	N
	B5B6N	MK 488	N
	P9Y2Z	MK 489	N			NEG	POS
	S6O9W	MK 490	N			NEG	POS
	Q8X6D	MK 491	N			NEG	POS
	E8L4C	MK 492	N			NEG	POS
	N7R6S	MK 493	N
	H2Z1K	MK 494	N
	F3A0I	MK 495	N
	C3U0Z	MK 496	N			POS	POS		NEG
	Q3Y0S	MK 497	N	N
	R8A5F	MK 498	N			NEG	POS
	R3F6G	MK 499	N
GRAPPE 76	J2D3R	MK 500	N	N		NEG	POS
	K7F2Y	MK 501	N
	B4F5P	MK 502	N
	Q9Z0Z	MK 503	P	P		NEG	NEG	NEG
	K0A2M	MK 504	N			NEG	POS
	E1M0R	MK 505	P	P		NEG	NEG	NEG
	V2C4E	MK 506	N
	I4I7C	MK 507	N
	X5J3P	MK 508	N	N
	N8T0P	MK 509	N			NEG	POS
	W8S1Y	MK 510	N
	S9G0I	MK 511	N			NEG	POS
	T8C9N	MK 512	N	N
	M1X5Q	MK 513	N			NEG	POS
	S7A0Z	MK 514	N
	V5I7Q	MK 515	N
	B1H5O	MK 516	N			NEG	POS
	P6C2Z	MK 517	N
	Y7R6E	MK 518	N
	V5X9I	MK 519	N
	U0B6C	MK 520	N
	N2N3G	MK 521	N
	A6C5N	MK 522	N
	Z4N4V	MK 523	N
	J2O8I	MK 524	N			POS	POS		NEG
	A0T2V	MK 525	N
	J1K3X	MK 526	N
	K8T0M	MK 527	N
GRAPPE 77	I7G1W	MK 528	N
	D9L8G	MK 529	N
	P5K7M	MK 530	N
	G8F5Y	MK 531	P	P		NEG	NEG	NEG
	C5R3C	MK 532	N
	Q1S0K	MK 533	N
	V6V6E	MK 534	N
	V1H1F	MK 535	N
	W1Y8F	MK 536	N			NEG	POS
	L7W0P	MK 537	P	P		NEG	NEG	NEG
	Y7K4U	MK 538	N
	B8E6T	MK 539	N
	X5V8H	MK 540	N			NEG	POS
	V5M6T	MK 541	N	N
	A1Y7H	MK 542	N
	B0I9S	MK 543	N
	R9Z2D	MK 544	N
	C6K3V	MK 545	N			NEG	POS
	K3X3O	MK 546	N
	M5W8W	MK 547	P	P		NEG	NEG	NEG
	S6U6Z	MK 548	N
	N7U9Y	MK 549	N
	J1T0E	MK 550	N			NEG	POS
GRAPPE 78	P9A7G	MK 551	N
	T9B9N	MK 552	N
	C2O6Y	MK 553	N	N
	S6H1H	MK 554	N	N
	J9A4W	MK 555	N			NEG	POS
	M7E0X	MK 556	N
	F3L3W	MK 557	N			NEG	POS
	N7S0N	MK 558	N
	C1A3G	MK 559	N
	X2E2G	MK 560	N
	S7R5W	MK 561	N
	C6B2L	MK 562	N			NEG	POS
	T5U4X	MK 563	N
	A9T7K	MK 564	N
	P0P7M	MK 565	N
	V4T3W	MK 566	N	N		POS	NEG		POS
	V0O9T	MK 567	N
	O4K1E	MK 568	N
	F7T0G	MK 569	N	N		NEG	NEG
	C2O1T	MK 570	N
	O0N6I	MK 571	N
	I2U9O	MK 572	N
	C4L6X	MK 573	N			NEG	POS
	M9J4J	MK 574	N
	Q7L9S	MK 575	N
	A4M1R	MK 576	N	N		NEG	NEG
	V7I1M	MK 577	N
	R5D7H	MK 578	P	P		NEG	NEG	NEG
	L4G9F	MK 579	N
	L5N9N	MK 580	N
	S5C3D	MK 581	N
	I4T9P	MK 582	N
	S9J8T	MK 583	N			NEG	POS
	H6Z6T	MK 584	N
	F4A8R	MK 585	N			NEG	NEG
GRAPPE 79	F4Y7P	MK 586	N
	T4F0D	MK 587	N
	P9Y5D	MK 588	N
	C3T6F	MK 589	N
	S6L5P	MK 590	N			NEG	NEG
	Z2X6G	MK 591	N
	Z5U4E	MK 592	N
	T7S0T	MK 593	N			NEG	NEG
	I4I1V	MK 594	N
	W6N1R	MK 595	N
	U2J8O	MK 596	N	N
	Z8N1W	MK 597	N
	T5O4R	MK 598	N
	Q5B1X	MK 599	N
	U8G3M	MK 600	N
	G8A2Q	MK 601	N			NEG	NEG
	R4A5B	MK 602	N
	Q6U5W	MK 603	N			POS	NEG		NEG
	Y9N3Y	MK 604	N
	N3M1E	MK 605	N			NEG	NEG
	N4M9N	MK 606	N			NEG	NEG
	S2T2Q	MK 607	N			POS	NEG		NEG
	Q1N6L	MK 608	N			NEG	NEG
	X0D7I	MK 609	N			NEG	POS
	M5R9S	MK 610	N
	Y2M5S	MK 611	N
	L5O8N	MK 612	N			POS	POS		NEG
	J6Y9X	MK 613	N			NEG	POS
	R9N3R	MK 614	N	N		NEG	NEG
	Q4H1D	MK 615	N
	K3K3B	MK 616	P	P
	D7Z4O	MK 617	N	P-->N	N
	B6K7Y	MK 618	N
GRAPPE 80	K8N9P	MK 619	N
	J3Q0D	MK 620	N
	G8L0Z	MK 621	N			NEG	NEG
	A9C3O	MK 622	N
	M8O1K	MK 623	N			NEG	NEG
	F6X2L	MK 624	N			NEG	NEG
	X8U6H	MK 625	N
	T2P3O	MK 626	N
	J5A1P	MK 627	N			NEG	NEG
	B6G2P	MK 628	N			NEG	NEG
	E3L0S	MK 629	N
	B1R5Y	MK 630	N			NEG	NEG
	S2Q5Q	MK 631	N	N
	P2Y6W	MK 632	N			NEG	NEG
	N8G6I	MK 633	N
	X2C5H	MK 634	N			NEG	NEG
	M6X4U	MK 635	N
	B4S0X	MK 636	N
	W6G5O	MK 637	N			NEG	NEG
	Z0Q1R	MK 638	N			NEG	NEG
	Q5U7X	MK 639	N			POS	POS		POS
	J6P2H	MK 640	N	N		NEG	NEG
	N5Q3M	MK 641	N
	B4L6W	MK 642	N
	U1J3I	MK 643	N
	Y6Q4Z	MK 644	N
	V5C9M	MK 645	N
	D5V7L	MK 646	N			NEG	NEG
	B1G3L	MK 647	N
	S8Z5G	MK 648	N
	P8Q2Q	MK 649	N
	W5A4G	MK 650	N			NEG	NEG
	J7Q4L	MK 651	N
	W8P9E	MK 652	N
	U6V0W	MK 653	N			NEG	NEG
	G2R0Z	MK 654	N	N
	O5C2X	MK 655	N
GRAPPE 81	Y9K4W	MK 656	N
	Q6D9J	MK 657	N			NEG	NEG
	S7U1V	MK 658	P	P		NEG	NEG	NEG
	B5I0O	MK 659	N	N		NEG	NEG
	J0E6T	MK 660	N	N
	M6A8B	MK 661	N
	U2O8T	MK 662	N
	F9V4O	MK 663	N
	B3S5C	MK 664	N			POS	POS		NEG
	S0N9P	MK 665	N	N
	Y7X5J	MK 666	N
	T2Q2O	MK 667	N
	C0S9E	MK 668	N			NEG	NEG
	Z5Q2X	MK 669	N
	E2L5W	MK 670	N
	D5X1H	MK 671	N
	O9U2U	MK 672	N			NEG	NEG
	H6A7U	MK 673	N
	E5T6J	MK 674	N
	M6W4T	MK 675	N
	O7Z1W	MK 676	N			NEG	NEG
	Z1J9T	MK 677	N
	L4M2E	MK 678	N
	O4F6E	MK 679	N
	V8G1L	MK 680	N	N
	T2O9T	MK 681	N
	H5Y4P	MK 682	N			NEG	NEG
	K2J3Y	MK 683	N
	A4H6R	MK 684	N
GRAPPE 82	B2B1F	MK 685	N
	H1D9U	MK 686	N
	C3P8D	MK 687	N
	Y6V2D	MK 688	N
	T2H1E	MK 689	N
	C1G6P	MK 690	N
	D8F0Q	MK 691	N			NEG	POS
	N9I9O	MK 692	N			NEG	POS
	M4B0R	MK 693	N
	P9Q2R	MK 694	N			NEG	POS
	T7T7C	MK 695	N
	G4G7X	MK 696	N			POS	NEG		NEG
	N9O3O	MK 697	N
	M9U1R	MK 698	N
	H8N2F	MK 699	N			NEG	POS
	M2M9K	MK 700	N
	K7Q9R	MK 701	N
	R8C6I	MK 702	N			NEG	POS
GRAPPE 83	S6T5X	MK 703	N	N
	X7D5N	MK 704	N
	V1A2Y	MK 705	N
	U9Y6J	MK 706	N			NEG	POS
	J9F7F	MK 707	N
	T6G8O	MK 708	N
	D1E6O	MK 709	P	P		NEG	NEG	NEG
	F7P7J	MK 710	N	N
	G9G7D	MK 711	N
	A3G9S	MK 712	N	N
	J8K2E	MK 713	N			NEG	POS
	P9G5K	MK 714	N
	Z0G9P	MK 715	N
	I4K2Y	MK 716	N
	P5X5X	MK 717	N
	D2Q2X	MK 718	N
	O1E0T	MK 719	N			NEG	NEG
	W3O9X	MK 720	N
	L9X3V	MK 721	N
	V8K7V	MK 722	N			NEG	NEG
	X0K1J	MK 723	N
	Y1H3K	MK 724	N
	J7H3B	MK 725	N
	I0X1H	MK 726	N	N
	G7N0B	MK 727	N			NEG	NEG
	S6Y5D	MK 728	N
GRAPPE 84	Z1P8Y	MK 729	N
	K2V7P	MK 730	N			NEG
	M2A3R	MK 731	N
	Z3H2M	MK 732	N			NEG	POS
	F4X3K	MK 733	N
	Z7O7D	MK 734	N	N		NEG
	U2L7P	MK 735	N
	M8X2U	MK 736	N
	F7J2X	MK 737	N			NEG
	T5R9Z	MK 738	N
	D1B7M	MK 739	N	N
	B8N8F	MK 740	N			NEG
	Z2E0G	MK 741	N
	T4R8X	MK 742	N
	M3T8R	MK 743	N
	G0O1V	MK 744	P	P		NEG	NEG	NEG
	B2Q2V	MK 745	N			NEG
	R3Z6B	MK 746	N			NEG	POS
	R1W3S	MK 747	N
	T1F4E	MK 748	N
	O7D3C	MK 749	N
	N0X4P	MK 750	N			NEG	POS

## Sheet: NM
		Prefecture	NANA MAMBERE
		Code prefecture	4
	Code Individu	Num identification	Résultat Vironostika	AgHBs	AntiHBc	VHC	VHD
GRAPPE 85	X7S8G	NM 001	P	NEG	NEG	NEG
	Y6T3C	NM 002	N	NEG	NEG	NEG
	Z2C3H	NM 003	N	NEG	NEG	NEG
	Q1C7B	NM 004	N
	J6S4M	NM 005	N	NEG	NEG	NEG
	H5P1D	NM 006	N	NEG	NEG	NEG
	A7N3X	NM 007	N	NEG	NEG	NEG
	Y8Q3B	NM 008	N
	N2C6X	NM 009	N
	O8E9K	NM 010	N
	Z0H8P	NM 011	N	NEG	NEG	NEG
	L7W5U	NM 012	N
	X3D7L	NM 013	N	NEG	NEG	NEG
	N3T0K	NM 014	P	NEG	NEG	NEG
	E4X0G	NM 015	P	NEG	NEG	NEG
	M3K8I	NM 016	N	NEG	NEG	NEG
	M6Y3U	NM 017	N	NEG	NEG	NEG
	B9N2Z	NM 018	N
	W3V5B	NM 019	N
	G7D2S	NM 020	N	NEG	NEG	NEG
	V6E0G	NM 021	N
	M4C5X	NM 022	N
	B4R5C	NM 023	N
	T4O4Q	NM 024	N	NEG	NEG	NEG
GRAPPE 86	A3L8W	NM 025	N	NEG	NEG	NEG
	I6C7X	NM 026	N	NEG	NEG	NEG
	C2H7S	NM 027	N	NEG	NEG	NEG
	W8T7G	NM 028	N	NEG	NEG	NEG
	P8P2P	NM 029	N	NEG	NEG	NEG
	X4N0P	NM 030	N	NEG	NEG	NEG
	Z0N1O	NM 031	N	NEG	NEG	NEG
	F2L8B	NM 032	N	NEG	NEG	NEG
	F4M6C	NM 033	N	NEG	NEG	NEG
	E1D4M	NM 034	N	NEG	NEG	NEG
	C8T0E	NM 035	P	NEG	NEG	NEG
	K2Q4H	NM 036	N
	X0Q3R	NM 037	N	NEG	NEG	NEG
	O1S3L	NM 038	N	NEG	NEG	NEG
	C9V6N	NM 039	N
	Z7L4W	NM 040	N
	G6R7L	NM 041	N	NEG	NEG	NEG
	X5P9C	NM 042	N	NEG	NEG	NEG
GRAPPE 87	Y5H3O	NM 043	N
	F0Z9O	NM 044	N
	G5O7H	NM 045	N
	Q7Y0W	NM 046	N	NEG	NEG	NEG
	V3X5C	NM 047	N
	P0X8V	NM 048	N	NEG	NEG	NEG
	X7A6L	NM 049	N
	Z0Z1B	NM 050	N	NEG	NEG	NEG
	P7H9N	NM 051	N
	G4G8Y	NM 052	N	NEG	NEG	NEG
	T6G1H	NM 053	N
	W8T5E	NM 054	N
	F0D9R	NM 055	N	NEG	NEG	NEG
	L6R4N	NM 056	N	NEG	NEG	NEG
	M2P3H	NM 057	N
	N5E5C	NM 058	N	NEG	NEG	NEG
	E0X6I	NM 059	N
	A5S1Y	NM 060	N	NEG	NEG	NEG
	W6F4M	NM 061	N	??	NEG	NEG
	U7C6K	NM 062	N
	D2N4W	NM 063	N	NEG	NEG	NEG
	X4G6O	NM 064	N
	O3K4G	NM 065	N	??	NEG	NEG
	H2J6Y	NM 066	N
	E9S9P	NM 067	P	NEG	NEG	NEG
	R1A5X	NM 068	N	NEG	NEG	NEG
	F8D2S	NM 069	N	NEG	NEG	NEG
GRAPPE 88	D6F8W	NM 070	N	NEG	NEG	NEG
	L0Q5H	NM 071	N
	K9I6I	NM 072	P	NEG	NEG	NEG
	P2W9X	NM 073	N
	P5T8W	NM 074	N	POS	POS	NEG	NEG
	S8D7L	NM 075	N	NEG	NEG	NEG
	T2I9N	NM 076	N	NEG	NEG	NEG
	E6Q3E	NM 077	N
	X1N8U	NM 078	N
	M5C4X	NM 079	P	POS	POS	NEG	NEG
	Q5G4G	NM 080	N
	T9H5P	NM 081	N	NEG	NEG	NEG
	V3F8M	NM 082	P	NEG	NEG	NEG
	A4O1T	NM 083	P	NEG	NEG	NEG
	M2K4D	NM 084	P	NEG	NEG	NEG
	H0R5E	NM 085	N	POS	POS	NEG	NEG
	C4K4U	NM 086	N	NEG	NEG	NEG
	S8F8O	NM 087	N
	C1Q4X	NM 088	N
	F2R6F	NM 089	N	POS	POS	NEG	NEG
	V2W4Y	NM 090	N	NEG	NEG	NEG
	A2X0Z	NM 091	N
	P9I0H	NM 092	N
	L8J5I	NM 093	N	NEG	NEG	NEG
	Z0J0J	NM 094	N
	M9K8O	NM 095	N	NEG	NEG	NEG
	A9W9P	NM 096	N	NEG	NEG	NEG
	G8I2Y	NM 097	N	NEG	NEG	NEG
	S1U1P	NM 098	N	NEG	NEG	NEG
	P7W0T	NM 099	N	NEG	NEG	NEG
	Q6S2R	NM 100	N	NEG	NEG	NEG
GRAPPE 89	K3S0G	NM 101	N	NEG	NEG	NEG
	U3M3N	NM 102	N	NEG	NEG	NEG
	J4H2W	NM 103	N
	F4J6Y	NM 104	N
	O1V4P	NM 105	N
	I4D0P	NM 106	N
	W7J4R	NM 107	N
	V9F0K	NM 108	N	NEG	NEG	NEG
	J8R6P	NM 109	N	NEG	NEG	NEG
	S9Q9C	NM 110	N	NEG	NEG	NEG
	P1E3X	NM 111	N
	E8L3B	NM 112	N
	R4H8L	NM 113	N	NEG	NEG	NEG
	B2R7C	NM 114	N	NEG	NEG	NEG
	L8E5D	NM 115	N	NEG	NEG	NEG
	A0W8F	NM 116	N
	Q8G9O	NM 117	N	NEG	NEG	NEG
	A7W4I	NM 118	N	POS	POS	NEG	NEG
	F9S9Q	NM 119	N	POS	POS	NEG	POS
	C9R1E	NM 120	N	NEG	NEG	NEG
	H5Q7K	NM 121	N	POS	NEG	NEG	NEG
	Y8L9C	NM 122	N	NEG	NEG	NEG
	U4U0T	NM 123	N
GRAPPE 90	I7K0Z	NM 124	P	NEG	NEG	NEG
	P4T2P	NM 125	N	NEG	NEG	NEG
	L7A2U	NM 126	N	NEG	NEG	NEG
	X5R4Y	NM 127	N	NEG	NEG	NEG
	B7Q6F	NM 128	N
	Y4Y8K	NM 129	N
	W6A7K	NM 130	N
	U7O1R	NM 131	P	NEG	NEG	NEG
	M7S4Q	NM 132	N	NEG	NEG	NEG
	S8V8F	NM 133	N	NEG	NEG	NEG
	B9M0W	NM 134	P	NEG	NEG	NEG
	Z9X1I	NM 135	N	NEG	NEG	NEG
	K0B6R	NM 136	N
	L5C0S	NM 137	N
	W3Q3T	NM 138	N	POS	POS	NEG	NEG
	R7K2L	NM 139	N
	G6J9F	NM 140	P	NEG	NEG	NEG
	C6E7T	NM 141	N	NEG	NEG	NEG
	R3W6X	NM 142	N
	J3M0Y	NM 143	N
	W8W9L	NM 144	N	NEG	NEG	NEG
	A9P1Z	NM 145	N	NEG	NEG	NEG
	M0J1W	NM 146	N
	F3L0T	NM 147	P	NEG	NEG	NEG
GRAPPE 91	O0E2U	NM 148	N
	L9W6X	NM 149	N	NEG	NEG	NEG
	Y1J5O	NM 150	N	NEG	NEG	NEG
	G2C6Q	NM 151	N	NEG	NEG	NEG
	R8G9P	NM 152	N	NEG	NEG	NEG
	M2G6B	NM 153	N
	D4M9D	NM 154	N
	V0I8M	NM 155	N	NEG	NEG	NEG
	E1N8B	NM 156	N
	L2T7O	NM 157	N	NEG	NEG	NEG
	O7N5O	NM 158	N
	Z5S8G	NM 159	P	NEG	NEG	NEG
	J7Y3S	NM 160	N	POS	POS	NEG	NEG
	H7P1F	NM 161	N	NEG	NEG	NEG
	B4Q1W	NM 162	N
	B9Q9K	NM 163	P	NEG	NEG	NEG
	G8U2L	NM 164	N	POS	POS	NEG	NEG
	Z4V5F	NM 165	N	NEG	NEG	NEG
	A7Q7F	NM 166	N
	C8S6J	NM 167	N	NEG	NEG	NEG
GRAPPE 92	C6U4H	NM 168	N	NEG	NEG	NEG
	T8Q3V	NM 169	N	POS	POS		NEG
	R3N2K	NM 170	N
	W1Q1P	NM 171	N	NEG	NEG	NEG
	T2H5I	NM 172	N
	Q9M1N	NM 173	N	NEG	NEG	NEG
	P3C4Y	NM 174	N
	L6R2L	NM 175	N
	R6D6H	NM 176	N	NEG	NEG	NEG
	V9E9S	NM 177	N	NEG	NEG	NEG
	B7L9D	NM 178	N	NEG	NEG	NEG
	I0Y6N	NM 179	N	NEG	NEG	NEG
	E0Y6J	NM 180	P	NEG	NEG	NEG
	C2P7B	NM 181	P	NEG	NEG	NEG
	S0J4G	NM 182	P	NEG	NEG	NEG
	S5U2U	NM 183	N	NEG	POS	NEG
	N3B2T	NM 184	N
	B7P2Z	NM 185	N
	J6A5U	NM 186	N
	R9C1E	NM 187	N
	R2A4X	NM 188	N
	S5S0Q	NM 189	P	NEG	NEG	NEG
	M7E3B	NM 190	N
	X6P6Z	NM 191	N
GRAPPE 93	Z1V0W	NM 192	N
	Q9B5G	NM 193	N	NEG	NEG	NEG
	P6F5G	NM 194	N	NEG	NEG	NEG
	G7B1P	NM 195	N	NEG	NEG	NEG
	K9Y6Y	NM 196	N	NEG	NEG	NEG
	G9E3W	NM 197	N
	Y2T7C	NM 198	N	NEG	NEG	NEG
	X7I7U	NM 199	N
	L7U8V	NM 200	N
	L9Y4X	NM 201	N	POS	POS	NEG	NEG
	J5C7X	NM 202	N
	W8D0I	NM 203	N
	V4F4J	NM 204	N
	T9H1L	NM 205	N	NEG	NEG	NEG
	G2X3J	NM 206	N	NEG	NEG	NEG
	Q8W1W	NM 207	N
	U2H7L	NM 208	N	NEG	NEG	NEG
	P0X7U	NM 209	N	NEG	NEG	NEG
	H9V3P	NM 210	N	NEG	NEG	NEG
	B1R0T	NM 211	N	NEG	NEG	NEG
	J9U1O	NM 212	N	NEG	NEG	NEG
	Z2Q0S	NM 213	N	NEG	NEG	NEG
	D7Z0K	NM 214	N	NEG	NEG	NEG
	I1G6V	NM 215	N
GRAPPE 94	N2R0H	NM 216	N
	F3X5L	NM 217	N	NEG	NEG	NEG
	T2T5U	NM 218	N	NEG	NEG	NEG
	C5S1B	NM 219	N	NEG	NEG	NEG
	K1W9R	NM 220	N	NEG	NEG	NEG
	H3V9P	NM 221	N	POS	POS	NEG	NEG
	P2R4N	NM 222	N
	W6C7M	NM 223	N	NEG	NEG	NEG
	Q5L0H	NM 224	P	NEG	NEG	NEG
	O4N2I	NM 225	N	NEG	NEG	NEG
	A7X1G	NM 226	N	NEG	NEG	NEG
	M5E3Y	NM 227	N	NEG	NEG	NEG
	U3J5M	NM 228	N
	U2F7J	NM 229	N
	Z3U7F	NM 230	N
	D2C4L	NM 231	N	NEG	NEG	NEG
	T1Z4Y	NM 232	N	NEG	NEG	NEG
	P9C4F	NM 233	N	NEG	NEG	NEG
	W4I4N	NM 234	N	NEG	NEG	NEG
	R3Q7S	NM 235	N	NEG	NEG	NEG
	D8L5C	NM 236	N
	L9I4H	NM 237	N	NEG	NEG	NEG
	S5K3L	NM 238	N	NEG	NEG	NEG
	P9K4N	NM 239	N	NEG	NEG	NEG
	F5I9C	NM 240	N
	U1R7U	NM 241	N	NEG	NEG	NEG
GRAPPE 95	S0G0Y	NM 242	N	NEG	NEG	NEG
	N5S9U	NM 243	N	NEG	NEG	NEG
	I9Q8Q	NM 244	N
	N5X2S	NM 245	N	NEG	NEG	NEG
	V5G3K	NM 246	N
	H2J9C	NM 247	N	NEG	NEG	NEG
	L8R7S	NM 248	N	NEG	NEG	NEG
	K2C3R	NM 249	N	POS	POS	NEG	NEG
	K2D1Q	NM 250	N
	O4I5G	NM 251	N
	Z7O5B	NM 252	N	NEG	NEG	NEG
	F7U2J	NM 253	N	NEG	NEG	NEG
	H4J1V	NM 254	N	NEG	NEG	NEG
	Y3Q2U	NM 255	N	NEG	NEG	NEG
	J4R9O	NM 256	N	NEG	NEG	NEG
	S9A7J	NM 257	N
	Y7A7N	NM 258	N
	V9E8R	NM 259	N
	N3Z0Q	NM 260	N	NEG	NEG	NEG
	I5R4J	NM 261	N	NEG	NEG	NEG
	D0W2C	NM 262	N	POS	POS	NEG	NEG
	X0T9B	NM 263	N	POS	POS	NEG	NEG
	U2R3R	NM 264	N	NEG	NEG	NEG
	D1Q5Z	NM 265	N	NEG	NEG	NEG
GRAPPE 96	B2Y4G	NM 266	N
	S8Z1C	NM 267	N
	K3W7R	NM 268	N
	B1R7B	NM 269	N
	Q9I1J	NM 270	N	NEG	NEG	NEG
	J8U7T	NM 271	N	NEG	NEG	NEG
	H2X1I	NM 272	N	NEG	NEG	NEG
	T2F0B	NM 273	N
	T4J7O	NM 274	N	NEG	NEG	NEG
	X8U7I	NM 275	N
	X2K8S	NM 276	N	NEG	NEG	NEG
	C6X4K	NM 277	N	NEG	NEG	NEG
	B1E5L	NM 278	N
	B5W3G	NM 279	N	NEG	NEG	NEG
	T0C0V	NM 280	P	NEG	NEG	NEG
	U9A0E	NM 281	N
	G6V7P	NM 282	N
	Z8T5H	NM 283	N	NEG	NEG	NEG
	V1M8R	NM 284	N	NEG	NEG	NEG
	G6P0C	NM 285	N	NEG	NEG	NEG
GRAPPE 97	N4P7O	NM 286	N	NEG	NEG	NEG
	Y2U4Z	NM 287	N	NEG	NEG	NEG
	M7E5D	NM 288	N
	C0S3X	NM 289	N	NEG	NEG	NEG
	M6C1V	NM 290	N
	N8O3N	NM 291	N
	T1F3D	NM 292	N
	J9V7V	NM 293	N	NEG	NEG	NEG
	J8N9O	NM 294	N	NEG	NEG	NEG
	X4S6B	NM 295	N
	F9E4W	NM 296	N	NEG	NEG	NEG
	Q2X9Z	NM 297	N	NEG	NEG	NEG
	V1V2U	NM 298	N
	G2J1S	NM 299	N
	D3N9D	NM 300	N
	L0A1M	NM 301	N
	M1K3B	NM 302	N
	G3V0F	NM 303	N	NEG	NEG	NEG
	F5S3G	NM 304	N	NEG	NEG	NEG
	X6J4R	NM 305	N	POS	POS	NEG	NEG
	J7W0N	NM 306	N
	G4Q1C	NM 307	N
	W1Z0X	NM 308	N	POS	POS	NEG	NEG
GRAPPE 98	O7A0V	NM 309	N	NEG	NEG	NEG
	D4S9J	NM 310	N	NEG	NEG	NEG
	Q6I9O	NM 311	N	NEG	NEG	NEG
	B1F9Q	NM 312	N	NEG	NEG	NEG
	M0I1V	NM 313	N
	C2F8R	NM 314	N
	Q0Y4T	NM 315	N
	C5V1E	NM 316	P	NEG	NEG	NEG
	I0S5G	NM 317	N
	H5G4W	NM 318	N	NEG	NEG	NEG
	Z5H4Q	NM 319	N	NEG	NEG	NEG
	B1X5F	NM 320	N	NEG	NEG	NEG
	E8Q9M	NM 321	N	NEG	NEG	NEG
	F2W7L	NM 322	N
	D1J0N	NM 323	N	NEG	NEG	NEG
	G2W4J	NM 324	N	NEG	NEG	NEG
	O6D0X	NM 325	N	POS	POS	NEG	NEG
	U8W1B	NM 326	N
	I9O8O	NM 327	N	NEG	NEG	NEG
	L4M7J	NM 328	N
	T3Q3Q	NM 329	N	NEG	NEG	NEG
	X8R5D	NM 330	N	NEG	NEG	NEG
	I1N3Z	NM 331	P	NEG	NEG	NEG
GRAPPE 99	V2X0V	NM 332	P	NEG	NEG	NEG
	J8F8F	NM 333	N	NEG	NEG	NEG
	J6S7P	NM 334	N	POS
	Q0D9D	NM 335	N
	L5N7L	NM 336	N	NEG	NEG	NEG
	R1T2O	NM 337	P	NEG	NEG	NEG
	I2F4T	NM 338	P	NEG	NEG	NEG
	N1M2D	NM 339	N	POS	POS	NEG	NEG
	L1I9E	NM 340	N	NEG	NEG	NEG
	B5Y2H	NM 341	P	NEG	NEG	POS
	S7G5L	NM 342	N	NEG	NEG	NEG
	O8O2N	NM 343	N
	P4S8U	NM 344	N	NEG	NEG	NEG
	W6P0S	NM 345	N	NEG	NEG	NEG
	S7U8D	NM 346	N
	I1K7B	NM 347	N	NEG	NEG	NEG
	V8C0G	NM 348	N
	Y4L3R	NM 349	N
	I4V5N	NM 350	N	NEG	NEG	NEG
	C1Y1D	NM 351	N
	P2A7Y	NM 352	N
	T5R0Q	NM 353	N
	L7U5S	NM 354	N
	K4P7L	NM 355	N
	B1Q1T	NM 356	N
	H9H7F	NM 357	N
	W4V2Y	NM 358	N
GRAPPE 100	X2D0D	NM 359	N
	B5L3U	NM 360	N	NEG	POS	NEG
	A4U6F	NM 361	N
	S3B7E	NM 362	N
	L4R9Q	NM 363	N	POS	POS	NEG	NEG
	R9S9D	NM 364	P	NEG	NEG	NEG
	A8P7F	NM 365	N
	J5S1I	NM 366	N	NEG	NEG	NEG
	D1Z1F	NM 367	N
	M1G2V	NM 368	N	NEG	NEG	NEG
	G3U7L	NM 369	N
	F3O0W	NM 370	N
	Y9X0G	NM 371	N
	C6P1Y	NM 372	N
	A6Q3Z	NM 373	N
	W1Q4S	NM 374	N
	M2Z6U	NM 375	N
	O6I6J	NM 376	N
	J0G1Q	NM 377	N
	R1P9R	NM 378	N
	I1P4D	NM 379	N
	V8D3K	NM 380	N
	H2H8Y	NM 381	N
GRAPPE 101	X8T0Z	NM 382	N
	L7N0G	NM 383	N
	D5D2N	NM 384	N
	Z1X4D	NM 385	N
	O1O1F	NM 386	N
	C4B3K	NM 387	N
	Y9L3W	NM 388	N	NEG	NEG
	D2B3J	NM 389	N
	Y4C2H	NM 390	N
	X8K7X	NM 391	N	NEG	NEG
	F8G6Z	NM 392	N
	X0V8C	NM 393	P	NEG	NEG	NEG
	Y3D6L	NM 394	N
	K5Q8O	NM 395	N
	V4S7Z	NM 396	N
	F0G6R	NM 397	N	NEG	NEG
	A7L7Z	NM 398	N
	B4N9C	NM 399	N
	W6Z8L	NM 400	N
	C0B5I	NM 401	N	NEG	NEG
	R9Q0R	NM 402	N
	M7Q0K	NM 403	N	NEG	NEG
	B7C0K	NM 404	N
	B2S2X	NM 405	N	NEG	NEG
	A9E5S	NM 406	N
	O2R9R	NM 407	N
	U6C1E	NM 408	N
	D9G0S	NM 409	N
	X0H0F	NM 410	N
	Y4C6L	NM 411	N
	Y0U4X	NM 412	N
	C4I0O	NM 413	N
GRAPPE 102	Q0R3L	NM 414	N
	J1R6I	NM 415	N
	Y1W6D	NM 416	N
	I9E6C	NM 417	N	NEG	NEG
	W5D6L	NM 418	N
	R9O1Q	NM 419	N
	A6P4Z	NM 420	N
	G1M6Z	NM 421	N	NEG	NEG
	V3N4Q	NM 422	N
	V6D5K	NM 423	N
	N5P2K	NM 424	N
	I9G8G	NM 425	N
	V4H8P	NM 426	N
	I2Z1L	NM 427	N
	G9Y9X	NM 428	N
	V3O1O	NM 429	N
	Z6Q3Z	NM 430	N	NEG	NEG
	P8M9T	NM 431	N
	M9M8Q	NM 432	N
	E6K4Y	NM 433	N
	G8C6W	NM 434	N
	W4R0S	NM 435	N	NEG	NEG
	G5X1K	NM 436	N
	Q0C5X	NM 437	N
	K5C6X	NM 438	N
	X7O6Z	NM 439	N	NEG	NEG
	J0Z1K	NM 440	N	NEG	NEG
	J9O6N	NM 441	N
	D2H9V	NM 442	N
	P6Z2X	NM 443	N
GRAPPE 103	A0D5I	NM 444	N
	U8F8Q	NM 445	N
	G1R3C	NM 446	N
	L5C1T	NM 447	N
	J9G6F	NM 448	N
	P9M3O	NM 449	P	NEG	NEG	NEG
	T5I7O	NM 450	N
	P0Q1H	NM 451	N
	R9S6Z	NM 452	N	NEG	NEG
	E9I6C	NM 453	N
	M9B4B	NM 454	N
	H4R7K	NM 455	N
	H7B5U	NM 456	N	POS	NEG		NEG
	R6X1W	NM 457	N
	D4S4E	NM 458	N
	Y5H7S	NM 459	N
	Y5N9B	NM 460	N
	C5E6R	NM 461	N
	F8Y8U	NM 462	N
	R8V5B	NM 463	N	NEG	NEG
	A8N3Y	NM 464	N
	D2D5N	NM 465	N
	Y2B7J	NM 466	N
	P4O6O	NM 467	N	NEG	NEG
GRAPPE 104	O9L8R	NM 468	N
	T5N0M	NM 469	N
	Y8T6H	NM 470	N	POS			POS
	R2N6N	NM 471	N
	X7O5Y	NM 472	N	NEG	NEG
	N3Z8Y	NM 473	N
	H0A0H	NM 474	N
	Y0G4J	NM 475	N	NEG	NEG
	L0E1Q	NM 476	N
	Q9P9Y	NM 477	N
	I7R7O	NM 478	N
	T9F2K	NM 479	P	NEG	NEG	NEG
	Y9S8J	NM 480	N
	P6Y2W	NM 481	P	NEG	NEG	NEG
	N1K7G	NM 482	N
	X4C4I	NM 483	N
	Q2O1I	NM 484	N
	O1L5G	NM 485	N	NEG	NEG
	G9A5U	NM 486	N
	L2R0F	NM 487	N	NEG	NEG
GRAPPE 105	H0Y3J	NM 488	N
	Y7J5U	NM 489	N
	T2G7J	NM 490	N	NEG	NEG
	L1E8Y	NM 491	N
	H6K3B	NM 492	N	NEG	NEG
	S7Q0Q	NM 493	N
	K0Y8R	NM 494	N
	N6Y3V	NM 495	N	NEG	NEG
	I8K3E	NM 496	N
	R2U0O	NM 497	N
	W8U5F	NM 498	N
	P6R4R	NM 499	N	NEG	NEG
	J6V3O	NM 500	N
	D4F5R	NM 501	N
	X8Q5C	NM 502	N	NEG	NEG
	G6H0T	NM 503	N
	M4B8Z	NM 504	N
	U1O5P	NM 505	N	NEG	NEG
	H6W3N	NM 506	N
	J7B6X	NM 507	N	NEG	NEG
	J3J8E	NM 508	N
	M4D0T	NM 509	N
	U9D6N	NM 510	N
GRAPPE 106	L7K2F	NM 511	N	NEG	NEG
	W7Z1F	NM 512	N
	U2I8N	NM 513	P	NEG	NEG	NEG
	F0K7W	NM 514	N
	A2D7M	NM 515	N	NEG	NEG
	A2R0T	NM 516	N
	P9Q4T	NM 517	N
	Y4G1K	NM 518	P	NEG	NEG	NEG
	S1T8V	NM 519	N	NEG	NEG
	G8I0W	NM 520	N
	R2O7P	NM 521	N
	J1V3J	NM 522	N	NEG	NEG
	U0Z6B	NM 523	N
	V9E5O	NM 524	N
	R3K3I	NM 525	N
	A3I4P	NM 526	N
	E8V4M	NM 527	P	NEG	NEG	NEG
	X9X6L	NM 528	P	NEG	NEG	NEG
	T2D7G	NM 529	N	POS	NEG		NEG
	O2W1O	NM 530	N
	G7X3O	NM 531	N	NEG	NEG
	I6X7T	NM 532	P	NEG	NEG	NEG
	K7U2O	NM 533	P	NEG	NEG	NEG
	J6H7E	NM 534	N
	T9K5S	NM 535	N	NEG	NEG
	J3F3U	NM 536	N
	Z2X3D	NM 537	P	NEG	NEG	NEG
	L5O2H	NM 538	N	NEG	NEG
GRAPPE 107	L4I2Z	NM 539	N
	X0W0U	NM 540	N
	C3G5Q	NM 541	N
	S7L4P	NM 542	N
	E3I3S	NM 543	N	NEG	NEG
	X4V9H	NM 544	N
	E9Q7L	NM 545	N
	K3O4G	NM 546	N
	B2O6X	NM 547	N	NEG	NEG
	E0T3B	NM 548	N
	Z4T4C	NM 549	N	NEG	NEG
	Y0M2N	NM 550	N	NEG	NEG
	S9Q2U	NM 551	N
	H4B8U	NM 552	N
	D6G9Y	NM 553	N
	Q2P2K	NM 554	N	NEG	NEG
	E6T0E	NM 555	N
	V7G1K	NM 556	N	NEG	NEG
	D7H9B	NM 557	N
	F6D5T	NM 558	N
	I4I0U	NM 559	N
	J1C0M	NM 560	N
GRAPPE 108	Q4T8W	NM 561	N
	A4L1Q	NM 562	N	NEG	NEG
	J3F1S	NM 563	N
	J6S1J	NM 564	N
	H9I3C	NM 565	N
	P3O2J	NM 566	N	NEG	NEG
	Z5R4B	NM 567	P
	P6B4B	NM 568	N
	V8R8E	NM 569	N
	A0J9S	NM 570	N	POS	NEG		NEG
	W8N6Y	NM 571	N
	D3U0B	NM 572	N
	Z1X6F	NM 573	N
	D0K0N	NM 574	N
	F3A8Q	NM 575	N
	O5J7K	NM 576	N	NEG	NEG
	K7T9U	NM 577	N
	X1J7P	NM 578	N
	N7P7R	NM 579	N
	U7Y5G	NM 580	N
	P4S9V	NM 581	N	NEG	NEG
	V4L7S	NM 582	P	POS	NEG	NEG	NEG
	D7T1F	NM 583	N
	M0V8Q	NM 584	N
	T2K1H	NM 585	N
	Q6P8U	NM 586	N	NEG	NEG
	Z0G3J	NM 587	P	NEG	NEG	NEG
GRAPPE 109	I0B3M	NM 588	N	POS	POS		NEG
	A1N2Q	NM 589	N
	G2A5N	NM 590	P	NEG	NEG	NEG
	I2M5C	NM 591	N
	O7H1E	NM 592	N	NEG	NEG
	X5G4N	NM 593	N
	B7E7T	NM 594	N
	W8Q5B	NM 595	N
	C5V6J	NM 596	N	NEG	NEG
	G1Z6N	NM 597	N
	W7V5F	NM 598	N	POS	NEG		NEG
	R4S4S	NM 599	N
	D0D4K	NM 600	N	NEG	NEG
	Y5K1P	NM 601	N
	S9Y8J	NM 602	N
	L1X8S	NM 603	N
	E5J6Y	NM 604	N	NEG	NEG
	F0Q9F	NM 605	N	NEG	NEG
	Q9Q6W	NM 606	N
	Y4O6X	NM 607	N
	F7V2K	NM 608	N
	I0Q4D	NM 609	N
	X2B2D	NM 610	N
	S3R2P	NM 611	N
	K2O8J	NM 612	N	NEG	NEG
	D7Z8S	NM 613	N	NEG	NEG
GRAPPE 110	Q6C3C	NM 614	N	NEG	NEG
	A9H5V	NM 615	N
	S5Y5C	NM 616	N
	T5O9W	NM 617	N	NEG	NEG
	X4E0G	NM 618	N
	A5R4B	NM 619	N	POS	NEG		NEG
	H8N9M	NM 620	N
	X6J8V	NM 621	N
	Q0A6W	NM 622	N
	N0X2N	NM 623	N	NEG	NEG
	B0U2X	NM 624	N
	R2C8E	NM 625	N	NEG	NEG
	J3H6Z	NM 626	N	NEG	NEG
	B4J3R	NM 627	N	NEG	NEG
	H6V2L	NM 628	N	NEG	NEG
	B1M1P	NM 629	N	NEG	NEG
	H7N0C	NM 630	N
	J7B0R	NM 631	N	NEG	NEG
	P8N6R	NM 632	N	NEG	NEG
	N4Y4U	NM 633	N	NEG	NEG
	C3R5C	NM 634	N	NEG	NEG
	V8E0I	NM 635	N
	B7W1G	NM 636	N
	Z5H5R	NM 637	N	POS	NEG		POS
GRAPPE 111	Z4X9L	NM 638	P	NEG	NEG	NEG
	V0D7G	NM 639	N	POS	NEG		NEG
	I1L5Z	NM 640	N	NEG	NEG
	X7C0H	NM 641	N
	E1R3Z	NM 642	N	NEG	NEG
	S2W0R	NM 643	N
	Q1N7M	NM 644	N
	Y1V9F	NM 645	N	NEG	NEG
	R2O0I	NM 646	N
	B9N6E	NM 647	N
	N0Y7T	NM 648	N	POS	NEG		NEG
	H1S7I	NM 649	N	NEG	NEG
	R8C7J	NM 650	N
	P6F8J	NM 651	N	POS	NEG		NEG
	D6R0B	NM 652	N
	K2Y9U	NM 653	N	NEG	NEG
	O1L1C	NM 654	N	NEG	NEG
	D5E0M	NM 655	N
	Z8C6Q	NM 656	N	POS	POS		NEG
	J4W2M	NM 657	N
	S6Z1Z	NM 658	N
	H6V1K	NM 659	N	NEG	NEG
	J5B8X	NM 660	N	NEG
GRAPPE 112	E3Z5M	NM 661	N
	R7I0H	NM 662	N	NEG	NEG
	M0D4T	NM 663	N
	C9V7O	NM 664	N	POS	NEG		NEG
	U8S2X	NM 665	N	NEG	NEG
	M4Q7O	NM 666	N
	A8G5T	NM 667	N
	X5E8P	NM 668	N	NEG	NEG
	Y6V0B	NM 669	N
	V0N9S	NM 670	N	NEG	NEG
	Y5V4E	NM 671	N
	Q1F4B	NM 672	N
	I2I3V	NM 673	N
	H0O4Z	NM 674	N	NEG	NEG
	U2G5I	NM 675	N	NEG	NEG
	P1O2H	NM 676	N	NEG	NEG
	W7V9J	NM 677	N	NEG	NEG
	O7Q0M	NM 678	N	NEG	NEG
	D3I5T	NM 679	N
	N1J5D	NM 680	N	NEG	NEG
	A5T8H	NM 681	N	NEG	NEG
	H5K2Y	NM 682	N	NEG	NEG
	W0Z5C	NM 683	N
	H1B5O	NM 684	N	NEG	NEG
	K1R9M	NM 685	N	NEG	NEG
	D3V1D	NM 686	N	POS	NEG		POS

## Sheet: HB
		Prefecture	HAUT MBOMOU
		Code prefecture	16
	Code Individu	Num identification	Résultat Vironostika	AgHBs	AntiHBc	VHC	VHD
GRAPPE 421	G2W7M	HB 001	N	NEG	NEG	NEG
	F7R8M	HB 002	N	NEG	NEG
	N5K8L	HB 003	N
	E7S8M	HB 004	N	NEG	NEG	NEG
	B9D6T	HB 005	P	NEG	NEG	NEG
	Z3Y4G	HB 006	N
	M7T5S	HB 007	N	NEG	NEG	NEG
	M7S6S	HB 008	P	POS	POS	NEG	NEG
	P3N7N	HB 009	N	NEG	NEG	POS
	Y2X2B	HB 010	N	NEG	NEG
	T9Z5I	HB 011	N	NEG	NEG	NEG
	Q9E0E	HB 012	N	NEG	NEG	NEG
	C1F1J	HB 013	P	NEG	NEG	NEG
	F3G6U	HB 014	N	NEG	NEG	NEG
	Z4C9P	HB 015	N	NEG	NEG	NEG
	X6X4G	HB 016	N	NEG	NEG
	G7S4K	HB 017	N	NEG	NEG	NEG
	W2Z9I	HB 018	P	NEG	NEG	NEG
GRAPPE 422	W7V8I	HB 019	N	NEG	NEG	NEG
	T7M0N	HB 020	N	NEG	POS	NEG
	W8D7P	HB 021	N	POS	NEG	NEG	NEG
	K0C3P	HB 022	N	NEG	NEG	NEG
	Q4Z9E	HB 023	N	NEG	NEG
	D1L6V	HB 024	P	NEG	NEG	NEG
	K8S4P	HB 025	N	NEG	NEG	NEG
	X3Z2D	HB 026	P	NEG	NEG	NEG
	Y3Q9C	HB 027	N	NEG	NEG	NEG
	L9D8G	HB 028	N	NEG	POS	NEG
	S2W9B	HB 029	P	NEG	NEG	NEG
	W6R2W	HB 030	N
	P6T9Y	HB 031	N
	D9F5W	HB 032	N	NEG	NEG	NEG
	M9K4K	HB 033	N	NEG	NEG
	P6F3E	HB 034	N	NEG	NEG	NEG
	O1M8K	HB 035	N	NEG	NEG	NEG
	H8B7X	HB 036	N	NEG	NEG	NEG
	H7C2S	HB 037	N	NEG	NEG
GRAPPE 423	C0S5Z	HB 038	N	NEG	NEG	NEG
	Y3E7N	HB 039	P	NEG	NEG	NEG
	P4W5V	HB 040	P
	P4C3Y	HB 041	P	NEG	NEG	NEG
	Z2Q8B	HB 042	N	NEG	NEG	NEG
	D4A1I	HB 043	N	NEG	NEG	NEG
	E8Q8L	HB 044	N	NEG	NEG
	S0B1U	HB 045	P	NEG	NEG	NEG
	Y6X4H	HB 046	N	NEG	NEG	NEG
	W3T0T	HB 047	N	NEG	NEG	NEG
	O3E0V	HB 048	N	NEG	NEG	NEG
	A4R7D	HB 049	N	POS	POS	NEG	NEG
	H7Z0O	HB 050	P	NEG	NEG	NEG
	C3P9E	HB 051	N
	I5D8Y	HB 052	N	NEG	POS
	E9R1G	HB 053	N	NEG	NEG	NEG
	B0X1Z	HB 054	N	NEG	NEG	NEG
GRAPPE 424	P3D1W	HB 055	N	NEG	NEG	NEG
	M2A7V	HB 056	N	NEG	NEG	NEG
	G5E6V	HB 057	N	NEG	NEG	NEG
	M9O4O	HB 058	N	POS	POS	NEG	POS
	G0T2C	HB 059	P	NEG	NEG	NEG
	Y3J9U	HB 060	P	NEG	NEG	NEG
	O9O9V	HB 061	N	NEG	NEG	NEG
	W4C5I	HB 062	N	NEG	NEG	NEG
	P0F2W	HB 063	N	NEG	NEG	NEG
	W0X9E	HB 064	N	POS	POS	NEG	POS
	W1P4R	HB 065	N	NEG	NEG
	F5J1U	HB 066	N	NEG	NEG	NEG
	H0G3Q	HB 067	N	NEG	NEG	NEG
GRAPPE 425	F2Z0H	HB 068	N	NEG	NEG	NEG
	S0E5C	HB 069	N	NEG	POS
	J6E1U	HB 070	N	NEG	NEG	NEG	NEG
	F3B7Q	HB 071	N	POS	POS	NEG	NEG
	T1A9E	HB 072	P	NEG	NEG	NEG
	M9F5G	HB 073	N	NEG	NEG	NEG
	S6J6O	HB 074	N	NEG	NEG	NEG
	E6M3Z	HB 075	N	POS	POS	NEG	NEG
	O6B9F	HB 076	N	NEG	NEG	NEG
	V1I3I	HB 077	N	NEG	NEG	NEG
	I5B5T	HB 078	N	NEG	NEG	NEG
	P0J0Y	HB 079	N
	Q6N4O	HB 080	P	NEG	NEG	NEG
	D3B5M	HB 081	N	NEG	NEG
	Q6B8G	HB 082	P	NEG	NEG	NEG
	B5O8D	HB 083	N	NEG	NEG	NEG
	A4I4Q	HB 084	N	NEG	NEG	NEG
	R0X6V	HB 085	N	NEG	NEG	NEG
	C1Q3W	HB 086	N	NEG	NEG	NEG
	V3W3Y	HB 087	N	NEG	NEG
	X5J1N	HB 088	P	NEG	NEG	NEG
	D7C6S	HB 089	N	NEG	NEG	NEG
	N8U5V	HB 090	N	POS	NEG	NEG	NEG
	X2U7C	HB 091	N	NEG	NEG	NEG
	G9F9E	HB 092	N	NEG	NEG	NEG
GRAPPE 426	K5M3F	HB 093	N	NEG	NEG
	B5C4M	HB 094	N	NEG	NEG	NEG
	P3P8Q	HB 095	N	NEG	NEG	NEG
	H4G9B	HB 096	N	NEG	NEG	NEG
	L5I6F	HB 097	N	NEG	NEG	NEG
	G1E6R	HB 098	N	NEG	NEG
	L5N2G	HB 099	N
	M5Q3L	HB 100	N	NEG	NEG	NEG
	I5W3N	HB 101	N	NEG	NEG	NEG
	X1W4Z	HB 102	N	NEG	NEG
	N2R2J	HB 103	N	NEG	NEG	NEG
	L9M6N	HB 104	N	NEG	NEG	NEG
	U6O2R	HB 105	N	NEG	NEG	NEG
	H8G6C	HB 106	N	POS	POS
	I6K7G	HB 107	N	NEG	NEG	NEG
	X9J5V	HB 108	N	NEG	NEG	NEG
	E3R6F	HB 109	N	NEG	NEG	NEG
	B9W9Q	HB 110	N	NEG	NEG	NEG
	Y6J8W	HB 111	N	NEG	NEG	NEG
	F0F2M	HB 112	N	NEG	NEG	NEG
	K7T5Q	HB 113	N	NEG	NEG	NEG
	O5D1X	HB 114	N	NEG	NEG	NEG
GRAPPE 427	G1M1U	HB 115	N
	X4N3S	HB 116	P	NEG	NEG	NEG
	J3T7N	HB 117	N	POS	POS	NEG	POS
	J4I9F	HB 118	N	NEG	NEG
	Q1L2F	HB 119	N	NEG	NEG	NEG
	W0S6V	HB 120	N	NEG	NEG	NEG
	X7U8I	HB 121	N	NEG	NEG	NEG
	V0U3T	HB 122	N
	J9L0E	HB 123	N	NEG	NEG	NEG
	H5A2O	HB 124	N	NEG	NEG	NEG
	D8H1T	HB 125	N	NEG	NEG	NEG
	W2T3V	HB 126	N	NEG	NEG	NEG
	Z3K6T	HB 127	N	NEG	NEG	NEG
	T3A6D	HB 128	P	NEG	NEG	NEG
	O8U4V	HB 129	N	NEG	NEG	NEG
	Q4C8F	HB 130	N	NEG	NEG	NEG
GRAPPE 430	I2N6E	HB 131	N	NEG	NEG	NEG
	Y9F9W	HB 132	N	NEG	NEG
	D3E3N	HB 133	N	NEG	NEG	NEG
	F8V8R	HB 134	N	NEG	NEG
	C6G9X	HB 135	N
	T4L3M	HB 136	N	NEG	NEG	NEG
	Z9I9B	HB 137	N	NEG	NEG
	I1P9I	HB 138	N	NEG	NEG	NEG
	J1Q6H	HB 139	N	NEG	NEG
	N8H9M	HB 140	N	NEG	NEG	NEG
	E5X8P	HB 141	N
	K6P9P	HB 142	N	NEG	NEG
	I2Y7Q	HB 143	N	NEG	NEG	NEG
	Q3K7L	HB 144	P	POS	NEG	NEG	POS
	H9J7H	HB 145	N	NEG	NEG	NEG
	E5U7L	HB 146	N	NEG	NEG	NEG
	H2C8T	HB 147	N	NEG	NEG	NEG
	B3A8M	HB 148	P	NEG	NEG	NEG
GRAPPE 432	U5G3J	HB 149	N	NEG	NEG	NEG
	V6A4G	HB 150	N	NEG	NEG	NEG
	M8T7V	HB 151	N
	Y5M0Q	HB 152	N	NEG	NEG
	I3M4C	HB 153	N	NEG	NEG	NEG
	O5A7B	HB 154	N	NEG	NEG	NEG
	K7A5W	HB 155	P	NEG	NEG	NEG
	G7P9M	HB 156	N	NEG	NEG	NEG
	W3P4T	HB 157	P	NEG	NEG	NEG
	L1X1L	HB 158	N	NEG	NEG	NEG
	R7U9D	HB 159	N	POS	POS	NEG	NEG
	H8I0X	HB 160	N
	E1J2Q	HB 161	N	NEG	NEG	NEG
	I2O0Y	HB 162	N	NEG	NEG	NEG
	L7C0U	HB 163	N	NEG	NEG
	N0R3I	HB 164	N	POS	POS	NEG	NEG
	Y5E3L	HB 165	N	POS	POS	NEG	NEG
	K5J4D	HB 166	N	NEG	NEG	NEG
	X4W2B	HB 167	N	NEG	NEG	NEG
	F3M5Z	HB 168	N	NEG	NEG	NEG
	X2Z0Z	HB 169	N	NEG	NEG	NEG
	I2F2R	HB 170	N	NEG	NEG
GRAPPE 433	I0Y5M	HB 171	N	NEG	NEG	NEG
	A1Y8I	HB 172	N	NEG	NEG	NEG
	A0F2H	HB 173	N	NEG	NEG	NEG
	I4Q5I	HB 174	N	NEG	NEG	NEG
	D6T4H	HB 175	N	NEG	NEG	NEG
	H4N4D	HB 176	N	NEG	NEG	NEG
	V7V7G	HB 177	N	NEG	NEG	NEG
	A2Z7J	HB 178	N	NEG	NEG	NEG
	K4X2O	HB 179	N	NEG	NEG	NEG
	J5X0M	HB 180	N	NEG	NEG	NEG
	E9B9X	HB 181	N	NEG	NEG	NEG
	R1W9Y	HB 182	N	NEG	NEG
	R9C4H	HB 183	N	NEG	NEG	NEG
	X5Z0D	HB 184	N	NEG	NEG	NEG
	F6W0I	HB 185	P	NEG	NEG	NEG
	G8J6E	HB 186	N	NEG	NEG	NEG
	K4W9U	HB 187	N
	E8C4S	HB 188	N	NEG	NEG	NEG
	N4N1G	HB 189	P	NEG	NEG	NEG
GRAPPE 434	G8K8H	HB 190	P	NEG	NEG	NEG
	Q0I6F	HB 191	N	NEG	NEG	NEG
	Z3J7T	HB 192	N	POS	POS	NEG	NEG
	O7X1U	HB 193	N	NEG	NEG	NEG
	J5V1L	HB 194	N	NEG	NEG	NEG
	J1J0T	HB 195	N	NEG	NEG	NEG
	C2Q7C	HB 196	N	NEG	NEG	NEG
	Y8N1V	HB 197	N	NEG	NEG	NEG
	T6Y3C	HB 198	N	NEG	NEG	NEG
	N0T1I	HB 199	N	NEG	NEG
	F6N2B	HB 200	P	NEG	NEG	NEG
	B4S3B	HB 201	N	POS	NEG	NEG	NEG
	B6N4Y	HB 202	N	NEG	NEG	NEG
	N9Q9W	HB 203	N	NEG	NEG	NEG
	D6Y0I	HB 204	N	NEG	NEG	NEG
	S8A9K	HB 205	N	NEG	NEG	NEG
	K8B8C	HB 206	N	NEG	NEG	NEG
	A5X2F	HB 207	N	NEG	NEG
	T6M3P	HB 208	N	NEG	NEG	NEG
	B1N8X	HB 209	P	NEG	NEG	NEG
	G0Z9P	HB 210	N	NEG	NEG	NEG
	K7Q2K	HB 211	P	NEG	NEG	NEG
GRAPPE 435	V5X3C	HB 212	N	POS	POS	NEG	NEG
	V6M5T	HB 213	N	NEG	NEG	NEG
	K6R2K	HB 214	N	NEG	NEG	NEG
	X2M5R	HB 215	N	NEG	NEG	NEG
	Z4U8H	HB 216	P	NEG	NEG	NEG
	Q7Q2Q	HB 217	N	NEG	NEG	NEG
	G3G4T	HB 218	N	NEG	NEG	NEG
	Z2N8X	HB 219	P	NEG	NEG	NEG
	M4L5H	HB 220	N	POS	NEG	NEG	NEG
	N5G4D	HB 221	P	NEG	NEG	NEG
	X4H4N	HB 222	N	POS	NEG		NEG
	H7Q3I	HB 223	N	POS	NEG	NEG	NEG
	G9N5I	HB 224	N	POS	POS		NEG
	L9I5I	HB 225	N	NEG	NEG	NEG
	W1T6X	HB 226	P	NEG	NEG	NEG
	M8R1N	HB 227	N	NEG	NEG
	S3K8O	HB 228	N	NEG	NEG	NEG
	L2I2X	HB 229	N	NEG	NEG	NEG
	C3P3X	HB 230	N	NEG	NEG
	Z4W2D	HB 231	N	NEG	NEG
	V4R5W	HB 232	N	NEG	NEG
	Q4G5G	HB 233	N
GRAPPE 436	K2D8X	HB 234	N
	A4S0W	HB 235	N	NEG	NEG
	B5F0L	HB 236	N
	T8E8O	HB 237	N	NEG	NEG
	W0Y8E	HB 238	N	NEG	NEG
	A7A8P	HB 239	N	NEG	NEG
	W0S0P	HB 240	N	NEG	NEG
	L5S6P	HB 241	N	NEG	NEG
	J5Q2H	HB 242	N	NEG	NEG
	I6J2Z	HB 243	N	POS	POS		NEG
	W4K8T	HB 244	N	NEG	NEG
	J2J1V	HB 245	N	POS	POS		NEG
	R9D9N	HB 246	N
	L4L8J	HB 247	N	POS	POS		NEG
	P8F6J	HB 248	N
	X4R5Y	HB 249	N	POS	POS		NEG
	Z9I3U	HB 250	N	POS	POS		NEG
	O5T3Q	HB 251	N
GRAPPE 441	F5K5Z	HB 252	N
	F2O4Z	HB 253	N
	V9R4B	HB 254	N
	V4D0D	HB 255	N
	U7D5K	HB 256	N
	R9Q7Y	HB 257	N
	V7O4V	HB 258	N
	L5O4J	HB 259	N
	Q9E7L	HB 260	N
	I8N1F	HB 261	N
	F9Z6U	HB 262	N
	R6Q2Q	HB 263	N
	S2S9W	HB 264	N
	S2L5L	HB 265	N
	L2L3C	HB 266	P	NEG	NEG	NEG
	R8Y1Z	HB 267	P	POS	POS	NEG	POS
	N6R5Q	HB 268	N
	Z4H0L	HB 269	N
	P1G9G	HB 270	N
	Q3I1D	HB 271	N
	W8R9G	HB 272	P	NEG	NEG	NEG
GRAPPE 442	E5S3F	HB 273	N
	L6A5W	HB 274	N
	K2U9Q	HB 275	N
	J9E9G	HB 276	N
	W2I1I	HB 277	N
	Y9D6R	HB 278	N
	Z9N4B	HB 279	N
	Y7D9S	HB 280	P	NEG	NEG	NEG
	K8I8J	HB 281	P	NEG	NEG	NEG
	L3W5Q	HB 282	N
	J0I3U	HB 283	N
	F5Z3N	HB 284	N
	Y0N6S	HB 285	N
	O9O8U	HB 286	N
	J1W5M	HB 287	N
	X2V3Y	HB 288	N
	X0T6X	HB 289	N
	J4P7K	HB 290	N
	V4N1O	HB 291	N
	W8V0B	HB 292	N
	N1D7Y	HB 293	P	NEG	NEG	NEG
GRAPPE 443	Z5S4C	HB 294	N
	L0M6E	HB 295	N
	F6U3J	HB 296	N
	B1C3H	HB 297	N
	G2X2I	HB 298	N
	X9E2N	HB 299	N
	V0U1R	HB 300	N	NEG	POS
	R4Z3Y	HB 301	N	NEG	NEG
	U1T0P	HB 302	N	NEG	NEG
	Z2O2S	HB 303	N	NEG	NEG
	W2C1C	HB 304	N	NEG	NEG
	W8W2E	HB 305	N	NEG	POS
	C9R0D	HB 306	N	NEG	NEG
	U0C2Y	HB 307	P	NEG	NEG	NEG
	K3K2Z	HB 308	N	NEG	NEG
GRAPPE 444	F5R5H	HB 309	N	NEG	NEG
	Y4S7D	HB 310	N	NEG	NEG
	N4Q4M	HB 311	N	NEG	NEG
	W9G7T	HB 312	N	NEG	NEG
	V2E1D	HB 313	N
	E7B2O	HB 314	N
	K5V9U	HB 315	N	NEG	NEG
	H6W5P	HB 316	N
	I1X5M	HB 317	N	POS	NEG		NEG
	W0B8G	HB 318	N	NEG	NEG
	C3E9S	HB 319	N
	M8B3Y	HB 320	N
	K4R8O	HB 321	N
	S7O2Q	HB 322	N	NEG	NEG
	V9K0P	HB 323	N	NEG	NEG
	T7R3V	HB 324	N
	P3W1Q	HB 325	N	NEG	NEG
	X6G5P	HB 326	P	NEG	NEG	NEG
	Q5H1E	HB 327	N	NEG	NEG
	R1L2G	HB 328	N
	H0E7S	HB 329	N	NEG	NEG
	H9W8V	HB 330	N	NEG	NEG
	J8W9X	HB 331	N
	Z6S4D	HB 332	N	POS	NEG		NEG
GRAPPE 445	P2F0W	HB 333	N	NEG	NEG
	L4R2J	HB 334	N	NEG	NEG
	B8B1L	HB 335	N	NEG	NEG
	Z2Y3E	HB 336	N	NEG	NEG
	J9A7Z	HB 337	N	NEG	NEG
	C0O7X	HB 338	N	NEG	NEG
	V7S6C	HB 339	N
	D5Q0Y	HB 340	N	NEG	NEG
	W2W9F	HB 341	N	NEG	NEG
	D3U5G	HB 342	N
	L9Z2W	HB 343	N	NEG	NEG
	T6F8N	HB 344	N
	K6P0G	HB 345	N	NEG	NEG
	O2Q4L	HB 346	N	POS	NEG		NEG
	N6J0D	HB 347	N	POS	NEG		NEG
	L0W1J	HB 348	N	NEG	NEG
	W4J2M	HB 349	N	NEG	NEG
	X7X0D	HB 350	N	NEG	NEG
	J8W5T	HB 351	N	NEG	NEG
	R2P7Q	HB 352	N	NEG	NEG
	S1S7T	HB 353	N	NEG	NEG
	D6E2P	HB 354	N	NEG	NEG
	K8Q5O	HB 355	N	NEG	NEG
	O3H6F	HB 356	N	NEG	NEG
	O9G2G	HB 357	N	NEG	NEG
	B2O3U	HB 358	N	NEG	NEG
	B8H6W	HB 359	N
	H3F5U	HB 360	N
	L8Z8C	HB 361	N	NEG	NEG
	N6P8R	HB 362	N	NEG	NEG
	O8M6P	HB 363	N	NEG	NEG
GRAPPE 446	K7R3M	HB 364	N	NEG	NEG
	Q6E4F	HB 365	N	NEG	NEG
	R3G1C	HB 366	N	NEG	NEG
	S4W9D	HB 367	N	NEG	NEG
	V1O9U	HB 368	P	NEG	NEG	NEG
	H9Y2R	HB 369	N	NEG	NEG
	B5V7J	HB 370	N
	I7C6X	HB 371	N	NEG	NEG
	O2C0S	HB 372	N	NEG	NEG
	O9B8H	HB 373	N	NEG	NEG
	Z4X5H	HB 374	N	NEG	NEG
	D1N1S	HB 375	N	POS	NEG		NEG
	Q6R6U	HB 376	N
	D1I5R	HB 377	N	NEG	NEG
	E9T9Q	HB 378	N	NEG	NEG
	M3V1M	HB 379	N	NEG	NEG
	R3E5E	HB 380	N	NEG	NEG
	U0S3Q	HB 381	N	NEG	NEG
	P0Z6V	HB 382	N	NEG	NEG
	F5O4D	HB 383	N	NEG	NEG
	P9A9I	HB 384	N	NEG	NEG
	G6W5O	HB 385	N	NEG	NEG
	P4Y5X	HB 386	N	NEG	NEG
GRAPPE 447	H3P9J	HB 387	N	NEG	NEG
	I9Z2T	HB 388	N	NEG	NEG
	B3B5K	HB 389	N	NEG	NEG
	A9L4Y	HB 390	P	NEG	NEG	NEG
	H4N2B	HB 391	P	NEG	NEG	NEG
	A8D5Q	HB 392	N	NEG	NEG
	M6L9N	HB 393	N	NEG	NEG
	Q3E9H	HB 394	N	NEG	NEG
	V7Q0T	HB 395	N	NEG	NEG
	J1Y0J	HB 396	P	NEG	NEG	NEG
	B4E3M	HB 397	N	NEG	NEG
	J8Q7P	HB 398	N	NEG	NEG
	G5Z3O	HB 399	P	NEG	NEG	NEG
	J1X9R	HB 400	N	NEG	NEG
	P4I2E	HB 401	N	NEG	NEG
GRAPPE 448	G6Q8L	HB 402	N	NEG	NEG
	Y0M7S	HB 403	N	NEG	NEG
	B8D4Q	HB 404	N
	E0G1L	HB 405	N	NEG	NEG
	G5S0E	HB 406	N	NEG	NEG
	C0B4H	HB 407	N	NEG	NEG
	Q1I2C	HB 408	N	NEG	NEG
	H7T6O	HB 409	N	NEG	NEG
	M3I4C	HB 410	N	NEG	NEG
	Y0Y5D	HB 411	N	NEG	NEG
	M9D3C	HB 412	N	NEG	NEG
	C6J7Y	HB 413	N	NEG	NEG
	E5O4C	HB 414	N	NEG	NEG
	J6C2T	HB 415	N	NEG	NEG
	T7G1I	HB 416	N	NEG	NEG
	I1U5J	HB 417	N	POS	NEG		POS
	B7O8F	HB 418	N	NEG	NEG
	R7Z6F	HB 419	N	NEG	NEG
	C5T9K	HB 420	N	POS	NEG		NEG
	J9V2Q	HB 421	N	NEG	NEG
	W7U3C	HB 422	N	NEG	NEG
	K4W2N	HB 423	N	POS	NEG		NEG

## Sheet: UA
		Prefecture	OUHAM
		Code prefecture	7
	Code Individu	Num identification	Résultat Vironostika	Anti-HBS	AgHBc	VHC	VHD
GRAPPE 169	X0Q5T	UA 001	N	NEG	NEG	POS
	G5Y9T	UA 002	N
	U4I4L	UA 003	N	NEG	NEG	NEG
	G0M3V	UA 004	N	NEG	NEG	NEG
	Q4S7U	UA 005	N	NEG	NEG	NEG
	C4Q7E	UA 006	N
	R5P1N	UA 007	N
	B7Y6N	UA 008	N
	Q6Z2Y	UA 009	N	NEG	NEG	NEG
	H8J5E	UA 010	N	NEG	NEG	NEG
	S7R3U	UA 011	N	POS	POS	NEG	NEG
	X3Q8Z	UA 012	N
	F7P1D	UA 013	N	NEG	NEG	NEG
	Y5P8C	UA 014	N	POS	POS	NEG	NEG
	U9A4I	UA 015	N	NEG	NEG	NEG
	W8B3J	UA 016	N	NEG	NEG	NEG
	G0C0I	UA 017	P	NEG	NEG	NEG
	H9T7R	UA 018	N	NEG	NEG	NEG
	D9J3Y	UA 019	N
	U6A8J	UA 020	N	NEG	NEG	NEG
	B8U9N	UA 021	N	NEG	POS	NEG
	Q9B7I	UA 022	N	NEG	NEG	NEG
	W2F5J	UA 023	P	NEG	NEG	NEG
	R1P4M	UA 024	N	NEG	NEG	NEG
	C0E6M	UA 025	N
	A1K6R	UA 026	N	NEG	NEG	NEG
	H5X7R	UA 027	N
	M8L9P	UA 028	N
	A7R3C	UA 029	N
GRAPPE 170	X6P1U	UA 030	N
	X1P7V	UA 031	N	NEG	NEG	NEG
	E9G6Z	UA 032	N	NEG	NEG	NEG
	Z0O0O	UA 033	N	NEG	NEG	NEG
	X4W4D	UA 034	N
	M7U4S	UA 035	N	NEG	NEG	NEG
	I3K5B	UA 036	N
	L6L8L	UA 037	N
	O2O8N	UA 038	N	NEG	NEG	NEG
	U1V5W	UA 039	N	NEG	NEG	NEG
	C4J6V	UA 040	N	NEG	POS	NEG
	Z7H2Q	UA 041	N
	S0A4W	UA 042	N
	O2S2L	UA 043	N	NEG	NEG	NEG
	H9W3Q	UA 044	N
	Z4F7Q	UA 045	N	NEG	NEG	NEG
	Q4K6L	UA 046	N	NEG	NEG	NEG
	K9N6N	UA 047	N
	J4G8C	UA 048	N
	B1Z0C	UA 049	N
	N0W9T	UA 050	N
	Y5F4N	UA 051	N	NEG	NEG	NEG
GRAPPE 171	T1V3T	UA 052	N	NEG	NEG	NEG
	W8S5D	UA 053	N	NEG	POS	NEG
	U9X3F	UA 054	N	NEG	NEG	NEG
	I2C4Q	UA 055	N	POS	POS	NEG	NEG
	W2U7B	UA 056	N
	Z0Q3T	UA 057	N
	T6C4G	UA 058	N
	L2K5D	UA 059	N	NEG	NEG	NEG
	G0B5M	UA 060	N	NEG	NEG	NEG
	L6T4P	UA 061	N	POS	POS	NEG	POS
	O2Y0P	UA 062	N	POS	POS	NEG	NEG
	N6Q8S	UA 063	N	NEG	NEG	NEG
	R1P1J	UA 064	N
	A0J8R	UA 065	N	NEG	NEG	NEG
	H5V8Q	UA 066	N	NEG	NEG	NEG
	Z6U9K	UA 067	N
	D3M6Y	UA 068	N	NEG	NEG	NEG
	Y0F5J	UA 069	N	NEG	POS	NEG
	P5O1K	UA 070	N	NEG	POS	NEG
	S7L9U	UA 071	N
	Q4V1R	UA 072	N	NEG	NEG	NEG
	B4Y9N	UA 073	N
	F2K4V	UA 074	N
	T4U3V	UA 075	N
	E4V3H	UA 076	N	NEG	NEG	NEG
GRAPPE 172	V8A3H	UA 077	N
	L2I5B	UA 078	N
	K5Y4S	UA 079	N	NEG	NEG	NEG
	L7U0N	UA 080	N	NEG	NEG	NEG
	L2C3S	UA 081	N	NEG	NEG	NEG
	L9Z3X	UA 082	N	NEG	NEG	NEG
	F2Y2I	UA 083	N	NEG	NEG	NEG
	S0O2J	UA 084	N
	K2E8Y	UA 085	N	NEG	NEG	POS
	Q0Q3K	UA 086	P	NEG	NEG	NEG
	F7D3S	UA 087	N	NEG	NEG	NEG
	Y1V2X	UA 088	N
	S5K4M	UA 089	N
	S3V9B	UA 090	N	NEG	NEG	NEG
	X0H3I	UA 091	N
	H5D3S	UA 092	N
	D5H2R	UA 093	N	NEG	NEG	NEG
	L1L6E	UA 094	N
	R5U8Z	UA 095	N
GRAPPE 173	B5D3M	UA 096	N	NEG	NEG	NEG
	D3Y0F	UA 097	N	NEG	NEG	NEG
	R2O4M	UA 098	N	NEG	NEG	NEG
	I2D0N	UA 099	N
	I8D9D	UA 100	N
	F9K2B	UA 101	N
	J1T4I	UA 102	N	NEG	NEG	NEG
	Y7S0Y	UA 103	N
	F3J2T	UA 104	N	NEG	NEG	NEG
	N3T8S	UA 105	N	NEG	NEG	NEG
	A4J1O	UA 106	N	NEG	NEG	NEG
	B9N8G	UA 107	N
	D3J7W	UA 108	N
	M0C6U	UA 109	N	POS	NEG	NEG	NEG
	D2T5E	UA 110	N
	B0Q7Y	UA 111	N
	G5P3E	UA 112	N	NEG	NEG	NEG
	R8O1P	UA 113	N
	Z0T8C	UA 114	N	NEG	POS	NEG
	C3B4K	UA 115	N	NEG	NEG	NEG
	F0L3T	UA 116	N	NEG	NEG	NEG
	W3I1J	UA 117	N	POS	NEG	NEG	NEG
	E4Q9I	UA 118	N
	G1A2J	UA 119	N	NEG	NEG	NEG
	N5H0Z	UA 120	N
	B6A6N	UA 121	N	NEG	NEG	NEG
	V4B7I	UA 122	N
	Q2V0O	UA 123	N
GRAPPE 174	L4K6G	UA 124	N
	Z5Z4J	UA 125	N	NEG	POS	NEG
	S8K9U	UA 126	N
	H7B4T	UA 127	N	NEG	NEG	NEG
	B7R4E	UA 128	N
	N7X8B	UA 129	N	NEG	NEG	NEG
	C9E6V	UA 130	N
	M4W3Q	UA 131	N	NEG	POS	NEG
	P1Q1I	UA 132	N
	D2P7C	UA 133	N	POS	POS	NEG	NEG
	U9Q3X	UA 134	N
	T3V7Z	UA 135	N	NEG	NEG	NEG
	F3B8R	UA 136	N	NEG	NEG	NEG
	N9U8Z	UA 137	N
	Y1T8C	UA 138	N	POS	NEG	NEG	NEG
	A0N1O	UA 139	N	NEG	NEG	NEG
	P6Y6B	UA 140	N
	S0L1F	UA 141	N	NEG	NEG	NEG
	P0G7D	UA 142	N
	R1Q9S	UA 143	N	POS	POS	NEG	NEG
	M6V2Q	UA 144	N	NEG	NEG	POS
	D1B5K	UA 145	N	POS	POS	NEG	POS
	H2Q0Z	UA 146	N
	K6J7H	UA 147	N
	W7J0N	UA 148	N	NEG	NEG	NEG
	Q5B2Y	UA 149	N
GRAPPE 175	R5X0U	UA 150	N
	Y2P0Q	UA 151	P	POS	POS	NEG	NEG
	V0R6T	UA 152	N	NEG	POS	NEG
	K6Y2R	UA 153	N
	G9Z3S	UA 154	N	POS	POS	NEG
	C1B0E	UA 155	N	NEG	NEG	NEG
	O2Z8Y	UA 156	N
	G7C3S	UA 157	N
	J7H4C	UA 158	N	NEG	NEG	NEG
	E6G5V	UA 159	N
	U3C3D	UA 160	N	NEG	NEG	NEG
	G2E3P	UA 161	N	NEG	NEG	NEG
	X4Z7J	UA 162	N	NEG	NEG	NEG
	X4K9V	UA 163	N	NEG	NEG	NEG
	L0I6Z	UA 164	N
	Y3X7H	UA 165	N
	G0G3P	UA 166	N
	V6Y8J	UA 167	N	NEG		NEG
	K6F0V	UA 168	N	NEG	NEG	NEG
	W9A3J	UA 169	N
	Y8O4Z	UA 170	N	NEG	NEG	NEG
	S7O9X	UA 171	N	NEG	NEG	NEG
	Z3R7C	UA 172	N
	Y2I1K	UA 173	N	NEG	NEG	NEG
	D0I3O	UA 174	N	NEG	NEG	NEG
GRAPPE 176	R4P0L	UA 175	N
	X3R7Z	UA 176	N	POS	NEG	NEG	NEG
	Z4K0O	UA 177	N
	N0D4U	UA 178	N	NEG	NEG	NEG
	V0H8L	UA 179	N	POS	NEG	NEG	NEG
	B3K6U	UA 180	N	NEG	NEG	NEG
	N0M6G	UA 181	N	NEG	NEG	NEG
	B0V4B	UA 182	N
	X6J1O	UA 183	N	NEG	NEG	NEG
	K0V0G	UA 184	N	NEG	NEG	NEG
	Q1F6D	UA 185	N	NEG	NEG	NEG
	W1J4L	UA 186	N
	B4V7I	UA 187	N
	U2U8Z	UA 188	N	NEG	NEG	NEG
	P4M1H	UA 189	N
	E8T3J	UA 190	N	NEG	NEG	NEG
	Z6H3Q	UA 191	N	NEG	NEG	NEG
	J1X2K	UA 192	N	NEG	NEG	NEG
	N3Y2R	UA 193	N
	J0Z7Q	UA 194	N
	O0P1F	UA 195	N
	W6A8L	UA 196	N	NEG	NEG	NEG
	Y6B3J	UA 197	N	NEG	NEG	NEG
	A1H0I	UA 198	N
	P5K2H	UA 199	N	NEG	NEG	NEG
	N7Q6R	UA 200	N	NEG	NEG	NEG
GRAPPE 177	Y1J4N	UA 201	N	NEG	NEG	NEG
	M6L8M	UA 202	N	NEG	NEG	NEG
	S1N2J	UA 203	N	NEG	NEG	NEG
	F2T6H	UA 204	N	NEG	NEG	NEG
	G8H7D	UA 205	N
	Y9T1D	UA 206	N	NEG	NEG	NEG
	F4U2G	UA 207	N
	P1E5Z	UA 208	N
	M8X9C	UA 209	N	POS	POS	NEG	NEG
	O5I6I	UA 210	N
	Y5V6G	UA 211	N	NEG	NEG	NEG
	R5X8D	UA 212	N	POS	NEG	NEG	POS
	I1F3R	UA 213	N	NEG	NEG	NEG
	L9C2Y	UA 214	N	NEG	NEG	NEG
	O1K6G	UA 215	N
	D9X9T	UA 216	N	NEG	NEG	NEG
	I0S3E	UA 217	N
	H7O8L	UA 218	N
	S1E2Z	UA 219	N
	F6L0W	UA 220	N	NEG	NEG	NEG
	Y6Y0E	UA 221	N
	P7A6D	UA 222	N	NEG	NEG	NEG
	M4V2O	UA 223	N
	T0T6T	UA 224	N	NEG	NEG	NEG
	R7L8S	UA 225	N
	V1A5C	UA 226	N
	L7V1P	UA 227	N	NEG	NEG	NEG
	A5A5K	UA 228	N
	X4A8K	UA 229	N
	O4W3S	UA 230	N
	L0L2Y	UA 231	N	POS	NEG	NEG	NEG
	N8G9L	UA 232	N
GRAPPE 178	Z0L2N	UA 233	N
	I5B2Q	UA 234	N
	R3Z8D	UA 235	N
	S7V0V	UA 236	N	NEG	NEG	NEG
	N9A2Y	UA 237	N	NEG	NEG	NEG
	A7U4G	UA 238	N
	H8Q7N	UA 239	N	NEG	NEG	NEG
	X5Q5Y	UA 240	N
	A1Z4F	UA 241	N
	Z8Q8H	UA 242	N	NEG	NEG	NEG
	V4L2N	UA 243	N
	L3W2N	UA 244	N
	N2M0C	UA 245	N	NEG	NEG	NEG
	S5R2R	UA 246	N
	Z5O2V	UA 247	N	NEG	NEG	POS
	R1V7V	UA 248	N
	W8B6M	UA 249	N	NEG	NEG	NEG
	O3J3E	UA 250	N
	M4F1W	UA 251	N
	E1O6Z	UA 252	N	NEG	NEG	NEG
	R0G8G	UA 253	N	NEG	NEG	NEG
	S5I8O	UA 254	N	NEG	NEG	NEG
	O2K4F	UA 255	N
	T1F6G	UA 256	N
	H0Y9P	UA 257	N
	M4M7K	UA 258	N
GRAPPE 179	P4X2T	UA 259	N	NEG	NEG	NEG
	W6C0F	UA 260	N	NEG	NEG	NEG
	G4A7R	UA 261	N	NEG	NEG	NEG
	F0V2D	UA 262	N	NEG	NEG	NEG
	I2Z7R	UA 263	N	NEG	NEG	NEG
	S0S3O	UA 264	N	NEG	NEG	NEG
	G6A9V	UA 265	N
	D6M5B	UA 266	N	NEG	NEG	NEG
	J7H7F	UA 267	N
	Q9N1O	UA 268	N
	B8V2H	UA 269	N
	V0L1I	UA 270	N
	B6Q6E	UA 271	N	NEG	NEG	NEG
	D8E2R	UA 272	N
	V2F6J	UA 273	N	NEG	NEG	NEG
	O8R7V	UA 274	N
	S2Y6Z	UA 275	N
GRAPPE 180	E9V3M	UA 276	N
	J6J8H	UA 277	N	NEG	NEG	NEG
	P3N4K	UA 278	N	NEG	NEG	NEG
	I9F3Z	UA 279	N
	L8F9I	UA 280	N
	J3W9S	UA 281	N	NEG	NEG	NEG
	M6J0C	UA 282	N
	U6J6Q	UA 283	N
	D6W0G	UA 284	N	NEG	NEG	NEG
	X6V3D	UA 285	N	NEG	NEG	NEG
	E0E2K	UA 286	N	POS	POS		NEG
	R0K2E	UA 287	N
	T2H7K	UA 288	N
	O1C8Z	UA 289	N	NEG	NEG	NEG
	I5O3F	UA 290	N	POS	NEG	NEG	NEG
	S0D2X	UA 291	N
	C8U2H	UA 292	N	NEG	NEG	NEG
	H3U5K	UA 293	N
	I2X0I	UA 294	N	NEG	NEG	NEG
GRAPPE 181	P4V5U	UA 295	N	NEG	NEG	NEG
	V6W1Z	UA 296	N	NEG	NEG	NEG
	W6J2O	UA 297	N	NEG	NEG	NEG
	K9J9M	UA 298	N	NEG	NEG	NEG
	N3V6S	UA 299	N	POS	POS	NEG	POS
	Z0S1T	UA 300	N	NEG	NEG	NEG
	N8S5T	UA 301	N	NEG	NEG	NEG
	B2W2C	UA 302	N	NEG	NEG	NEG
	Q7J4L	UA 303	N
	V2E7J	UA 304	P	NEG	NEG	NEG
	M1A4R	UA 305	N	POS		NEG	NEG
	U8G0J	UA 306	N
	R4U0Q	UA 307	N	POS	NEG	NEG	NEG
	J3L3B	UA 308	N
	N8H7K	UA 309	N
	E7W4M	UA 310	N
	T0L8N	UA 311	N	NEG		NEG
	B9A1L	UA 312	N
	Q8Q4T	UA 313	N
	P0D8B	UA 314	N	NEG	NEG	NEG
	N4K5H	UA 315	N
	W2M5Q	UA 316	N	NEG	NEG	NEG
	F4L9E	UA 317	N
	W6J0M	UA 318	N
	K5A1Q	UA 319	N	NEG	NEG	NEG
	L3U5O	UA 320	N	NEG	NEG	NEG
	S7K4O	UA 321	N	NEG	NEG	NEG
	I0Z1J	UA 322	N	NEG	NEG	NEG
GRAPPE 182	P8C1B	UA 323	N	POS	POS	NEG
	X5K8V	UA 324	N
	L6L5I	UA 325	N
	R4H1E	UA 326	N	NEG	NEG	NEG
	X3J7R	UA 327	P	POS	POS	NEG	NEG
	T3Y7D	UA 328	N	NEG	NEG	NEG
	I5X3O	UA 329	N	NEG	NEG	NEG
	M2I0W	UA 330	N
	B5Q1X	UA 331	N	NEG	NEG	NEG
	U3Z3B	UA 332	N	NEG	NEG	NEG
	F7T7N	UA 333	N	NEG	NEG	NEG
	A4G4O	UA 334	N	NEG	NEG	NEG
	F9Z8W	UA 335	N	NEG	NEG	NEG
	F5Q7I	UA 336	N	POS	NEG	NEG
	T7W1Y	UA 337	N	NEG	NEG	NEG
	O1R2J	UA 338	N
	H6P4H	UA 339	N	NEG	NEG	NEG
	F2Q1Y	UA 340	N
	P6W1T	UA 341	N
	R8I4M	UA 342	N	NEG	NEG	NEG
	U3Z9H	UA 343	N
	Y9U9M	UA 344	N
	R7K3M	UA 345	N	NEG	NEG	NEG
	X1M7S	UA 346	N
	K1X3M	UA 347	N
	Q4W3U	UA 348	N
	P2P3K	UA 349	N
	E5L5Z	UA 350	N
	E6Q2D	UA 351	N
	G6O2D	UA 352	N
	P1Q2J	UA 353	N
	L2L2B	UA 354	N	NEG	NEG
	N7H9L	UA 355	N
	T4B7G	UA 356	N
GRAPPE 183	T1J3H	UA 357	N	NEG	NEG
	Q4R8U	UA 358	N
	U6Z1C	UA 359	N
	U6N9X	UA 360	N
	C2Z5J	UA 361	N	NEG	NEG
	K7R7Q	UA 362	N	NEG	NEG
	D5B8R	UA 363	N
	V1V5X	UA 364	N
	P0R8P	UA 365	N	NEG	NEG
	P6Q4Q	UA 366	N
	E1B8O	UA 367	N
	M0D9Y	UA 368	N	NEG	POS
	H0D9T	UA 369	N
	F4G5U	UA 370	N	NEG	NEG
	U9D3K	UA 371	N
	K5U3N	UA 372	N	NEG	NEG
	L6M9N	UA 373	N
	D3F8T	UA 374	N
	W3R7Y	UA 375	N	POS	POS	NEG	NEG
	P8D5G	UA 376	N	NEG	NEG
	Y3Y5G	UA 377	N	NEG	NEG
	Y1X4C	UA 378	N	NEG	NEG
	K9L8N	UA 379	N	NEG	NEG
	L0R2F	UA 380	N	NEG	NEG	NEG
	U0Y8C	UA 381	P
	O7L3K	UA 382	N
	E3U7J	UA 383	N
	X9B4M	UA 384	N
	Y0P9X	UA 385	N	NEG	NEG	NEG
	X2D1E	UA 386	N
	F5F6V	UA 387	N
	E3V2F	UA 388	N
	P9Z0Y	UA 389	N	NEG	NEG	NEG
	J4G9D	UA 390	N
	M6A5X	UA 391	N	NEG	NEG	NEG
	H5A1N	UA 392	N
GRAPPE 184	N4P9Q	UA 393	N
	Z7U0C	UA 394	N
	J1Y3M	UA 395	N
	Z7I4T	UA 396	N	NEG	NEG	NEG
	A3Y1D	UA 397	N
	R1B9D	UA 398	N
	M2U7Q	UA 399	N	NEG	NEG	NEG
	V2D2D	UA 400	N
	I3C4R	UA 401	N	NEG	NEG	NEG
	I0V4I	UA 402	N
	S8K8T	UA 403	N
	G3O8G	UA 404	N
	X0K6O	UA 405	N
	W1F4H	UA 406	N
	N7N0I	UA 407	N
	G8X5R	UA 408	N
	D5Q2B	UA 409	N	NEG	NEG	NEG
	O7N4N	UA 410	N
	L0A7S	UA 411	N
	H8X4R	UA 412	N	NEG	NEG	NEG
	F7F8Z	UA 413	N
	D8G4V	UA 414	N
	H1A5N	UA 415	N
	G9S7P	UA 416	N
GRAPPE 185	D9U6N	UA 417	N
	F6S7L	UA 418	N	NEG	NEG	NEG
	X7C8P	UA 419	N
	P6P7S	UA 420	N
	E4W3I	UA 421	N
	A3J6S	UA 422	N
	J6M8K	UA 423	N	NEG	NEG	NEG
	U0F7H	UA 424	N
	C2F7Q	UA 425	N
	K2H0T	UA 426	N	NEG	NEG	NEG
	W4I7Q	UA 427	N
	F5T7L	UA 428	N
	V2O7T	UA 429	N	POS	NEG	NEG	NEG
	U5I3L	UA 430	N
	U8W9J	UA 431	N
	E9A1O	UA 432	N
	V1Y0V	UA 433	P	NEG	NEG	NEG
	R3S1O	UA 434	N	NEG	NEG	NEG
	N9S6V	UA 435	N
	V0K5L	UA 436	N
	O0H2X	UA 437	N
	V7F2K	UA 438	N	NEG	NEG	NEG
	C9A4P	UA 439	N
	X7B3J	UA 440	N
	L8G2C	UA 441	N
	Z1S0T	UA 442	N
	Q1J7I	UA 443	N	NEG	NEG	NEG
	W6A6J	UA 444	N
	Z8D2N	UA 445	N
	B7P5D	UA 446	N
	P5P0K	UA 447	N	NEG	NEG	NEG
	B7L2V	UA 448	N		NEG	NEG
	Q0G3Z	UA 449	N	NEG	NEG
GRAPPE 186	X6L6V	UA 450	N
	D8J8D	UA 451	N
	W5Q0S	UA 452	N
	E5R1C	UA 453	N
	D9W4N	UA 454	N
	N8X6Z	UA 455	N
	G1W2G	UA 456	N
	N4C8C	UA 457	N
	Y7M5X	UA 458	N	NEG	NEG	NEG
	W7T7F	UA 459	N
	X5K2P	UA 460	N
	K5H0W	UA 461	N
	I5W0K	UA 462	N
	N1C7X	UA 463	N	NEG	NEG	NEG
	Q2P9R	UA 464	N
	I2N8G	UA 465	N
	P1H3B	UA 466	N	NEG	NEG	NEG
	E3K6X	UA 467	N
	P4L3I	UA 468	N
GRAPPE 187	D9D6V	UA 469	N	NEG	NEG	NEG
	P6J7M	UA 470	N
	Z6T0Z	UA 471	N
	Y9O6D	UA 472	N
	Q6K9Q	UA 473	N
	T1L9P	UA 474	N
	E0X9L	UA 475	N
	C3T1Z	UA 476	N	POS	NEG	NEG	NEG
	U1E2C	UA 477	N
	I8W6T	UA 478	N
	R2M3J	UA 479	N
	A5P8D	UA 480	N
	I6G4Y	UA 481	N
	D3X1F	UA 482	N
	O9R5U	UA 483	N
	Z8T2E	UA 484	N
	V7F8Q	UA 485	N
	N1N3F	UA 486	N
	K7Q6O	UA 487	N	NEG	NEG	NEG
	G9H4B	UA 488	N
	F8O4G	UA 489	N	NEG	NEG	NEG
	Q9G5L	UA 490	N
	I8D4X	UA 491	N
	L7X3T	UA 492	N	NEG	NEG	NEG
	F4W0G	UA 493	N
	J8V9W	UA 494	N
GRAPPE 188	Q2U3Q	UA 495	N
	G6F6X	UA 496	N	NEG	NEG	NEG
	D7A6Q	UA 497	N
	U5A5F	UA 498	N
	R6P4R	UA 499	N
	M6B4X	UA 500	N
	R3F7H	UA 501	N	NEG	NEG	NEG
	F5H8Z	UA 502	N
	T2T6V	UA 503	N
	D1A0E	UA 504	N
	R9G3K	UA 505	N	NEG	NEG	NEG
	H9E5Z	UA 506	N
	K7G2Z	UA 507	N
	B4I1O	UA 508	N	NEG	NEG	NEG
	W5V1Y	UA 509	N
	S9G8Q	UA 510	N
	Z9L0U	UA 511	N	NEG	NEG	NEG
	Z2H8R	UA 512	N
	R9T8D	UA 513	N
	F6S5J	UA 514	N
	F0W2E	UA 515	N	NEG	NEG	NEG
	R8R1S	UA 516	N
	U3P5S	UA 517	N	NEG	NEG	NEG
	Q6M0J	UA 518	N
	X0F3G	UA 519	N
	N4J3E	UA 520	N
	E9L8H	UA 521	N
	T2G0C	UA 522	N	NEG	NEG	NEG
	A2S9E	UA 523	N
	D1C7N	UA 524	N	NEG	NEG	NEG
	E3B4M	UA 525	N
	I3M8G	UA 526	N
	B1S1V	UA 527	N
	P1T1L	UA 528	N
GRAPPE 189	L8Q4O	UA 529	N
	Z4P4X	UA 530	N
	F2Y9P	UA 531	N
	E1G5Q	UA 532	N
	Q9Y3C	UA 533	N	NEG	NEG
	I4S1G	UA 534	N
	D2C0H	UA 535	N
	U5K5P	UA 536	N
	C3L2S	UA 537	N
	G9G6C	UA 538	N
	O7C3B	UA 539	N	NEG	NEG
	S7Z0Z	UA 540	N
	A1Z7I	UA 541	N	NEG	NEG
	A0V7D	UA 542	N
	U5O7V	UA 543	N	NEG	NEG
	I5M2C	UA 544	N
	Z0U0U	UA 545	N
	B3L8X	UA 546	N
	Y4B7L	UA 547	N
	Y3K0M	UA 548	N
	O3I2C	UA 549	N	NEG	NEG
	Z8A6O	UA 550	N
GRAPPE 190	U7L7U	UA 551	N
	U0J0E	UA 552	N	NEG	NEG
	F4B0K	UA 553	N
	L7U4R	UA 554	N
	H0Q8G	UA 555	N	NEG	NEG
	O5F4D	UA 556	N
	R8D9M	UA 557	N
	F5J0T	UA 558	N
	D8U0G	UA 559	N
	C4V1D	UA 560	N	NEG	NEG
	O4S9U	UA 561	N
	V9Q5B	UA 562	N
	X8O0U	UA 563	N	NEG	NEG
	G3M1W	UA 564	N
	V6Q6Y	UA 565	N
	F2V3G	UA 566	N
	R9S7B	UA 567	N
	S7G4K	UA 568	N
	K4E8B	UA 569	N
	E9A0N	UA 570	N
	J8I1B	UA 571	N	NEG	NEG
	N7H8K	UA 572	N
	H2W3J	UA 573	N
	P9E0D	UA 574	N
	P4V1Q	UA 575	N
	O3B0S	UA 576	N
	L4U3N	UA 577	N
	E8K6D	UA 578	N	NEG	NEG
	D5N3Y	UA 579	N
	O7Y3X	UA 580	N
	R4X3W	UA 581	N	NEG	NEG
	S2R1N	UA 582	N
	W4E4J	UA 583	N
	H0J4U	UA 584	N	NEG	NEG
	Z6I1P	UA 585	N
	Z1C7K	UA 586	N
	Y5S0W	UA 587	N	NEG	NEG
	L8K8M	UA 588	N
GRAPPE 191	Y7T9J	UA 589	N
	P7U8Z	UA 590	N
	Q7Y8F	UA 591	N
	Q8S2T	UA 592	N
	F8D0Q	UA 593	N	NEG	NEG
	X4I3N	UA 594	N
	Q1H8H	UA 595	N
	F6Q7J	UA 596	N
	M2O4H	UA 597	N	NEG	NEG
	X8H6T	UA 598	N
	S3L7O	UA 599	N
	X4F7O	UA 600	N	NEG	NEG
	U0R3P	UA 601	N
	J9B4X	UA 602	N	NEG	NEG
	M8Q0L	UA 603	N
	A4C6M	UA 604	N
	E1U4E	UA 605	N	NEG	NEG
	W0I0F	UA 606	N
	J6N0D	UA 607	N
	Z9I0R	UA 608	N	NEG	NEG
	V3T8B	UA 609	N
	O8G7K	UA 610	N
	Z9I2T	UA 611	N
	W3N5S	UA 612	N
	D8M0X	UA 613	N
	K0Y0J	UA 614	N	POS	NEG	NEG	NEG
	P4V9Y	UA 615	N
	E7P2D	UA 616	N	NEG	NEG
	O1D7Z	UA 617	N
	T5B2C	UA 618	N
	J9J7J	UA 619	N	NEG	NEG
GRAPPE 192	D5U7K	UA 620	N
	N8Y3X	UA 621	N	NEG	NEG
	S7I4M	UA 622	N
	B0A5G	UA 623	N
	Z1N2Q	UA 624	N	POS	NEG	NEG	NEG
	X0P1O	UA 625	N
	D0A2F	UA 626	N
	O6T7V	UA 627	N
	W5D1G	UA 628	N
	Q8Q2R	UA 629	N	NEG	NEG
	C0Z1D	UA 630	N
	V4J8R	UA 631	N
	K3Q7L	UA 632	N
	O7C0X	UA 633	N	POS	NEG	NEG	POS
	S7S8B	UA 634	N
	S7O1P	UA 635	N	NEG	NEG
	U7D6L	UA 636	N
	B6I9Y	UA 637	N	NEG	NEG
	T0M5L	UA 638	N
GRAPPE 193	H5A8U	UA 639	N
	R0O2I	UA 640	N
	A0W0W	UA 641	N
	Z2L8V	UA 642	N
	X5L2Q	UA 643	N
	E4K0S	UA 644	N
	Q0X4S	UA 645	N
	Z7Y6M	UA 646	N	POS	NEG		NEG
	Y1E7L	UA 647	N
	O4Q1K	UA 648	N
	S7K3N	UA 649	N	NEG	NEG
	Q6B4C	UA 650	N
	B4F3N	UA 651	N
	N7H2E	UA 652	N	NEG	NEG
	X3V3Z	UA 653	N
	X9Q9H	UA 654	N
	I3N3C	UA 655	N	NEG	NEG
	I6A6U	UA 656	N
	P8Z8G	UA 657	N
	H9E8D	UA 658	N
	R3B1W	UA 659	N	NEG	NEG
	I3G1S	UA 660	N	NEG	NEG
	C2C2I	UA 661	N
	S4M2L	UA 662	N
	N7F7H	UA 663	N	POS	POS		NEG
	Z5F8S	UA 664	N
	U1Q3P	UA 665	N
	E6T3H	UA 666	N	NEG	NEG
GRAPPE 194	D7K2W	UA 667	N
	A2S5Z	UA 668	N	POS	POS	NEG	NEG
	M8D3B	UA 669	N
	L4Y4S	UA 670	N	NEG	NEG
	J7J9J	UA 671	N	NEG	NEG
	X4V7F	UA 672	N	NEG	NEG
	K3G5Y	UA 673	N
	G2V8M	UA 674	N	NEG	NEG
	U5P7W	UA 675	N
	N7S4R	UA 676	N	NEG	NEG
	W6C3I	UA 677	N
	O2Q9Q	UA 678	N	NEG	NEG
	Z9Q0Z	UA 679	N
	D1L3S	UA 680	N
	E9U5N	UA 681	N	NEG	NEG
	B7H3S	UA 682	N	NEG	NEG
	Q2W7W	UA 683	N
	O9N5Q	UA 684	N	NEG	NEG
	A0N6T	UA 685	N
	R3Z1V	UA 686	N
	I8D7B	UA 687	N
	N1U5O	UA 688	N
	B6Y3J	UA 689	N
	E0A1F	UA 690	N	NEG	NEG
	A8C2M	UA 691	N
GRAPPE 196	X6W8J	UA 692	N	NEG	NEG
	R4F3E	UA 693	N
	B9X5N	UA 694	N	NEG	NEG	NEG
	P3D2X	UA 695	N
	G6R1F	UA 696	N
	G2F7U	UA 697	N
	B8V9O	UA 698	N	NEG	NEG	NEG
	U3X4Z	UA 699	N
	S8C4H	UA 700	N	NEG	NEG	NEG
	J0L1V	UA 701	N	NEG	NEG	NEG
	X8P4Z	UA 702	N
	F7L9H	UA 703	N	NEG	NEG	NEG
	J6P8N	UA 704	N
	X5X5G	UA 705	N
	Q0L6I	UA 706	N
	W2P0O	UA 707	N	NEG	NEG	NEG
	M7C8E	UA 708	N	NEG	NEG	NEG
	R0M0E	UA 709	N
	M7L9O	UA 710	N	NEG	NEG	NEG
	I4M4D	UA 711	N	NEG	NEG	NEG
	S3W5X	UA 712	N	NEG	NEG
	S2U5U	UA 713	N	NEG	NEG
	T8K0M	UA 714	N
	V4S5X	UA 715	N	NEG	NEG
	U5C7J	UA 716	N
	R9V7E	UA 717	N	NEG	NEG
	V4W1X	UA 718	N	NEG	NEG
	R7H6M	UA 719	N	NEG	NEG
	U3L0J	UA 720	N
	E4V6K	UA 721	N
	I9N7M	UA 722	N	NEG	NEG
	Z2P4V	UA 723	N

## Sheet: UK
		Prefecture	OUAKA
		Code prefecture	10
	Code Individu	Num identification	Résultat Vironostika	Ag HBs	Anti HBc	VHC	VHD
GRAPPE 253	V7U6E	UK 001	P	NEG	NEG	NEG
	H5T1H	UK 002	N	NEG	NEG	NEG
	G0I7V	UK 003	N
	N6B5Z	UK 004	N	NEG	NEG
	C4E3N	UK 005	N	NEG	NEG	NEG
	J9D8E	UK 006	P	NEG	NEG	NEG
	Z0K0K	UK 007	N
	R4B5C	UK 008	N
	L5Z5V	UK 009	N	NEG	NEG	NEG
	D4T3E	UK 010	P	NEG	NEG	NEG
	R2R4P	UK 011	N	NEG	POS	NEG
	I5T6N	UK 012	N	POS	POS		NEG
	Q8W5B	UK 013	N
	G6A5R	UK 014	N	NEG	NEG
	W4W3B	UK 015	N
	O0S6N	UK 016	N	NEG	NEG	NEG
	Z5O3W	UK 017	N	NEG	NEG	NEG
	L3X1N	UK 018	N	NEG	NEG
	S9E6M	UK 019	N	NEG	NEG	NEG
	U4F3H	UK 020	N	POS	POS		NEG
	H6J6D	UK 021	N	NEG	NEG	NEG
	Y4W5F	UK 022	P	POS	POS	NEG	NEG
	R1F7F	UK 023	N	POS	POS		NEG
	B5U5G	UK 024	N
	S8T0U	UK 025	N	NEG	NEG
	M8N4M	UK 026	N	NEG	NEG	NEG
	U2V6Y	UK 027	N	POS	POS		NEG
	J8K5H	UK 028	N	NEG	NEG	NEG
	I6O5I	UK 029	N
	M7V4T	UK 030	N	NEG	NEG	NEG
	R0K8K	UK 031	N
	V2W3X	UK 032	N
GRAPPE 254	D8X6P	UK 033	N	NEG	NEG
	A5Z4J	UK 034	N	NEG	NEG	POS
	F4V9O	UK 035	N	NEG	POS	NEG
	L7P1J	UK 036	N	NEG	NEG
	V1T5V	UK 037	N	NEG	NEG	NEG
	U1H4H	UK 038	N	NEG	NEG	NEG
	V5O2R	UK 039	N	NEG	NEG	NEG
	E9X1M	UK 040	N	NEG	NEG
	G6O0B	UK 041	N	NEG	NEG	NEG
	D8V1I	UK 042	N	NEG	NEG	NEG
	Q6S9Y	UK 043	P	NEG	NEG	NEG
	A4R8E	UK 044	N
	P8X2X	UK 045	N	NEG	NEG	NEG
	F1W8L	UK 046	P	NEG	NEG	NEG
	I0D1M	UK 047	N
	F0P8D	UK 048	N	NEG	NEG
	Y0Q4T	UK 049	N	NEG	NEG	NEG
	V9M4V	UK 050	N	NEG	NEG	NEG
	E7J7C	UK 051	N
	N9P0M	UK 052	N	POS	POS		POS
	F0J3R	UK 053	N	NEG	NEG	NEG
	Z0Y1Z	UK 054	N	NEG	NEG
	I8O7M	UK 055	N
	G9X0N	UK 056	N
	C9S2G	UK 057	N	NEG	NEG	NEG
	C3F3N	UK 058	N	NEG	NEG	NEG
GRAPPE 255	L3C6W	UK 059	N	POS	POS		NEG
	A7L0S	UK 060	N	NEG	NEG	NEG
	A0M2O	UK 061	N
	L9Q7S	UK 062	N
	Y2J2M	UK 063	P	NEG	NEG	NEG
	A4M4U	UK 064	N	NEG	NEG	NEG
	K3S3J	UK 065	N	NEG	NEG	NEG
	C6U6J	UK 066	N
	X9W6K	UK 067	N	NEG	NEG
	E3Y1H	UK 068	N	NEG	POS	NEG
	C6G2Q	UK 069	N	POS	POS		NEG
	D2N0S	UK 070	N
	A3P6Y	UK 071	N	NEG	POS	NEG
	L9T1P	UK 072	N
	S1K9N	UK 073	P	NEG	NEG	NEG
	U7E4K	UK 074	N	POS	POS	NEG	NEG
	T1D8G	UK 075	N	NEG	NEG
	J6H1X	UK 076	N	NEG	NEG	POS
GRAPPE 256	I4K0W	UK 077	N
	U2R0O	UK 078	N	NEG	NEG	NEG
	Y2J5P	UK 079	N	NEG	NEG	NEG
	M8D7F	UK 080	N	NEG	POS	NEG
	M3F9E	UK 081	N	NEG	NEG
	N6N2J	UK 082	N
	E0A3H	UK 083	N	NEG	POS	NEG
	R6L7Q	UK 084	N	NEG	NEG	NEG
	C2H8T	UK 085	P	NEG	NEG	NEG
	S9K6S	UK 086	N	NEG	NEG	NEG
	Q9W9G	UK 087	N	NEG	NEG
	P0N5I	UK 088	N	NEG	NEG	NEG
	Y2O5U	UK 089	P	NEG	NEG	NEG
GRAPPE 257	S6P6U	UK 090	N	NEG	NEG
	X8X0E	UK 091	N
	K2D2R	UK 092	N	NEG	NEG	NEG
	H1Y5M	UK 093	N	NEG	NEG
	M0P5H	UK 094	P	POS	POS	NEG	POS
	U2V4W	UK 095	N	NEG	NEG	NEG
	X1I5M	UK 096	N	NEG	NEG	NEG
	H2W1H	UK 097	N
	A1Q6X	UK 098	N	NEG	NEG
	P2U2O	UK 099	N	NEG	NEG	NEG
	Z3R5Z	UK 100	N
	B1F4L	UK 101	N	POS	POS		NEG
	C5V5I	UK 102	N	NEG	NEG	NEG
	P1E8D	UK 103	N	NEG	NEG	NEG
	R1K0D	UK 104	N	NEG	NEG	NEG
	T1L0G	UK 105	N	NEG	NEG	NEG
	E1D7P	UK 106	N	NEG	NEG	NEG
	T5V1V	UK 107	N	NEG	NEG	NEG
	B6E5Q	UK 108	N	POS	POS		NEG
	H4B2O	UK 109	P	NEG	NEG	NEG
GRAPPE 258	V0B7E	UK 110	N	NEG	NEG
	H0R3C	UK 111	N	NEG	NEG	NEG
	G6M5E	UK 112	N	NEG	NEG
	S3Y1V	UK 113	N	NEG	NEG	NEG
	Y4T6D	UK 114	N	NEG	NEG	NEG
	A0L1M	UK 115	N	NEG	NEG	NEG
	I6U6P	UK 116	N	NEG	NEG	NEG
	A4A8M	UK 117	N	NEG	NEG	NEG
	E5Y6O	UK 118	N
	N9R4S	UK 119	P	POS	POS	NEG	NEG
	J3S6L	UK 120	N	NEG	NEG	NEG
	B2A9M	UK 121	N
	Q5Z6C	UK 122	N	NEG	NEG	NEG
	W4Q5W	UK 123	N	NEG	NEG	NEG
	K3Z2P	UK 124	N	NEG	NEG
	Z3T9G	UK 125	N	NEG	NEG	NEG
	J0V4J	UK 126	N	NEG	NEG	NEG
	O8H1F	UK 127	N	NEG	NEG	NEG
	L4U1L	UK 128	N	NEG	NEG
	G1Y3J	UK 129	N
GRAPPE 259	T6Y4D	UK 130	N	NEG	NEG	NEG
	G2W6L	UK 131	N	NEG	NEG	NEG
	T7Y6G	UK 132	N	NEG	NEG
	T3F4G	UK 133	N	POS	NEG		NEG
	X9U4G	UK 134	N
	R0W0O	UK 135	N	NEG	NEG
	X8J7W	UK 136	N	NEG	NEG	NEG
	U9D1I	UK 137	N	NEG	NEG
	O5H8J	UK 138	N	NEG	NEG	NEG
	V2O0M	UK 139	N	NEG	NEG	NEG
	J6T0J	UK 140	N	NEG	NEG	NEG
	L2Z9W	UK 141	N
	Q8N4Q	UK 142	N	POS	NEG	NEG	NEG
	G9I8G	UK 143	N	NEG	NEG
	V3W5B	UK 144	N	NEG	NEG	NEG
	W5U4B	UK 145	N	POS	NEG		NEG
	J3B3Q	UK 146	P	NEG	NEG	NEG
	E7D8W	UK 147	N
	K3T1I	UK 148	N
	R7H0G	UK 149	N
GRAPPE 260	L7N4K	UK 150	N	NEG	NEG	NEG
	U2U3U	UK 151	N	NEG	NEG	NEG
	L7E8F	UK 152	N
	V3Y2Z	UK 153	N	NEG	NEG	NEG
	Y9M1V	UK 154	N	NEG	NEG	NEG
	C1N2S	UK 155	N
	S1G8I	UK 156	N	NEG	NEG	NEG
	P3P1J	UK 157	N
	K2V5N	UK 158	N
	J1P3D	UK 159	N	NEG	NEG	NEG
	Z7A2J	UK 160	N
	S3U1R	UK 161	N
	B9I8B	UK 162	N	NEG	NEG
	T3I4J	UK 163	N
	V7E8P	UK 164	N
	J3B0N	UK 165	N	NEG	NEG	NEG
	O0G2W	UK 166	N	NEG	NEG	NEG
GRAPPE 261	R8U6B	UK 167	N	NEG	NEG	NEG
	T2W1T	UK 168	N	NEG	NEG
	F7E2S	UK 169	N	NEG	NEG	NEG
	S8O4T	UK 170	N
	K1W2K	UK 171	N	NEG	NEG	NEG
	W0Z7E	UK 172	N	POS	POS		NEG
	B1C4I	UK 173	N	NEG	NEG	NEG
	N3W4R	UK 174	N	NEG	NEG	NEG
	Z6S0Y	UK 175	N	NEG	NEG
	G7P5I	UK 176	N
	R0T2N	UK 177	N
	Q5A3Y	UK 178	N	NEG	NEG	NEG
	C7J4W	UK 179	N	NEG	NEG	NEG
	R5A7E	UK 180	N	NEG	NEG	NEG
	F5K8D	UK 181	N	POS	POS	NEG	NEG
	J8H6F	UK 182	N
	G3I6X	UK 183	N	NEG	NEG	NEG
	F8U8Q	UK 184	N
	T8D9O	UK 185	N	NEG	NEG
	X6A6K	UK 186	N
	C7R4F	UK 187	N	NEG	NEG	NEG
	H8H6D	UK 188	N
	N2B9Z	UK 189	N
	P2H0Y	UK 190	N	NEG	NEG	NEG
	I8F9F	UK 191	N	NEG	POS	NEG
	K5B5V	UK 192	N
	S4X9E	UK 193	N
	N5I5G	UK 194	N
	W5T0V	UK 195	P	NEG	NEG	NEG
GRAPPE 262	F1J7W	UK 196	N	NEG	NEG	NEG
	B9R4G	UK 197	N	NEG	NEG	NEG
	Z8R7H	UK 198	N	NEG	POS	NEG
	B9F3S	UK 199	N
	E9U1J	UK 200	N	POS	POS		NEG
	W8Z4J	UK 201	N	NEG	NEG	NEG
	M9H4H	UK 202	N	NEG	NEG	NEG
	W7H1M	UK 203	N
	J8E3Y	UK 204	N	NEG	POS	NEG
	L2L9I	UK 205	N
	H2K4X	UK 206	N	NEG	NEG
	V2P5S	UK 207	N	NEG	NEG	NEG
	E3Y8O	UK 208	N	POS	POS	NEG	NEG
	K5I1Y	UK 209	N	NEG	NEG	NEG
	Q8L6Q	UK 210	N
	X7K9Y	UK 211	N	NEG	NEG	NEG
	I1H8Y	UK 212	N	NEG	NEG	NEG
	D5Y3K	UK 213	N
	D1D5M	UK 214	N	NEG	NEG	NEG
GRAPPE 263	V8B6L	UK 215	N	NEG	NEG
	U2K1I	UK 216	N	NEG	POS	NEG
	B3C5L	UK 217	N	NEG	NEG	NEG
	H2B3N	UK 218	N	POS	POS	NEG	NEG
	U4B0Z	UK 219	N	NEG	NEG	POS
	P2B4W	UK 220	N
	Z3A0D	UK 221	N	POS	POS		POS
	B6X3I	UK 222	N	NEG	NEG
	A3M0P	UK 223	N
	G5C5S	UK 224	N	POS	POS	NEG	NEG
	U6P8Y	UK 225	N
	W2L4O	UK 226	N	NEG	NEG	NEG
	A3C5K	UK 227	N	NEG	NEG	NEG
	Q1L7K	UK 228	N	NEG	NEG	NEG
	R0Y5V	UK 229	N
	F5Z1L	UK 230	N
	S7T9D	UK 231	N
	W2H2I	UK 232	N			NEG
	I1C1M	UK 233	N
	T8Z4G	UK 234	N	NEG	NEG	NEG
	F5W4L	UK 235	N	POS	NEG	NEG	POS
	W5E1H	UK 236	N
	P7Z2Y	UK 237	N	NEG	NEG	NEG
	K0C1N	UK 238	N	NEG	NEG
				NEG	NEG
GRAPPE 264	E9P8L	UK 239	N	POS	NEG	NEG	NEG
	D9W6P	UK 240	N
	V9Y0E	UK 241	N	NEG	NEG	NEG
	E6K7C	UK 242	N	POS	POS		NEG
	M4Y9Y	UK 243	N	NEG	NEG
	Y7X6K	UK 244	N	POS	NEG	NEG	NEG
	N7Z6B	UK 245	N
	B0X4D	UK 246	N
	C1S1W	UK 247	N	NEG	POS	NEG
	C4Y9O	UK 248	N	POS	POS	NEG	POS
	X1Y7F	UK 249	N	NEG	NEG	NEG
	S4G1E	UK 250	N
	Z2A7J	UK 251	N
	Z9N7E	UK 252	N	NEG	NEG	NEG
	A3O3U	UK 253	N
	C8H6X	UK 254	N	POS	POS		POS
	F0K5U	UK 255	N	NEG	NEG
	Z2G8Q	UK 256	N	NEG	NEG	NEG
	C0Y2D	UK 257	N	NEG	NEG	NEG
	A6B9Q	UK 258	N	POS	POS	NEG	NEG
	N7P9T	UK 259	N
	R3E6F	UK 260	N
	T1P9T	UK 261	N
	E1P8D	UK 262	N	POS	POS	NEG	NEG
	D8U8O	UK 263	P	NEG	NEG	NEG
GRAPPE 265	S8C3G	UK 264	N
	I7X0N	UK 265	N	NEG	NEG	NEG
	K6C3V	UK 266	N	NEG	NEG	NEG
	P9W5B	UK 267	N
	L5J4E	UK 268	N
	K6S6P	UK 269	N	NEG	NEG	NEG
	M4Q5M	UK 270	N
	U4H2I	UK 271	N	NEG	NEG	NEG
	O3R6P	UK 272	N	NEG	NEG	NEG
	I3Y7R	UK 273	N	POS	POS	NEG	NEG
	U3T5W	UK 274	N
	K9O1J	UK 275	N
	U6J5P	UK 276	N	NEG	NEG
	C9D3R	UK 277	N	NEG	NEG	NEG
	O6D5D	UK 278	N
	M9Q5R	UK 279	N	NEG	NEG	NEG
	C2H6R	UK 280	N
	C5Y1H	UK 281	N	NEG	NEG	NEG
	C2E5N	UK 282	N	POS		NEG	NEG
	P5Y8C	UK 283	N		NEG	NEG
	N7Q3O	UK 284	N
	G4Z8S	UK 285	N	NEG	NEG	NEG
	X1G8N	UK 286	N	POS	NEG	NEG	NEG
GRAPPE 266	T0C3Y	UK 287	N	POS	NEG		NEG
	P3V5T	UK 288	N	NEG	NEG	NEG
	P0J7G	UK 289	N	NEG	NEG
	I1B8S	UK 290	N	POS	NEG	NEG	NEG
	A2H3M	UK 291	N
	G4Z9T	UK 292	N	POS	NEG
	B3C6M	UK 293	N
	J0N8F	UK 294	N	POS	NEG	NEG
	Z2J9U	UK 295	N
	Q3P9S	UK 296	N
	O3J0B	UK 297	N
	U8Q7B	UK 298	N	NEG	POS
	P5M0H	UK 299	N
	R5H9N	UK 300	N
	K9D7E	UK 301	N	NEG	POS
	Q7I3J	UK 302	N
	Q1I3D	UK 303	N	NEG	NEG
	A2T7D	UK 304	N
	R5Z7E	UK 305	N
	P4E2Z	UK 306	N	NEG	POS
	D3T4E	UK 307	N
	K2R8M	UK 308	N
	L6K8K	UK 309	N	NEG	POS
	B5W9M	UK 310	N
	L2A8V	UK 311	N	NEG	POS
	G3Y6O	UK 312	N
	G0S7G	UK 313	N
GRAPPE 267	N7Y3W	UK 314	N
	R3R0M	UK 315	N
	E1I4R	UK 316	N
	J8O5L	UK 317	N
	Q2C8D	UK 318	N	NEG	POS
	Z0F7M	UK 319	N
	L6J5G	UK 320	N	NEG	POS
	T1C3Z	UK 321	N
	Z0Z0Z	UK 322	N
	R6Y9G	UK 323	N
	Q6W5Y	UK 324	N
	V0U9Z	UK 325	N	NEG	NEG
	W4D3H	UK 326	N
	E4V7L	UK 327	N
	S2F3D	UK 328	N	POS	POS		NEG
	W5A8K	UK 329	N
	I8M0D	UK 330	N
	B0P4U	UK 331	N
	O0K9I	UK 332	N
	S1P5O	UK 333	N	NEG	POS
GRAPPE 268	O1K1B	UK 334	N
	I8R8Q	UK 335	N
	E2N6Z	UK 336	N	NEG	NEG
	J2C7U	UK 337	N
	C1N4U	UK 338	N
	Q3Z4X	UK 339	N	NEG	NEG
	L5T6Q	UK 340	N
	R8B6H	UK 341	N	NEG	NEG
	Z5Z6L	UK 342	N
	X4M9X	UK 343	N
	G4Q5G	UK 344	N	NEG	NEG
	U7A8K	UK 345	N
	O8B4C	UK 346	N	NEG	POS
	T2Z5B	UK 347	N
	I8Y4T	UK 348	N
	D9E0Q	UK 349	N	NEG	NEG
	H7G0U	UK 350	N
	E8S4J	UK 351	N	NEG	NEG
	Q7E9L	UK 352	P	NEG	NEG	NEG
	U2H0E	UK 353	N
	D6D8U	UK 354	N	NEG	NEG
	Z6L2T	UK 355	N
	K3L3C	UK 356	N	NEG	NEG
	D3T1B	UK 357	N
GRAPPE 269	Z6M1T	UK 358	N
	C2F1K	UK 359	N
	Z7H0O	UK 360	N	NEG	POS
	I2V0G	UK 361	N
	U1C4C	UK 362	N
	I8Q0H	UK 363	N
	Q4U8X	UK 364	N	NEG	NEG
	I0C7R	UK 365	N
	G5W2K	UK 366	N
	S9O5V	UK 367	N
	R3K2H	UK 368	N
	V8V0Z	UK 369	N
	C0O6W	UK 370	N	NEG	NEG
	G3Z7Q	UK 371	N
	C4Z2I	UK 372	N
	F0K0P	UK 373	N	NEG	NEG
	K0S8L	UK 374	N
	H8M7J	UK 375	N
	I7T5O	UK 376	N
	S4Y6C	UK 377	N	NEG	NEG
	O8V1T	UK 378	N
	S1M1H	UK 379	N	NEG	POS
	T3A9G	UK 380	N
GRAPPE 270	T5V6B	UK 381	N
	B9H3U	UK 382	N
	K1D1P	UK 383	N	NEG	NEG
	Z9K8C	UK 384	N
	M7L6L	UK 385	N
	V8N5W	UK 386	N
	O7Q9V	UK 387	N	POS	NEG		NEG
	J5K7G	UK 388	N
	H6P7K	UK 389	N
	G5H6Y	UK 390	P	NEG	NEG	NEG
	R0B1T	UK 391	N
	P7M9S	UK 392	N	NEG	POS
	R1R0K	UK 393	N
	J7E7C	UK 394	N
	J8W2Q	UK 395	N	NEG	NEG
	T5D2E	UK 396	N	NEG	POS
	O7V5W	UK 397	N
	Y9Y2J	UK 398	N
	Z2I3N	UK 399	N
	I2B3O	UK 400	N	POS	POS		NEG
	X0W1V	UK 401	N
	E5Z9S	UK 402	N	NEG	POS
	D9J1W	UK 403	N
	T7F4K	UK 404	N
	O5J0D	UK 405	N
GRAPPE 272	L3Z5T	UK 406	N	NEG	NEG
	D0Y7J	UK 407	N
	T5Y0X	UK 408	N	NEG	NEG
	S6S2T	UK 409	N
	W7O4W	UK 410	N	NEG	NEG
	C8P4E	UK 411	N
	W6V5E	UK 412	N	NEG	POS
	A8K9C	UK 413	N
	R8M4Q	UK 414	N	NEG	POS
	K8K7K	UK 415	N
	Z5A7M	UK 416	N	NEG	POS
	G3E9W	UK 417	N
	I8I5E	UK 418	N
	V8Z4I	UK 419	N	NEG	POS
	U5Z1B	UK 420	N
	D2D8Q	UK 421	N	NEG	POS
	I7N5I	UK 422	N
	G5X2L	UK 423	N
	D5N4Z	UK 424	N	NEG	POS
	K6O4J	UK 425	N
	Q1T2N	UK 426	N
	F8E8Z	UK 427	N
	F0O8C	UK 428	N
GRAPPE 273	U9Y1E	UK 429	N
	G2Q0Y	UK 430	N
	B2P4W	UK 431	N	POS	POS		NEG
	O2M9M	UK 432	N
	B1O7X	UK 433	N	NEG	POS
	W0O0L	UK 434	N
	A1T5Z	UK 435	N
	X5K1O	UK 436	N
	T2G3F	UK 437	N
	N4N6L	UK 438	N
	P6J0F	UK 439	N	NEG	POS
	F0H7T	UK 440	N
	S1D1X	UK 441	N	NEG	POS
	R4G6I	UK 442	N
	O0V2M	UK 443	N
	Q7M9T	UK 444	N	NEG	POS
	F4Q4E	UK 445	N
	A3N3T	UK 446	N	POS	POS		POS
	K9C9F	UK 447	P	NEG	NEG	NEG
	D4Y8O	UK 448	N
	A9V0F	UK 449	N	NEG	POS
	U3Q7V	UK 450	N
	U8A1E	UK 451	N
	Y5J9W	UK 452	N	NEG	NEG
	N5M9O	UK 453	N
	X0M8S	UK 454	N	NEG	NEG
	R0L6J	UK 455	N
	G4N1Y	UK 456	N
	Y4U2Z	UK 457	P-->N
GRAPPE 274	O3J8J	UK 458	N	NEG	POS
	Y3L8V	UK 459	N
	L3A7V	UK 460	N
	Z1A3E	UK 461	N	POS	NEG		NEG
	E3E7S	UK 462	N
	P6L2J	UK 463	N	NEG	NEG
	O7G8K	UK 464	N
	Q4I1E	UK 465	N
	W8I0N	UK 466	N	NEG	POS
	J2K3Y	UK 467	N
	B5C0I	UK 468	N	NEG	POS
	E5N4B	UK 469	N
	X7P7C	UK 470	N	NEG	NEG
	T4X4Z	UK 471	N
	K3M3D	UK 472	N
	D2G9U	UK 473	N
	A1U0V	UK 474	N	NEG	NEG
	I8W5S	UK 475	N
	J5T1J	UK 476	N
	B8Y5N	UK 477	N	NEG	NEG
	Z9P9I	UK 478	N
GRAPPE 275	S3I9N	UK 479	N
	P0H8F	UK 480	N
	L3B0P	UK 481	N
	G6T5L	UK 482	N
	Y2Q5W	UK 483	N	NEG	POS
	M8K9O	UK 484	N
	X3N2Q	UK 485	N	POS	POS		NEG
	O9U1T	UK 486	N
	M1F2U	UK 487	N	NEG	POS
	A1U5B	UK 488	N
	X7M5W	UK 489	N	POS	POS		NEG
	U4E8L	UK 490	N
	D3W6J	UK 491	N
	T2B2Y	UK 492	N
	P6N2L	UK 493	N
	U5E1F	UK 494	N
	Z6M8B	UK 495	N	NEG	POS
	E6K1V	UK 496	N
	Y2M2P	UK 497	N	POS	POS		NEG
	M1O6I	UK 498	N
GRAPPE 276	U8E1I	UK 499	N	NEG	POS
	D7D4R	UK 500	N	NEG	POS
	H3L6C	UK 501	N
	A1W3B	UK 502	N
	S9U9G	UK 503	N
	D0W7H	UK 504	N	NEG	NEG
	Y7D2L	UK 505	N	NEG	POS
	B0F9P	UK 506	N
	I4S8N	UK 507	N
	P9B3D	UK 508	N	NEG	NEG
	Y5L3S	UK 509	N
	A6O5Z	UK 510	N
	F8C3S	UK 511	N
	C2J7U	UK 512	N
	P0S8Q	UK 513	N
	J4W9T	UK 514	N	NEG	POS
	B8K8C	UK 515	N
	W3T8C	UK 516	N	NEG	NEG
	J3L9H	UK 517	N	NEG	NEG
	R3O4N	UK 518	N	NEG	POS
	U8L4S	UK 519	N	NEG	POS
	C2J9W	UK 520	N
GRAPPE 277	F1F0L	UK 521	N	NEG	POS
	P8V0T	UK 522	N
	T9W6G	UK 523	N
	O3Z9B	UK 524	P	NEG	NEG	NEG
	Z8Z9R	UK 525	P	NEG	NEG	NEG
	X1Y6E	UK 526	N	NEG	NEG
	H1I6W	UK 527	N	POS	NEG		NEG
	H1U2F	UK 528	N	NEG	POS
	K8K6J	UK 529	N	POS	POS		NEG
	E9O4G	UK 530	N	NEG	NEG
	R9G0H	UK 531	N	NEG	POS
	U3Z1Y	UK 532	N
	Q7E4G	UK 533	N	NEG	POS
	H2G7W	UK 534	N	NEG	POS
	N6V8X	UK 535	N	NEG	NEG
	Z7I5U	UK 536	P	NEG	NEG	NEG
	S9T1W	UK 537	N	NEG	POS
	R1I8J	UK 538	N	NEG	POS
	A8E2O	UK 539	N	NEG
	Q2S6R	UK 540	N
	Y0V1V	UK 541	N
	T4Q5T	UK 542	N
	L7M7M	UK 543	N
	L2N8J	UK 544	N
GRAPPE 278	P5E8H	UK 545	N	NEG	NEG
	A8B7Q	UK 546	N
	X8H4R	UK 547	N
	H9D3W	UK 548	N	NEG	NEG
	K1E2R	UK 549	N
	K3G4X	UK 550	N
	S3R3Q	UK 551	N
	E4J2T	UK 552	N
	E4T1D	UK 553	N	NEG	NEG
	E1U0Z	UK 554	N
	F2N7C	UK 555	N
	J1F4T	UK 556	N
	T5T4W	UK 557	N	POS			NEG
	L5N1F	UK 558	N
	T5Q4T	UK 559	N
	V4K6Q	UK 560	N
	L4P5K	UK 561	N	NEG	NEG
GRAPPE 279	V0V0R	UK 562	N
	R4B1X	UK 563	N
	C9Y8S	UK 564	N
	L4A1Q	UK 565	N
	D3Q2Y	UK 566	N
	K5U7R	UK 567	N
	L2D7X	UK 568	N
	T3O4P	UK 569	N	NEG	NEG
	N3N0E	UK 570	N
	C2I6S	UK 571	N	NEG	NEG
	B5W1E	UK 572	N
	C1A8L	UK 573	N	NEG	NEG
	Y5I6S	UK 574	N
	O0T1J	UK 575	N	NEG	NEG
	R0X1Q	UK 576	N
	O7U0Q	UK 577	N
	U1A0V	UK 578	N		NEG
	D0U5D	UK 579	N
	C2X7J	UK 580	N
	Q3Q3N	UK 581	N

## Sheet: BK
		Prefecture	BASSE KOTTO
		Code prefecture	14
	Code Individu	Num identification	Résultat Vironostika	AgHBs	AntiHBc	VHC	VHD
GRAPPE 365	J8R7Q	BK 001	P	NEG	NEG	NEG
	G8E8B	BK 002	N
	U3N5Q	BK 003	N	NEG	NEG	NEG
	T2C0X	BK 004	N	NEG	NEG	NEG
	M9I1F	BK 005	N	NEG	NEG	NEG
	N1X5R	BK 006	N	NEG	NEG	NEG
	M2O7K	BK 007	P	NEG	NEG	NEG
	T5V3X	BK 008	N
	I9W3R	BK 009	N
	I4E0Q	BK 010	N
	O6Q7S	BK 011	N
	A6X3H	BK 012	N	NEG	NEG	NEG
	X7I2P	BK 013	N	NEG	NEG	NEG
	N0C1Q	BK 014	N	NEG	NEG	NEG
	I4C2Q	BK 015	N
	N7C4B	BK 016	N	NEG	NEG	NEG
	U2W1U	BK 017	N
	M8V1R	BK 018	N
	H7Z1P	BK 019	N
	R4K0G	BK 020	N	NEG	NEG	NEG
	Y2U6C	BK 021	P	NEG	NEG	NEG
	Q7T8Z	BK 022	N
	B4X0D	BK 023	N
	D1S9G	BK 024	N	NEG	NEG	NEG
	M6Q2L	BK 025	N	NEG	NEG	NEG
	J7X9X	BK 026	N
	N8I6K	BK 027	N	NEG	NEG	NEG
GRAPPE 366	I4E4U	BK 028	N
	W5S9E	BK 029	N	NEG	NEG	NEG
	R1N4K	BK 030	N
	X0S1R	BK 031	N
	M3M2E	BK 032	N	NEG	NEG	NEG
	M0U0H	BK 033	N	NEG	NEG
	D8U5L	BK 034	N
	K3Y4Q	BK 035	N
	Z8R4E	BK 036	N
	O1E6Z	BK 037	N
	I4G2U	BK 038	N
	J0O2Z	BK 039	N	NEG	NEG	NEG
	Q3O9R	BK 040	N
	K1X9S	BK 041	N	NEG	NEG
	R7A1Z	BK 042	N	NEG	NEG	NEG
	L3E1T	BK 043	N
	N7W0R	BK 044	N	NEG	NEG
	K1D6U	BK 045	N
	I0P1Y	BK 046	N
	A0C2E	BK 047	N	NEG	NEG	NEG
	J9X6W	BK 048	N
	C6R2C	BK 049	N
	P0M7J	BK 050	N	NEG	POS	NEG
	B9L0V	BK 051	N
	B2B3H	BK 052	N
GRAPPE 367	G1F6S	BK 053	N	NEG	NEG	NEG
	M9Z7D	BK 054	N	NEG	NEG	NEG
	F9C8Y	BK 055	N
	U8P4W	BK 056	N	NEG	NEG	NEG
	F2Z4L	BK 057	N
	Q7X0V	BK 058	N	NEG	NEG	NEG
	M2S0H	BK 059	N	NEG	NEG	NEG
	E6T6K	BK 060	P	NEG	NEG	POS
	C8K5Z	BK 061	N	NEG	NEG	POS
	V5N8W	BK 062	N
	K6X9X	BK 063	N	NEG	NEG	NEG
	K9U1P	BK 064	N	NEG	NEG	NEG
	T6Y9I	BK 065	N	NEG	NEG	NEG
	H2D4Q	BK 066	N	NEG	NEG	NEG
	I7D3V	BK 067	N	NEG	NEG	NEG
	P4E6E	BK 068	N	NEG	NEG	NEG
	J0H9Z	BK 069	N	NEG	NEG	NEG
	Q5C0X	BK 070	N	POS	POS	NEG	NEG
	B7M5Z	BK 071	N
	Y3S6B	BK 072	N
	E9U9R	BK 073	P	NEG	NEG	NEG
	B2U2Z	BK 074	N
	G1C5O	BK 075	N	NEG	NEG	NEG
	S0Y0R	BK 076	N	NEG	NEG	NEG
	C7W6M	BK 077	N	NEG	NEG	NEG
GRAPPE 368	J0P2B	BK 078	N	NEG	NEG	NEG
	K0J5Y	BK 079	N
	E3K5W	BK 080	N	NEG	NEG	NEG
	N9V4W	BK 081	N
	E5I2T	BK 082	N
	N0O1D	BK 083	N	NEG	NEG	NEG
	I2T1F	BK 084	N
	T3F7J	BK 085	N	NEG	NEG	NEG
	N8Z0V	BK 086	N
	U0A4Y	BK 087	N	NEG	NEG	NEG
	W5V0X	BK 088	N	NEG	NEG	NEG
	F1S2B	BK 089	N	NEG	NEG	NEG
	O8S3S	BK 090	N
	B9X0I	BK 091	N	NEG	NEG	NEG
	W5T6C	BK 092	N	NEG	NEG	NEG
	M5X7W	BK 093	N
	G6P4G	BK 094	N	NEG	NEG	NEG
	J8H9I	BK 095	N
	F1P3Y	BK 096	N	NEG	NEG	NEG
	A1V7E	BK 097	N
	D9Q2F	BK 098	N
	D0X2D	BK 099	N
	N6G6G	BK 100	N
GRAPPE 369	O1I7F	BK 101	N	NEG	NEG	NEG
	T7C3G	BK 102	N	NEG	NEG	NEG
	J7Z0Q	BK 103	N	NEG	NEG	NEG
	P7C6F	BK 104	P	NEG	NEG	NEG
	Z8Q4D	BK 105	N
	M3X0N	BK 106	N	NEG	NEG	NEG
	F9U2L	BK 107	N	NEG	NEG	NEG
	X1E4H	BK 108	N
	A6A8O	BK 109	N	NEG	NEG	NEG
	N6Y1T	BK 110	N
	N3P9P	BK 111	N	NEG	NEG	NEG
	G7P1E	BK 112	N	POS	NEG	NEG	NEG
	D3L1S	BK 113	N
	N7K3I	BK 114	N
	H7K1Z	BK 115	N
	M5Y0Q	BK 116	N	NEG	NEG	NEG
	D2V8J	BK 117	N	POS	POS	POS	NEG
	O7F6H	BK 118	N
	D6J1T	BK 119	N	NEG	NEG	NEG
	N1D4V	BK 120	N	NEG	NEG	NEG
	O3A4V	BK 121	N
	H9Z9Z	BK 122	N
	K9X0R	BK 123	N	NEG	NEG	NEG
	D3R8G	BK 124	N	POS	POS	NEG	POS
	U6H2K	BK 125	N
	E7M4C	BK 126	N
	B5K4U	BK 127	N	NEG	NEG	NEG
	N8U1R	BK 128	N
GRAPPE 370	W3L7S	BK 129	N
	I0E0M	BK 130	N	NEG	NEG	POS
	E6Y3M	BK 131	N
	T7Z0B	BK 132	N
	X4E9P	BK 133	N	NEG	NEG	NEG
	S2G0B	BK 134	N
	J5K6F	BK 135	N	NEG	NEG	NEG
	O0S2J	BK 136	N
	V3U8C	BK 137	N	POS	NEG	NEG	NEG
	T6Q9Z	BK 138	N
	C2Z2G	BK 139	N	NEG	NEG	NEG
	E8C7V	BK 140	N
	K3N0B	BK 141	N
	J5S9Q	BK 142	N
	I8U5Q	BK 143	N	NEG	NEG	NEG
	C1Y2E	BK 144	N	NEG	NEG	NEG
	B2O0R	BK 145	N	POS	POS	NEG	NEG
	I2B7S	BK 146	N	NEG	NEG	NEG
	J6W6S	BK 147	N
	R8P1Q	BK 148	N	NEG	NEG	NEG
	U6X9I	BK 149	N
	N4O9P	BK 150	N	NEG	NEG	NEG
	X1F6K	BK 151	N
	U7X8I	BK 152	N	NEG	NEG	NEG
	B7F9W	BK 153	N	POS	POS	NEG	NEG
GRAPPE 371	Q6U0R	BK 154	N
	G5A1M	BK 155	N
	D8D8W	BK 156	N
	Q3W6W	BK 157	N
	M6H7H	BK 158	N
	T5B7H	BK 159	N	NEG	NEG	NEG
	V9Y6K	BK 160	N	NEG	NEG	NEG
	P3L3H	BK 161	N
	Y7W2F	BK 162	N	NEG	NEG	NEG
	I6U3M	BK 163	N	NEG	NEG	NEG
	Q2Z7Z	BK 164	N	POS	POS	NEG	NEG
	W1K3L	BK 165	N	NEG	NEG	NEG
	G2T4G	BK 166	N
	Q4V9Z	BK 167	N
	R8Q9Z	BK 168	N	NEG	NEG	NEG
	S7Y2B	BK 169	N	NEG	NEG	NEG
	N1Y2P	BK 170	N	NEG	NEG	POS
	K6V4Q	BK 171	N
	I8M8L	BK 172	N	NEG	NEG	NEG
	O4R9T	BK 173	N
	P1L0C	BK 174	N
	Q5F5G	BK 175	N	NEG	POS	NEG
	N9F9L	BK 176	N
	I2A7R	BK 177	N
	S4L0I	BK 178	N
	B5B3K	BK 179	N
	S9M6U	BK 180	N
	M2X1N	BK 181	N	NEG	NEG	NEG
	H7C1R	BK 182	N
GRAPPE 372	W8T8H	BK 183	N
	F4T0D	BK 184	N
	K2I9E	BK 185	N
	L2O5H	BK 186	N
	T9D0G	BK 187	N	POS	NEG	NEG	NEG
	Y1D3G	BK 188	N	NEG	NEG	NEG
	C5S8I	BK 189	N
	U7N6V	BK 190	N	NEG	NEG	NEG
	L8C0V	BK 191	N	NEG	NEG	NEG
	S9L2P	BK 192	N
	S9J3O	BK 193	N
	D3M2U	BK 194	N
	S7I3L	BK 195	N
	X6A9N	BK 196	N	NEG	NEG	NEG
	J8W1P	BK 197	N
	Y3H8R	BK 198	N	NEG	NEG	NEG
	C2I8U	BK 199	N	NEG	NEG	NEG
	S0M3I	BK 200	N
	U4C6H	BK 201	N
	J2V4L	BK 202	N	NEG	NEG	NEG
	W9M9C	BK 203	N	NEG	NEG	NEG
	M5Z8Z	BK 204	N
	F4F2Q	BK 205	N
	W7W0B	BK 206	N	NEG	NEG	NEG
	I7N6J	BK 207	N
	L2V5O	BK 208	N
	B8R7I	BK 209	N
	A3S7D	BK 210	N	NEG	NEG	NEG
	P2K8K	BK 211	N	NEG	NEG	NEG
GRAPPE 373	T8Z0C	BK 212	N
	T6V8E	BK 213	N
	P8G4I	BK 214	N
	U9Q9E	BK 215	N
	R9D7L	BK 216	N	NEG	NEG	NEG
	Q3K5J	BK 217	N
	M7R6R	BK 218	N
	P8C5F	BK 219	N	POS	POS	NEG	NEG
	Y1X5D	BK 220	N	NEG	NEG	NEG
	E7J2W	BK 221	N
	X3O5U	BK 222	N
	Z5A6L	BK 223	N	NEG	NEG	NEG
	E2S0Y	BK 224	N	NEG	NEG	POS
	N8V6X	BK 225	N
	D7J4X	BK 226	N
	C4C4M	BK 227	N	NEG	NEG	NEG
	B7U0D	BK 228	N
	M0D6V	BK 229	N	NEG	NEG	NEG
	L0I7B	BK 230	N	NEG	NEG	NEG
	L6A1S	BK 231	N	POS	POS	NEG	NEG
	I6I4B	BK 232	N	NEG	NEG	NEG
	O4P0I	BK 233	N
	Z3D3J	BK 234	N	POS	NEG	NEG	NEG
	L8U1P	BK 235	N
	Z1B3F	BK 236	N	NEG	NEG	NEG
GRAPPE 374	Z6T1B	BK 237	N
	K3O1D	BK 238	N
	G8S6N	BK 239	N
	N1V7R	BK 240	N
	Z7U6I	BK 241	N	NEG	NEG	NEG
	F0P4Y	BK 242	N	NEG	NEG	NEG
	G6H8C	BK 243	N	NEG	NEG	NEG
	W6I5Q	BK 244	N
	I4W0J	BK 245	N
	E7R7K	BK 246	N
	T9R9E	BK 247	N	NEG	NEG	NEG
	L1F4V	BK 248	N
	H9V9V	BK 249	N
	O5R6R	BK 250	N
	Z6A0G	BK 251	N
	V9V0B	BK 252	N
	L5V2O	BK 253	P	NEG	NEG	NEG
	S0I3E	BK 254	N
	C0S4Y	BK 255	N
	I5U8Q	BK 256	N
	N3C1T	BK 257	N
	Q0C7Z	BK 258	N	NEG	NEG	NEG
	O6Q9U	BK 259	N	NEG	POS	NEG
	E9Q0E	BK 260	N
	G3J6Y	BK 261	N	NEG	NEG	NEG
	V2N4P	BK 262	N
	J0A5O	BK 263	N	NEG	NEG	NEG
	S0V2Q	BK 264	N	NEG	NEG	NEG
GRAPPE 375	H8H0W	BK 265	N
	W9Z3J	BK 266	N	NEG	NEG	NEG
	S0K3G	BK 267	N	NEG	NEG	NEG
	U5Y0Y	BK 268	N	POS	POS	NEG	NEG
	M4M4H	BK 269	N
	Y8X0F	BK 270	N	NEG	NEG	NEG
	L9T5T	BK 271	N
	F8A6T	BK 272	N	NEG	NEG	NEG
	V7X1C	BK 273	N
	K3E8Z	BK 274	N	NEG	NEG	NEG
	F3C2M	BK 275	N	NEG	NEG	NEG
	X0U6Y	BK 276	N
	S2H8K	BK 277	N	NEG	NEG	NEG
	H3V4K	BK 278	N	NEG	NEG	NEG
	T6H6N	BK 279	N	NEG	NEG	NEG
	P5T5T	BK 280	N	NEG	NEG	NEG
	K4T6O	BK 281	N	POS	NEG	NEG	NEG
	L9I3G	BK 282	N	NEG	NEG	NEG
	U6H3L	BK 283	N	POS	POS	NEG	NEG
	Y7B1I	BK 284	N
	I3Y6Q	BK 285	N
	N5O3K	BK 286	N
	C9Y9T	BK 287	N	NEG	NEG	NEG
	O4T6S	BK 288	N	NEG	POS	NEG
	G6V4M	BK 289	N	NEG	NEG	NEG
GRAPPE 376	M0T9P	BK 290	N
	T5Q8X	BK 291	N
	Y0R0Q	BK 292	N
	S2F7H	BK 293	N
	V4G6M	BK 294	P	POS	NEG	NEG
	M2Z8W	BK 295	P	NEG	NEG	NEG
	O0H8E	BK 296	N
	G3V5K	BK 297	N
	Q9O1P	BK 298	N
	A4X4G	BK 299	N	POS	NEG	NEG	NEG
	T4V3W	BK 300	N	NEG	NEG	NEG
	X8F2N	BK 301	N	POS	NEG	NEG	NEG
	I7G6C	BK 302	N	NEG	NEG	NEG
	Y7R7F	BK 303	N
	Q5J6L	BK 304	N	NEG	POS	NEG
	T4V9D	BK 305	N	NEG	NEG	NEG
	T1E0Y	BK 306	N	NEG	NEG	NEG
	H0F5R	BK 307	N
	R2V9Y	BK 308	N	NEG	NEG	NEG
	N6I9L	BK 309	N
	E8C9X	BK 310	N
	O1D4W	BK 311	N	NEG	NEG	NEG
	J9G7G	BK 312	N
	J6Y3R	BK 313	N
	M8A6B	BK 314	N	NEG	NEG	NEG
	X2Q6W	BK 315	N
	X4B9M	BK 316	N	NEG	NEG	NEG
	J6L1C	BK 317	N
	C7P8H	BK 318	N	NEG	NEG	NEG
GRAPPE 377	A5U6G	BK 319	N	NEG	NEG	NEG
	W3B0B	BK 320	N	NEG	NEG	NEG
	O6K1G	BK 321	N	NEG	NEG	NEG
	F8Y4Q	BK 322	N	NEG	NEG	NEG
	I8F4Z	BK 323	N	NEG	NEG	NEG
	V2H5K	BK 324	N	NEG	NEG	NEG
	W2C0B	BK 325	N	NEG	NEG	NEG
	V4V1W	BK 326	N
	D3T6G	BK 327	N	NEG	NEG	NEG
	G9W9V	BK 328	N	NEG	NEG	NEG
	U4M1M	BK 329	N	NEG	NEG	NEG
	E4Z5N	BK 330	N	NEG	NEG	NEG
	J6H4B	BK 331	N	NEG	POS	NEG
	F8G9D	BK 332	N	NEG	NEG	NEG
	Q7P2P	BK 333	N	NEG	NEG	NEG
	F5E5T	BK 334	N	POS	POS	NEG	NEG
	X2M6S	BK 335	N
	H6O5H	BK 336	N
	F8I7D	BK 337	N	NEG	NEG	NEG
	Y2Q9B	BK 338	N
	A0J6P	BK 339	N	NEG	NEG	NEG
	V5J3N	BK 340	N
	E9L7G	BK 341	N	NEG	NEG	NEG
	N9E6H	BK 342	N
	C4R8G	BK 343	N	NEG	NEG	NEG
	D3Q7E	BK 344	N	NEG	NEG	NEG
	Y9G6U	BK 345	N	NEG	POS	NEG
	B5E4O	BK 346	N	NEG	NEG	NEG
	S8V0W	BK 347	N	NEG	NEG	NEG
	C0J4P	BK 348	N	NEG	NEG	NEG
	C6P9H	BK 349	N	NEG	NEG	NEG
	S5K9R	BK 350	N	NEG	NEG	NEG
	H0K0R	BK 351	N
	O6L1H	BK 352	N	NEG	NEG	NEG
	Q1L8L	BK 353	N
	V6Q7Z	BK 354	N	NEG	NEG
GRAPPE 378	V4X7F	BK 355	N	NEG	NEG	NEG
	S5Y0W	BK 356	N
	C6O6D	BK 357	N	NEG	NEG
	D2P6B	BK 358	N	NEG	NEG
	L9L7N	BK 359	N
	B4O0T	BK 360	N	NEG	NEG
	X1L9T	BK 361	N
	M0M4D	BK 362	N
	B4S6E	BK 363	N	NEG	NEG
	O0W1M	BK 364	N
	V6W3C	BK 365	N
	Y8U7J	BK 366	N	NEG	POS
	J0J8B	BK 367	P	NEG	NEG	NEG
	A7C8R	BK 368	N
	U5B7I	BK 369	N
	O8U9B	BK 370	N
	N8Z8E	BK 371	N	NEG	NEG	NEG
	S4F7J	BK 372	N
	G4H8Z	BK 373	N
	U0B2X	BK 374	N
	C0M6U	BK 375	N
	U0L2I	BK 376	N
	P5P5P	BK 377	N
	H8F3X	BK 378	N	NEG	NEG
GRAPPE 379	B1P4V	BK379	N
	T4F9M	BK380	N	POS	POS		NEG
	S7I6O	BK381	N
	X7R0W	BK382	N
	S1Y1T	BK383	N
	B6S8I	BK384	N
	D2M6X	BK385	N
	Q4O7Q	BK386	N
	A0L2N	BK387	N
	H0H8W	BK388	N	NEG	NEG
	G4G5V	BK389	N
	C3E8R	BK390	N
	U5Y3C	BK391	N
	D7K1V	BK392	N
	S6O7U	BK393	N	NEG	POS
	L4V6R	BK394	N
	H5F8Z	BK395	N	NEG	NEG
	N5B8C	BK396	N
	R4W7Z	BK397	N
	F4U1F	BK398	N	NEG	NEG
	X6T3B	BK399	N
GRAPPE 380	L4Q7N	BK 400	N
	N1R6M	BK 401	N
	V8S2Y	BK 402	N	NEG	POS
	R6T0R	BK 403	N	NEG	NEG
	P6T0P	BK 404	N	NEG	NEG
	Z5T7G	BK 405	N	NEG	NEG
	Y5M1R	BK 406	N	NEG	NEG
	F2Y8O	BK 407	N
	X0N4P	BK 408	N	NEG	NEG
	S1G9J	BK 409	N
	J5X3P	BK 410	N
	B5Q6D	BK 411	N	NEG	NEG
	M3W5R	BK 412	N	NEG	NEG
	A1S9D	BK 413	N
	K2F2T	BK 414	N
	C6W6L	BK 415	N	NEG	NEG
	X9U7J	BK 416	N
	E1Q0V	BK 417	N
	N4Z2T	BK 418	N	NEG	NEG
	H2E8V	BK 419	P
	W8Q0V	BK 420	N
	A0G7N	BK 421	P
	C0D1G	BK 422	N
GRAPPE 381	O0W4P	BK 423	N
	L4U2M	BK 424	N	NEG	POS
	E8B4R	BK 425	N
	R7Q4T	BK 426	N
	Q8T7Z	BK 427	N
	Z0Z9J	BK 428	N
	U9R5B	BK 429	N	NEG	NEG
	T5H2I	BK 430	N
	O2K2D	BK 431	N
	J9J6I	BK 432	N
	N8U2S	BK 433	N
	Y9P6E	BK 434	N
	B9N5D	BK 435	N	NEG	POS
	W8C1I	BK 436	N
	Y5O9C	BK 437	N
	N5I8J	BK 438	N
	M3J3C	BK 439	N
	M2W3O	BK 440	N	POS	NEG		NEG
	Z1U8E	BK 441	N
	L6J0B	BK 442	N	NEG	POS
	J6S8Q	BK 443	N
	X8Q8F	BK 444	N
	O1A3S	BK 445	N
	R0E8E	BK 446	N	NEG	NEG
	H4Y5P	BK 447	N
	P0G6C	BK 448	N
GRAPPE 382	D4B4M	BK 449	N
	J8A5W	BK 450	N
	E2L1S	BK 451	N	NEG	NEG
	F7S6L	BK 452	N
	I2U1G	BK 453	N
	E8W3M	BK 454	N
	B3I6S	BK 455	N
	N9U6X	BK 456	N
	B3E2K	BK 457	N
	K2N8I	BK 458	N
	F9I6D	BK 459	N
	S6A2B	BK 460	N
	C0F6N	BK 461	N
	V2W8D	BK 462	N
	X4R0T	BK 463	N
	Q1U6S	BK 464	N	NEG	NEG
	B5W7K	BK 465	N
	R0F9G	BK 466	N
	P9C3E	BK 467	N
	P6G1D	BK 468	N	NEG	NEG
	G0B8P	BK 469	N
	E1X7K	BK 470	N	NEG	NEG
	F3D8T	BK 471	N
	W2S2T	BK 472	N
	X9K1S	BK 473	N
GRAPPE 383	O5B3X	BK 474	N
	C5N8D	BK 475	N
	A6Z8O	BK 476	N
	P9Q8X	BK 477	N
	L5V4Q	BK 478	N
	X9D9T	BK 479	N	NEG	NEG
	K4U7Q	BK 480	N
	B8G8X	BK 481	N
	A5H8U	BK 482	N
	Z2O5V	BK 483	N
	Q8P5T	BK 484	N	NEG	NEG
	C9N0Y	BK 485	N
	A1S5Y	BK 486	N
	V4O6U	BK 487	N	NEG	NEG
	R5T3T	BK 488	N
	E0Q9E	BK 489	N
	U6T6B	BK 490	N	NEG	NEG
	B0J0K	BK 491	N
	R0Y4U	BK 492	N
	J3M2B	BK 493	N	NEG	NEG
	J9N7N	BK 494	N
GRAPPE 384	V7J7T	BK 495	N
	J5Q5K	BK 496	N
	O8Z8F	BK 497	N
	F0L4U	BK 498	N
	B7X2I	BK 499	N	NEG	NEG
	J1K7C	BK 500	N
	R2K0E	BK 501	N
	V9X7K	BK 502	N
	Q6C0Y	BK 503	N	NEG	NEG
	I6W7S	BK 504	N
	S6P2Q	BK 505	N
	X0T4V	BK 506	N	POS	NEG		NEG
	G8T7P	BK 507	N
	U3I3J	BK 508	N	POS	NEG		NEG
	L2R9O	BK 509	N
	I6Q0F	BK 510	N
	I3H0S	BK 511	N
	N0Q0E	BK 512	N
	Y3C1F	BK 513	N
	Y0M9U	BK 514	N
	I6Q6L	BK 515	N
	B1J0L	BK 516	N	NEG	NEG
	B8X5M	BK 517	N
	T3Y9F	BK 518	N
	I8C0S	BK 519	N
	S1T4R	BK 520	N
GRAPPE 385	B3N9B	BK 521	P	NEG	NEG	NEG
	J5R8O	BK 522	N
	N1X3P	BK 523	N
	I5X7S	BK 524	N	NEG	NEG
	P2V2P	BK 525	N
	B9G0Q	BK 526	N
	Q6Y6C	BK 527	N
	B4K4T	BK 528	N
	S0J9L	BK 529	N
	R1S4P	BK 530	N	NEG	NEG
	W3Y1Z	BK 531	N
	Z1B7J	BK 532	N
	E8P7J	BK 533	N
	S5O8U	BK 534	N
	D2K1Q	BK 535	N
	W6B2G	BK 536	N	NEG	NEG
GRAPPE 386	M3L0B	BK 537	N
	H8D5X	BK 538	N
	S2A0U	BK 539	N	NEG	NEG
	E1A6L	BK 540	N	NEG	NEG
	H2M1W	BK 541	N
	H1J6X	BK 542	N
	F6L5C	BK 543	N
	H4J5Z	BK 544	N	POS	NEG		NEG
	G9M6I	BK 545	N
	B0J6Q	BK 546	N
	C0L9W	BK 547	N	NEG	NEG
	E7C3Q	BK 548	N	NEG	NEG
	V0B2Y	BK 549	N
	I9T9U	BK 550	N	NEG	NEG
	Z4Z3H	BK 551	N	NEG	NEG
	C5Q7F	BK 552	N	NEG	POS
	Y3G6O	BK 553	N	NEG	NEG
	D1Q8D	BK 554	N
	I0X9P	BK 555	N	NEG	NEG
	Q3S2O	BK 556	N
	A1S1U	BK 557	N
	R3N3L	BK 558	N	NEG	NEG
	N2H9G	BK 559	N	NEG	NEG
	G0Y5K	BK 560	N	NEG	NEG
GRAPPE 387	P8Q7V	BK 561	N
	H5N9J	BK 562	N	NEG	NEG
	F8T6N	BK 563	N
	T0P7Q	BK 564	N	NEG	POS
	O8W6Z	BK 565	N
	K6F9F	BK 566	N	NEG	POS
	C6C1L	BK 567	N
	U8T9G	BK 568	N
	J6T8R	BK 569	N
	J8G2Z	BK 570	N
	R8A6G	BK 571	N
	R7E4H	BK 572	N	NEG	NEG
	R6V7B	BK 573	N
	J5Y7U	BK 574	N	NEG	NEG
	L9D3B	BK 575	N
	A9E6T	BK 576	N
	W1I0G	BK 577	N	NEG	POS
	Q9N3Q	BK 578	N
	K4L8I	BK 579	N
	F1W0D	BK 580	N	NEG	POS
	P5I3G	BK 581	N
	N5D0V	BK 582	N
	B4U6G	BK 583	N
	E5A3M	BK 584	N
	D4T0B	BK 585	N
	Q3L1G	BK 586	N	NEG	POS
	O5F3C	BK 587	N
GRAPPE 388	H6B0O	BK 588	N
	F8X7S	BK 589	N
	L7J6I	BK 590	N
	D0B6K	BK 591	N	NEG	NEG
	I7V9U	BK 592	N
	O9P7U	BK 593	N
	N3S6P	BK 594	N
	R9D1F	BK 595	N	NEG	NEG
	U2E6H	BK 596	N
	P9L4O	BK 597	N
	Q7P7U	BK 598	P
	B4U5F	BK 599	N
	X5O2T	BK 600	N	NEG	POS
	O8H0E	BK 601	N
	P2H5E	BK 602	N
	G1F0M	BK 603	N
	V2F0D	BK 604	N
	L8W5V	BK 605	N	NEG	NEG
	O6R4Q	BK 606	N
	Q3H8J	BK 607	N
	N7O8R	BK 608	N	NEG	NEG
	F4F4S	BK 609	N
	E0K8W	BK 610	N	POS	POS		NEG
	T2J4J	BK 611	N
	H2S3F	BK 612	N
GRAPPE 389	L4L9K	BK 613	N
	F5X3L	BK 614	N	NEG	NEG
	S7H1I	BK 615	N	NEG	NEG
	V1V8B	BK 616	N
	V8J6T	BK 617	N
	G7L0Y	BK 618	N
	E2J5U	BK 619	N
	X5T1X	BK 620	N	POS	NEG		NEG
	I5E7Y	BK 621	N
	G6F1S	BK 622	N
	D7G5V	BK 623	N
	K6U2N	BK 624	N
	L7V2Q	BK 625	N	NEG	NEG
	B7C5P	BK 626	N
	I9Q6O	BK 627	N
	F6T8N	BK 628	N
	V2M5P	BK 629	N
	D5H8X	BK 630	N
	F3N5B	BK 631	N	NEG	POS
	R3O1K	BK 632	N
	L5S2L	BK 633	N
	D2M4V	BK 634	N
	H8O8M	BK 635	N
	B3D8P	BK 636	N
	T2U0Q	BK 637	N
	H7S1I	BK 638	N
	Q2V9X	BK 639	N	POS	POS		NEG
	S4Z5C	BK 640	N
	Q8D4G	BK 641	N
GRAPPE 390	N6C3Y	BK 642	N	NEG	NEG
	L7X5V	BK 643	N
	O6V1R	BK 644	N
	U6O4T	BK 645	N
	C9E4T	BK 646	N
	I4J8E	BK 647	N	NEG	NEG
	P1C7Z	BK 648	N
	G9K9J	BK 649	N
	A7F5R	BK 650	N
	K9D6D	BK 651	N	NEG	POS
	M9P7S	BK 652	N
	J7C0S	BK 653	N
	E6H9B	BK 654	N
	J8G6E	BK 655	N
	W6I7S	BK 656	N	NEG	NEG
	D4J9Z	BK 657	N
	G4Y7Q	BK 658	N
	J9S6R	BK 659	N
	S6S8Z	BK 660	N	NEG	NEG
	B2V2B	BK 661	N
	M4T0K	BK 662	N	NEG	NEG
	B2U0X	BK 663	N
	G8W6R	BK 664	N
GRAPPE 391	E9J4B	BK 665	N	NEG	NEG
	D0P2U	BK 666	N
	P3U3Q	BK 667	N
	T2Y3X	BK 668	N
	H6T7O	BK 669	N
	K0D6T	BK 670	N	NEG	NEG
	B7Y1I	BK 671	N
	C8J1U	BK 672	N
	Z8I9Z	BK 673	N
	Q1S3N	BK 674	N	NEG	NEG
	G7Z9W	BK 675	N
	H1H1Q	BK 676	N
	P8J6N	BK 677	N
	V7N7X	BK 678	N	NEG	NEG
	Q5C2Z	BK 679	N
	F4I6X	BK 680	N	NEG	POS
	B3M3T	BK 681	N
	L2W8S	BK 682	N
	U7H5O	BK 683	N
	O4P7P	BK 684	N
	R7G1G	BK 685	N
	O5K8M	BK 686	N
	P2O5L	BK 687	N
	D1W5G	BK 688	N
	D2E4N	BK 689	N	NEG	NEG
	Q3V0P	BK 690	N
	W2M1M	BK 691	N
	X6Y5I	BK 692	N
	D9T6M	BK 693	N
	U6D9N	BK 694	N	NEG	NEG
	U1L5M	BK 695	N
	B1H7Q	BK 696	N
	F5P9J	BK 697	N
	A1X7G	BK 698	N
	S1L7M	BK 699	N
	M2J5D	BK 700	N
	J0E7U	BK 701	N
	G6E1R	BK 702	N
GRAPPE 392	Q8N2O	BK 703	N	POS	NEG		NEG
	G8Y2P	BK 704	N	NEG	POS
	H5W9S	BK 705	N
	O6N0I	BK 706	N	POS	POS		POS
	B8N6D	BK 707	N
	A3M8X	BK 708	N	POS	POS		POS
	Q8U1U	BK 709	N
	X7D4M	BK 710	N
	M8J0E	BK 711	N	POS	NEG		NEG
	T4Z2Z	BK 712	N
	R4C3B	BK 713	N
	K6K6H	BK 714	N	NEG	NEG
	J5V4O	BK 715	N
	V2Q5T	BK 716	N
	I1J4W	BK 717	N
	Z0Y7G	BK 718	N	NEG	NEG
	Z3K5S	BK 719	N
	B7J0R	BK 720	N
	P9W8E	BK 721	N
	C3D1J	BK 722	N
	G1J0Q	BK 723	N
	T9M6V	BK 724	N
	W0Z6D	BK 725	N	NEG	NEG
	U0Z5Z	BK 726	N
	E8Y4P	BK 727	N
	H3F0P	BK 728	N	NEG	POS
	N2V9U	BK 729	N
	O4T1N	BK 730	N	NEG	NEG
	F5K4Y	BK 731	N	NEG	NEG

[truncated: 12 more sheets: VK, BB, BB2, KE, KE2, MB, Feuil1, UP, UP2, HK, NG, NG2]
